# Supplementary material for: Germline genetic variants were interactively associated with somatic alterations in gastric cancer
Source: Cancer Med. 2018 Jun 20;7(8):3912–20. doi: 10.1002/cam4.1612 (PMC6089170; doi:10.1002/cam4.1612)
Supplement: Supplementary file 2 [file CAM4-7-3912-s002.xlsx]

## Sheet: Table S1
Table S1. Summary of 26 MMR related genes.
Gene symbol	Chra	bpStarta	bpEnda	Stranda	ensembl	gene_type
EXO1	chr1	242011269	242058450	+	ENSG00000174371.12	protein_coding
LIG1	chr19	48618702	48673860	-	ENSG00000105486.9	protein_coding
MLH1	chr3	37034823	37107380	+	ENSG00000076242.10	protein_coding
MLH3	chr14	75480467	75518235	-	ENSG00000119684.11	protein_coding
MSH2	chr2	47630108	47789450	+	ENSG00000095002.8	protein_coding
MSH3	chr5	79950467	80172279	+	ENSG00000113318.9	protein_coding
MSH4	chr1	76262567	76378923	+	ENSG00000057468.6	protein_coding
MSH5	chr6	31707725	31732622	+	ENSG00000204410.10	protein_coding
MSH6	chr2	47922669	48037240	+	ENSG00000116062.10	protein_coding
PCNA	chr20	5095599	5107272	-	ENSG00000132646.6	protein_coding
PMS1	chr2	190649107	190742355	+	ENSG00000064933.12	protein_coding
PMS2	chr7	6012870	6048756	-	ENSG00000122512.10	protein_coding
POLD1	chr19	50887461	50921273	+	ENSG00000062822.8	protein_coding
POLD2	chr7	44154286	44163957	-	ENSG00000106628.6	protein_coding
POLD3	chr11	74204896	74380162	+	ENSG00000077514.4	protein_coding
POLD4	chr11	67118248	67124443	-	ENSG00000175482.4	protein_coding
RFC1	chr4	39289076	39367995	-	ENSG00000035928.10	protein_coding
RFC2	chr7	73645829	73668774	-	ENSG00000049541.6	protein_coding
RFC3	chr13	34392186	34540695	+	ENSG00000133119.8	protein_coding
RFC4	chr3	186507669	186524847	-	ENSG00000163918.6	protein_coding
RFC5	chr12	118451393	118470935	+	ENSG00000111445.9	protein_coding
RPA1	chr17	1732996	1803376	+	ENSG00000132383.7	protein_coding
RPA2	chr1	28218035	28241257	-	ENSG00000117748.5	protein_coding
RPA3	chr7	7676149	7758238	-	ENSG00000106399.7	protein_coding
RPA4	chrX	96138907	96140446	+	ENSG00000204086.3	protein_coding
SSBP1	chr7	141438121	141487722	+	ENSG00000106028.6	protein_coding
a Chromosome, start position, end position, and strand of cancer driver genes based on the Gencode v19 database.
