# Supplementary material for: Germline genetic variants were interactively associated with somatic alterations in gastric cancer
Source: Cancer Med. 2018 Jun 20;7(8):3912–20. doi: 10.1002/cam4.1612 (PMC6089170; doi:10.1002/cam4.1612)
Supplement: Supplementary file 3 [file CAM4-7-3912-s003.xlsx]

## Sheet: Table S2
Table S2. List of gastric cancer susceptibility SNPs.
Cytoband	Reported genes	SNP	Risk allele	Other allele	MAFa	Location	Predicted functionb	Histology Type	Population
1q22	MUC1	rs4072037	T	C	0.125	synonymous	Splicing	Gastric adenocarcinoma	Asian
8q24	PSCA	rs2294008	T	C	0.38	5'-UTR	nsSNP	Gastric adenocarcinoma/DGC	Asian
10q23	PLCE1	rs2274223	G	A	0.259	missense	nsSNP	Gastric adenocarcinoma	Asian
5p13.1	PRKAA1	rs13361707	C	T	0.57	intronic	-	non-cardia gastric cancer	Asian
3q13.32	ZBTB20	rs9841504	C	G	0.11	intronic	-	non-cardia gastric cancer	Asian
5q14.3	lnc-POLR3G-4	rs7712641	C	T	0.43	-	-	Gastric adenocarcinoma	Asian
1q22	ASH1L	rs80142782	T	C	0.05	intronic	-	Gastric adenocarcinoma	Asian
6p21.1	UNC5CL	rs2294693	C	T	0.26	synonymous	TFBS	Gastric adenocarcinoma	Asian
6p21.1	LRFN2	rs2494938	A	G	0.26	intronic	-	NCGC	Asian
7p15.3	DNAH11	rs2285947	A	G	0.3	intronic	-	NCGC	Asian
6p22.1	NKAPL	rs1679709	G	A	0.14	missense	nsSNP	gastric cancer	Asian
aMAF: minor allel frequency
bSNP function prediction derived from an online tool SNPinfo (https://snpinfo.niehs.nih.gov/)
