# Supplementary material for: Germline genetic variants were interactively associated with somatic alterations in gastric cancer
Source: Cancer Med. 2018 Jun 20;7(8):3912–20. doi: 10.1002/cam4.1612 (PMC6089170; doi:10.1002/cam4.1612)
Supplement: Supplementary file 4 [file CAM4-7-3912-s004.xlsx]

## Sheet: Table S3
Table S3. Gastric cancer susceptibility genes.
Gene symbol	ENSEMBL ID	Chra	bpStarta	bpEnda	Stranda	type
NFYA	ENSG00000001167.10	6	41040684	41062236	+	protein_coding
TREM2	ENSG00000095970.12	6	41126244	41130924	-	protein_coding
GML	ENSG00000104499.2	8	143915663	143997922	+	protein_coding
SP4	ENSG00000105866.9	7	21467652	21554440	+	protein_coding
DNAH11	ENSG00000105877.13	7	21582833	21939738	+	protein_coding
TBC1D12	ENSG00000108239.8	10	96162261	96295687	+	protein_coding
TREML2	ENSG00000112195.8	6	41158015	41168932	-	protein_coding
TSPO2	ENSG00000112212.7	6	41010293	41012076	+	protein_coding
C7	ENSG00000112936.14	5	40909354	40983041	+	protein_coding
TTC33	ENSG00000113638.8	5	40714577	40756077	-	protein_coding
SCAMP3	ENSG00000116521.6	1	155225770	155232221	-	protein_coding
ASH1L	ENSG00000116539.6	1	155305059	155532598	-	protein_coding
OARD1	ENSG00000124596.12	6	41020004	41043437	-	protein_coding
UNC5CL	ENSG00000124602.5	6	40994772	41006928	-	protein_coding
APOBEC2	ENSG00000124701.5	6	41021043	41032250	+	protein_coding
MSTO1	ENSG00000125459.10	1	155579979	155718153	+	protein_coding
SLURP1	ENSG00000126233.1	8	143822362	143823829	-	protein_coding
THEM6	ENSG00000130193.7	8	143808621	143818345	+	protein_coding
PRKAA1	ENSG00000132356.7	5	40759481	40798476	-	protein_coding
CARD6	ENSG00000132357.9	5	40841286	40860275	+	protein_coding
DAP3	ENSG00000132676.11	1	155678824	155708801	+	protein_coding
ZSCAN9	ENSG00000137185.7	6	28192664	28201260	+	protein_coding
PGBD1	ENSG00000137338.4	6	28249314	28270326	+	protein_coding
PLCE1	ENSG00000138193.10	10	95753746	96092580	+	protein_coding
ADAM15	ENSG00000143537.9	1	155023762	155035252	+	protein_coding
EFNA3	ENSG00000143590.9	1	155051348	155058118	+	protein_coding
PKLR	ENSG00000143627.13	1	155261547	155271225	-	protein_coding
HCN3	ENSG00000143630.5	1	155252202	155257128	+	protein_coding
RPL37	ENSG00000145592.9	5	40825364	40835437	-	protein_coding
LRFN2	ENSG00000156564.8	6	40359325	40555204	-	protein_coding
ZSCAN12	ENSG00000158691.10	6	28346732	28367511	-	protein_coding
ZBTB7B	ENSG00000160685.9	1	154975127	154988290	+	protein_coding
FLAD1	ENSG00000160688.14	1	154955814	154965587	+	protein_coding
FDPS	ENSG00000160752.10	1	155278539	155290457	+	protein_coding
RUSC1	ENSG00000160753.11	1	155290687	155300905	+	protein_coding
GBAP1	ENSG00000160766.10	1	155183616	155197214	-	pseudogene
FAM189B	ENSG00000160767.16	1	155216996	155225178	-	protein_coding
CYP11B1	ENSG00000160882.7	8	143953773	143961262	-	protein_coding
LY6K	ENSG00000160886.9	8	143781529	143786545	+	protein_coding
TREML1	ENSG00000161911.7	6	41117080	41122075	-	protein_coding
ADCY10P1	ENSG00000161912.13	6	41068761	41108571	+	pseudogene
LENEP	ENSG00000163352.5	1	154966062	154966791	+	protein_coding
DCST2	ENSG00000163354.10	1	154995593	155006257	-	protein_coding
DCST1	ENSG00000163357.6	1	155006300	155021740	+	protein_coding
YY1AP1	ENSG00000163374.15	1	155629237	155658565	-	protein_coding
TRIM46	ENSG00000163462.13	1	155146354	155157447	+	protein_coding
PSCA	ENSG00000167653.4	8	143751726	143764142	+	protein_coding
LY6D	ENSG00000167656.4	8	143866296	143868008	-	protein_coding
THBS3	ENSG00000169231.9	1	155165379	155177708	-	protein_coding
SLC50A1	ENSG00000169241.13	1	155107820	155111329	+	protein_coding
EFNA1	ENSG00000169242.7	1	155099936	155107333	+	protein_coding
PTGER4	ENSG00000171522.5	5	40679600	40693837	+	protein_coding
NOC3L	ENSG00000173145.7	10	96075004	96122716	-	protein_coding
MTX1	ENSG00000173171.10	1	155180137	155183615	+	protein_coding
CLK2	ENSG00000176444.14	1	155232659	155248282	-	protein_coding
GBA	ENSG00000177628.11	1	155204243	155214490	-	protein_coding
DPM3	ENSG00000179085.7	1	155112367	155113071	-	protein_coding
LYNX1	ENSG00000180155.14	8	143845752	143859640	-	protein_coding
ZBTB20	ENSG00000181722.11	3	114056941	114866118	-	protein_coding
BAI1	ENSG00000181790.6	8	143530791	143626370	+	protein_coding
MUC1	ENSG00000185499.12	1	155158300	155162707	-	protein_coding
ZKSCAN4	ENSG00000187626.7	6	28212401	28227011	-	protein_coding
ZSCAN23	ENSG00000187987.5	6	28399707	28411279	-	protein_coding
TREML4	ENSG00000188056.7	6	41196062	41206620	+	protein_coding
NKAPL	ENSG00000189134.3	6	28227098	28228736	+	protein_coding
ZKSCAN3	ENSG00000189298.9	6	28317691	28336947	+	protein_coding
ZSCAN16	ENSG00000196812.4	6	28092338	28097860	+	protein_coding
RP5-874C20.3	ENSG00000197062.7	6	28234788	28245974	+	pseudogene
ZNF165	ENSG00000197279.3	6	28048753	28057341	+	protein_coding
LYPD2	ENSG00000197353.3	8	143831568	143833952	-	protein_coding
ZKSCAN8	ENSG00000198315.6	6	28109688	28127250	+	protein_coding
ARC	ENSG00000198576.2	8	143692405	143696833	-	protein_coding
ZSCAN31	ENSG00000235109.3	6	28292470	28324048	-	protein_coding
EFNA4	ENSG00000243364.3	1	155039206	155042029	+	protein_coding
a Chromosome, start position, end position, and strand of cancer driver genes based on the Gencode v19 database.
