# Supplementary material for: Germline genetic variants were interactively associated with somatic alterations in gastric cancer
Source: Cancer Med. 2018 Jun 20;7(8):3912–20. doi: 10.1002/cam4.1612 (PMC6089170; doi:10.1002/cam4.1612)
Supplement: Supplementary file 5 [file CAM4-7-3912-s005.xlsx]

## Sheet: Table S4
Table S4. Gastric cancer driver genes.
Gene symbol	ENSEMBL ID	Chra	bpStarta	bpEnda	Stranda	type	Database
RBM5	ENSG00000003756.12	3	50126341	50156454	+	protein_coding	Intogen
PAX6	ENSG00000007372.16	11	31812258	31839509	-	protein_coding	TCGA
CSDE1	ENSG00000009307.11	1	115259534	115301297	-	protein_coding	Intogen
BRCA1	ENSG00000012048.15	17	41196312	41277500	-	protein_coding	Intogen
GPR124	ENSG00000020181.13	8	37641709	37698367	+	protein_coding	TCGA
AQR	ENSG00000021776.6	15	35147732	35262040	-	protein_coding	Intogen
FAS	ENSG00000026103.15	10	90750414	90775542	+	protein_coding	Intogen
CD44	ENSG00000026508.12	11	35160417	35253949	+	protein_coding	TCGA
ARID4A	ENSG00000032219.14	14	58765103	58840605	+	protein_coding	Intogen
CUL3	ENSG00000036257.8	2	225334867	225450110	-	protein_coding	Intogen
MSR1	ENSG00000038945.10	8	15965387	16424999	-	protein_coding	Intogen
CDH1	ENSG00000039068.14	16	68771128	68869451	+	protein_coding	COSMIC;Intogen;TCGA
MED17	ENSG00000042429.6	11	93518073	93547861	+	protein_coding	Intogen
POLR2B	ENSG00000047315.10	4	57851426	57896565	+	protein_coding	Intogen
ARID1B	ENSG00000049618.17	6	157099063	157531913	+	protein_coding	Intogen
NEDD4L	ENSG00000049759.12	18	55711599	56068772	+	protein_coding	Intogen
PIK3CB	ENSG00000051382.4	3	138372860	138553780	-	protein_coding	Intogen
THRAP3	ENSG00000054118.9	1	36690017	36770958	+	protein_coding	Intogen
CUL1	ENSG00000055130.11	7	148395006	148498128	+	protein_coding	Intogen;TCGA
ZC3H11A	ENSG00000058673.11	1	203764782	203823252	+	protein_coding	Intogen
YBX3/CSDA	ENSG00000060138.8	12	10851683	10875911	-	protein_coding	Intogen
CCAR1	ENSG00000060339.9	10	70480769	70552134	+	protein_coding	Intogen
PTPRU	ENSG00000060656.15	1	29563028	29653325	+	protein_coding	Intogen
NCKAP1	ENSG00000061676.10	2	183773843	183903586	-	protein_coding	Intogen
CASP8	ENSG00000064012.17	2	202098166	202152434	+	protein_coding	Intogen
ERBB3	ENSG00000065361.10	12	56473641	56497289	+	protein_coding	COSMIC;TCGA
MAP2K4	ENSG00000065559.10	17	11924141	12047147	+	protein_coding	Intogen
CTNNA2	ENSG00000066032.14	2	79412357	80875905	+	protein_coding	TCGA
GOLGA5	ENSG00000066455.8	14	93260576	93306308	+	protein_coding	Intogen
FGFR2	ENSG00000066468.16	10	123237848	123357972	-	protein_coding	COSMIC;Intogen;TCGA
ARFGEF1	ENSG00000066777.4	8	68109884	68255912	-	protein_coding	Intogen
KLF6	ENSG00000067082.10	10	3818188	3827473	-	protein_coding	Intogen
TP53BP1	ENSG00000067369.9	15	43699407	43802926	-	protein_coding	Intogen
RHOA	ENSG00000067560.6	3	49396578	49449635	-	protein_coding	COSMIC;Intogen;TCGA
HDAC4	ENSG00000068024.12	2	239969864	240322705	-	protein_coding	TCGA
AFF4	ENSG00000072364.8	5	132211071	132299326	-	protein_coding	Intogen
SMC1A	ENSG00000072501.13	X	53401070	53448967	-	protein_coding	Intogen
LMAN1	ENSG00000074695.5	18	56995055	57027194	-	protein_coding	TCGA
DLG1	ENSG00000075711.16	3	196769431	197026171	-	protein_coding	Intogen
PTPN23	ENSG00000076201.10	3	47422501	47454931	+	protein_coding	TCGA
MLH1	ENSG00000076242.10	3	37034823	37092409	+	protein_coding	Intogen
MAP2K7	ENSG00000076984.13	19	7968728	7979363	+	protein_coding	TCGA
CIC	ENSG00000079432.3	19	42772689	42799949	+	protein_coding	TCGA
CNOT4	ENSG00000080802.14	7	135046547	135194875	-	protein_coding	Intogen
PTPRC	ENSG00000081237.14	1	198607801	198726545	+	protein_coding	TCGA
EPB41L3	ENSG00000082397.11	18	5392383	5630699	-	protein_coding	TCGA
TNPO1	ENSG00000083312.13	5	72112139	72212560	+	protein_coding	Intogen
DIS3	ENSG00000083520.10	13	73334667	73355494	-	protein_coding	Intogen
CYLD	ENSG00000083799.13	16	50775961	50835846	+	protein_coding	Intogen
CAD	ENSG00000084774.9	2	27440258	27466811	+	protein_coding	Intogen
BCORL1	ENSG00000085185.11	X	129115083	129192058	+	protein_coding	TCGA
ATRX	ENSG00000085224.16	X	76760356	77041702	-	protein_coding	Intogen
MECOM	ENSG00000085276.13	3	168801287	169381406	-	protein_coding	Intogen
GNA11	ENSG00000088256.4	19	3094408	3124002	+	protein_coding	Intogen
CHRD	ENSG00000090539.11	3	184097861	184107617	+	protein_coding	TCGA
MAP3K1	ENSG00000095015.5	5	56111401	56191979	+	protein_coding	Intogen
PTGS1	ENSG00000095303.10	9	125132824	125157982	+	protein_coding	Intogen
HSP90AB1	ENSG00000096384.15	6	44214824	44221620	+	protein_coding	Intogen
PCSK5	ENSG00000099139.9	9	78505560	78977255	+	protein_coding	Intogen
MYH9	ENSG00000100345.16	22	36677327	36784063	-	protein_coding	Intogen
EP300	ENSG00000100393.9	22	41487790	41576081	+	protein_coding	TCGA
SOS2	ENSG00000100485.7	14	50583847	50698276	-	protein_coding	Intogen
STK4	ENSG00000101109.7	20	43595115	43708600	+	protein_coding	Intogen
PTK6	ENSG00000101213.5	20	62159778	62168723	-	protein_coding	COSMIC
RBBP7	ENSG00000102054.13	X	16857406	16888537	-	protein_coding	Intogen
MEDAG/C13orf33	ENSG00000102802.5	13	31480328	31499709	+	protein_coding	TCGA
CTCF	ENSG00000102974.10	16	67596310	67673086	+	protein_coding	TCGA
TJP1	ENSG00000104067.12	15	29991571	30261068	-	protein_coding	Intogen
UBR5	ENSG00000104517.8	8	103265240	103425069	-	protein_coding	COSMIC
ERCC2	ENSG00000104884.10	19	45855467	45874176	-	protein_coding	Intogen
CCNE1	ENSG00000105173.9	19	30302805	30315215	+	protein_coding	TCGA
PPP2R1A	ENSG00000105568.13	19	52693292	52730687	+	protein_coding	Intogen
TNPO2	ENSG00000105576.11	19	12810008	12834825	-	protein_coding	Intogen
CDK6	ENSG00000105810.5	7	92234235	92465908	-	protein_coding	TCGA
PTN	ENSG00000105894.7	7	136912088	137028611	-	protein_coding	TCGA
MET	ENSG00000105976.10	7	116312444	116438440	+	protein_coding	Intogen;TCGA
RBM28	ENSG00000106344.4	7	127937738	127983962	-	protein_coding	TCGA
EZH2	ENSG00000106462.6	7	148504475	148581413	-	protein_coding	Intogen
GLI3	ENSG00000106571.8	7	42000548	42276658	-	protein_coding	TCGA
GATA3	ENSG00000107485.11	10	8095567	8117161	+	protein_coding	Intogen
EIF3A	ENSG00000107581.8	10	120794356	120840316	-	protein_coding	TCGA
LARP4B	ENSG00000107929.10	10	855484	977564	-	protein_coding	TCGA
CUL2	ENSG00000108094.10	10	35297479	35379570	-	protein_coding	Intogen
RNF43	ENSG00000108375.8	17	56434344	56494956	-	protein_coding	TCGA
CPD	ENSG00000108582.7	17	28705923	28797007	+	protein_coding	TCGA
DDX5	ENSG00000108654.7	17	62495734	62504317	-	protein_coding	Intogen
COL1A1	ENSG00000108821.9	17	48260650	48278993	-	protein_coding	Intogen
DHX15	ENSG00000109606.8	4	24519064	24586173	-	protein_coding	Intogen
FBXW7	ENSG00000109670.9	4	153242410	153457253	-	protein_coding	TCGA
CCND1	ENSG00000110092.3	11	69455855	69463008	+	protein_coding	TCGA
NUP98	ENSG00000110713.11	11	3696240	3803375	-	protein_coding	Intogen
MVK	ENSG00000110921.7	12	110012612	110035067	+	protein_coding	TCGA
NAA25	ENSG00000111300.5	12	112464500	112546826	-	protein_coding	TCGA
NUP107	ENSG00000111581.5	12	69082742	69136785	+	protein_coding	Intogen
EYA4	ENSG00000112319.13	6	133561736	133853258	+	protein_coding	TCGA
TTK	ENSG00000112742.5	6	80713604	80752244	+	protein_coding	TCGA
ERBB2IP	ENSG00000112851.10	5	65222303	65378377	+	protein_coding	Intogen
FOXP1	ENSG00000114861.14	3	71003844	71633140	-	protein_coding	Intogen
EIF4G1	ENSG00000114867.15	3	184032283	184053146	+	protein_coding	Intogen
RTN4	ENSG00000115310.13	2	55199325	55339757	-	protein_coding	Intogen
SF3B1	ENSG00000115524.11	2	198254508	198299815	-	protein_coding	Intogen
SOS1	ENSG00000115904.8	2	39208537	39351486	-	protein_coding	Intogen
WIPF1	ENSG00000115935.12	2	175424300	175547644	-	protein_coding	Intogen
NFE2L2	ENSG00000116044.11	2	178092323	178203427	-	protein_coding	Intogen
PRRX1	ENSG00000116132.7	1	170631869	170708560	+	protein_coding	Intogen
RPL22	ENSG00000116251.5	1	6241329	6268799	-	protein_coding	Intogen;TCGA
ASH1L	ENSG00000116539.6	1	155305059	155532598	-	protein_coding	Intogen
LPHN2	ENSG00000117114.15	1	81771845	82458120	+	protein_coding	Intogen
ARID1A	ENSG00000117713.13	1	27022524	27108595	+	protein_coding	Intogen;TCGA
DNAH7	ENSG00000118997.9	2	196602427	196933536	-	protein_coding	TCGA
TJP2	ENSG00000119139.12	9	71736224	71867816	+	protein_coding	Intogen
DNMT3A	ENSG00000119772.12	2	25455845	25565459	-	protein_coding	Intogen
SOHLH2	ENSG00000120669.11	13	36756129	36788752	-	protein_coding	TCGA
SPOP	ENSG00000121067.13	17	47676246	47755596	-	protein_coding	Intogen
CAT	ENSG00000121691.4	11	34460472	34493609	+	protein_coding	Intogen
ZMYM2	ENSG00000121741.12	13	20532810	20665968	+	protein_coding	Intogen
PIK3CA	ENSG00000121879.3	3	178865902	178948164	+	protein_coding	COSMIC;Intogen;TCGA
ACVR2A	ENSG00000121989.10	2	148602086	148683730	+	protein_coding	Intogen;TCGA
FLT3	ENSG00000122025.10	13	28577411	28674729	-	protein_coding	Intogen
CNOT1	ENSG00000125107.12	16	58555087	58663790	-	protein_coding	Intogen
SOX9	ENSG00000125398.5	17	70117161	70122561	+	protein_coding	Intogen
MACF1	ENSG00000127603.19	1	39546988	39952849	+	protein_coding	Intogen;TCGA
SMARCA4	ENSG00000127616.13	19	11071598	11176071	+	protein_coding	Intogen
AKAP9	ENSG00000127914.12	7	91570181	91739987	+	protein_coding	Intogen
GNAI1	ENSG00000127955.11	7	79763271	79848718	+	protein_coding	Intogen
PMS2P3/PMS2L3	ENSG00000127957.12	7	75137069	75157478	-	pseudogene	TCGA
MCHR1	ENSG00000128285.4	22	41074754	41078818	+	protein_coding	TCGA
ARHGEF6	ENSG00000129675.11	X	135747706	135864247	-	protein_coding	Intogen
CAPN7	ENSG00000131375.5	3	15247659	15294425	+	protein_coding	Intogen
CHD1L	ENSG00000131778.13	1	146724278	146767443	+	protein_coding	Intogen
CNGA4	ENSG00000132259.8	11	6255995	6265659	+	protein_coding	TCGA
DCLK1	ENSG00000133083.10	13	36345478	36705443	-	protein_coding	TCGA
STARD13	ENSG00000133121.16	13	33677272	33924767	-	protein_coding	Intogen
MYH11	ENSG00000133392.12	16	15797029	15950890	-	protein_coding	Intogen
KRAS	ENSG00000133703.7	12	25368371	25403870	-	protein_coding	Intogen;TCGA
CDC73	ENSG00000134371.9	1	193091147	193223031	+	protein_coding	Intogen
AGO4/EIF2C4	ENSG00000134698.10	1	36273773	36323491	+	protein_coding	TCGA
CLOCK	ENSG00000134852.10	4	56294070	56413305	-	protein_coding	Intogen
APC	ENSG00000134982.12	5	112043195	112181936	+	protein_coding	Intogen;TCGA
TBX3	ENSG00000135111.10	12	115108059	115121969	-	protein_coding	Intogen
ACVR1B	ENSG00000135503.8	12	52345451	52390862	+	protein_coding	Intogen
MDM2	ENSG00000135679.17	12	69201956	69230529	+	protein_coding	TCGA
LCP1	ENSG00000136167.9	13	46700055	46786006	-	protein_coding	Intogen
IGF2BP3	ENSG00000136231.9	7	23352354	23510086	-	protein_coding	TCGA
IREB2	ENSG00000136381.8	15	78729773	78793798	+	protein_coding	Intogen
KLF4	ENSG00000136826.10	9	110247133	110252763	-	protein_coding	Intogen
MYC	ENSG00000136997.10	8	128747680	128753674	+	protein_coding	TCGA
KIF13A	ENSG00000137177.14	6	17759414	17987854	-	protein_coding	TCGA
THBS1	ENSG00000137801.9	15	39873280	39891667	+	protein_coding	TCGA
ADAM10	ENSG00000137845.10	15	58887403	59042177	-	protein_coding	Intogen
ATIC	ENSG00000138363.10	2	216176540	216214487	+	protein_coding	Intogen
ITGAV	ENSG00000138448.7	2	187454792	187545628	+	protein_coding	TCGA
G3BP2	ENSG00000138757.10	4	76567966	76649709	-	protein_coding	Intogen
ZFHX3	ENSG00000140836.10	16	72816784	73093597	-	protein_coding	COSMIC
CDH11	ENSG00000140937.9	16	64977656	65160015	-	protein_coding	TCGA
CLTC	ENSG00000141367.7	17	57697219	57773671	+	protein_coding	Intogen
TP53	ENSG00000141510.11	17	7565097	7580752	-	protein_coding	Intogen;TCGA
SMAD4	ENSG00000141646.9	18	48554764	48611415	+	protein_coding	Intogen;TCGA
ERBB2	ENSG00000141736.9	17	37844949	37884915	+	protein_coding	COSMIC;TCGA
PTPRF	ENSG00000142949.12	1	43990858	44089343	+	protein_coding	Intogen
PIP5K1A	ENSG00000143398.15	1	151170425	151222012	+	protein_coding	Intogen
THSD7B	ENSG00000144229.7	2	137523115	138435287	+	protein_coding	TCGA
PIK3R1	ENSG00000145675.10	5	67511548	67597649	+	protein_coding	Intogen;TCGA
RASA1	ENSG00000145715.10	5	86563705	86687748	+	protein_coding	Intogen;TCGA
ARHGAP26	ENSG00000145819.11	5	142149949	142608576	+	protein_coding	Intogen
EGFR	ENSG00000146648.11	7	55086714	55324313	+	protein_coding	Intogen;TCGA
EPHA1	ENSG00000146904.4	7	143088713	143105985	-	protein_coding	Intogen
KDM6A	ENSG00000147050.10	X	44732757	44971847	+	protein_coding	Intogen
TAF1	ENSG00000147133.11	X	70586114	70752224	+	protein_coding	Intogen
IL2RG	ENSG00000147168.8	X	70327254	70331958	-	protein_coding	TCGA
CDKN2A	ENSG00000147889.12	9	21967751	21995300	-	protein_coding	Intogen;TCGA
TCF7L2	ENSG00000148737.11	10	114710009	114927437	+	protein_coding	Intogen
TAOK2	ENSG00000149930.13	16	29984962	30003582	+	protein_coding	Intogen
CCT5	ENSG00000150753.7	5	10250033	10266524	+	protein_coding	Intogen
ANK3	ENSG00000151150.16	10	61786056	62493248	-	protein_coding	Intogen
CSNK1G3	ENSG00000151292.13	5	122847793	122952739	+	protein_coding	Intogen
AKAP6	ENSG00000151320.6	14	32798479	33300567	+	protein_coding	TCGA
FRMD4A	ENSG00000151474.15	10	13693903	14504141	-	protein_coding	TCGA
ACAD8	ENSG00000151498.7	11	134123389	134135749	+	protein_coding	Intogen
HNRNPDL/HNRPDL	ENSG00000152795.13	4	83343717	83351294	-	protein_coding	Intogen
NR4A2	ENSG00000153234.9	2	157180944	157198860	-	protein_coding	Intogen
ABCA10	ENSG00000154263.13	17	67143355	67225001	-	protein_coding	TCGA
SAMSN1	ENSG00000155307.13	21	15857549	15955723	-	protein_coding	TCGA
TTN	ENSG00000155657.19	2	179390716	179690222	-	protein_coding	TCGA
FMN2	ENSG00000155816.15	1	240177648	240638489	+	protein_coding	TCGA
EEF1A1	ENSG00000156508.13	6	74225473	74233520	-	protein_coding	Intogen
PHF6	ENSG00000156531.12	X	133507283	133562820	+	protein_coding	Intogen
EIF4A2	ENSG00000156976.10	3	186500994	186506205	+	protein_coding	Intogen
NRG1	ENSG00000157168.14	8	31496902	32622548	+	protein_coding	TCGA
RNF111	ENSG00000157450.11	15	59157374	59389618	+	protein_coding	TCGA
BRAF	ENSG00000157764.8	7	140434279	140624564	-	protein_coding	COSMIC;Intogen
NCK1	ENSG00000158092.2	3	136581050	136668665	+	protein_coding	Intogen
RUNX1	ENSG00000159216.14	21	36160098	37376965	-	protein_coding	Intogen
ARHGAP35	ENSG00000160007.13	19	47421933	47508334	+	protein_coding	Intogen
FUBP1	ENSG00000162613.12	1	78409740	78444794	-	protein_coding	Intogen
PIGR	ENSG00000162896.5	1	207101863	207119811	-	protein_coding	TCGA
ACTG2	ENSG00000163017.9	2	74119441	74146992	+	protein_coding	Intogen
ELF3	ENSG00000163435.11	1	201977073	201986316	+	protein_coding	Intogen;TCGA
TGFBR2	ENSG00000163513.13	3	30647994	30735634	+	protein_coding	TCGA
CLASP2	ENSG00000163539.11	3	33537737	33759848	-	protein_coding	Intogen
SPTA1	ENSG00000163554.7	1	158580496	158656488	-	protein_coding	TCGA
PRKCI	ENSG00000163558.8	3	169940153	170023769	+	protein_coding	TCGA
PTPN13	ENSG00000163629.8	4	87515468	87736324	+	protein_coding	COSMIC
PLB1	ENSG00000163803.8	2	28680012	28866654	+	protein_coding	TCGA
BAP1	ENSG00000163930.5	3	52435029	52444366	-	protein_coding	Intogen
ACSL6	ENSG00000164398.8	5	131142683	131347936	-	protein_coding	Intogen
RAD21	ENSG00000164754.8	8	117858174	117887105	-	protein_coding	Intogen
NSD1	ENSG00000165671.14	5	176560080	176727216	+	protein_coding	Intogen
METTL3	ENSG00000165819.7	14	21967908	21979517	-	protein_coding	TCGA
COPS2	ENSG00000166200.10	15	49398268	49437275	-	protein_coding	Intogen
SERPINB8	ENSG00000166401.9	18	61637159	61672278	+	protein_coding	TCGA
B2M	ENSG00000166710.13	15	45003675	45011075	+	protein_coding	TCGA
CTNNB1	ENSG00000168036.12	3	41236328	41301587	+	protein_coding	Intogen;TCGA
IRF2	ENSG00000168310.6	4	185308867	185395734	-	protein_coding	Intogen;TCGA
STIP1	ENSG00000168439.12	11	63952744	63972015	+	protein_coding	Intogen
AXIN2	ENSG00000168646.8	17	63524681	63557765	-	protein_coding	COSMIC
MAP2K1	ENSG00000169032.5	15	66679155	66782101	+	protein_coding	Intogen
SIN3A	ENSG00000169375.11	15	75668006	75748183	-	protein_coding	Intogen
CHD3	ENSG00000170004.12	17	7788124	7816078	+	protein_coding	Intogen
SEMA3E	ENSG00000170381.8	7	82993222	83278326	-	protein_coding	TCGA
BPTF	ENSG00000171634.12	17	65821640	65980494	+	protein_coding	Intogen
HDAC3	ENSG00000171720.5	5	141000443	141016437	-	protein_coding	Intogen
PTEN	ENSG00000171862.5	10	89626430	89731687	+	protein_coding	Intogen;TCGA
ZNF217	ENSG00000171940.9	20	52183604	52226446	-	protein_coding	TCGA
EIF2AK3	ENSG00000172071.7	2	88856259	88927094	-	protein_coding	Intogen
MACROD2	ENSG00000172264.12	20	13976015	16033842	+	protein_coding	TCGA
THEMIS	ENSG00000172673.6	6	128029217	128239776	-	protein_coding	TCGA
NBEA	ENSG00000172915.14	13	35516424	36247159	+	protein_coding	TCGA
MYEOV	ENSG00000172927.3	11	69061605	69182494	+	protein_coding	TCGA
BNC2	ENSG00000173068.13	9	16409501	16870841	-	protein_coding	TCGA
FAM46D	ENSG00000174016.7	X	79591003	79700810	+	protein_coding	TCGA
ZHX3	ENSG00000174306.17	20	39829926	39946312	-	protein_coding	TCGA
ZIC4	ENSG00000174963.13	3	147103833	147124647	-	protein_coding	TCGA
ATR	ENSG00000175054.10	3	142168077	142297668	-	protein_coding	COSMIC;Intogen
SMAD2	ENSG00000175387.11	18	45357922	45457515	-	protein_coding	Intogen;TCGA
RIMS2	ENSG00000176406.16	8	104512976	105268322	+	protein_coding	TCGA
CNBD1	ENSG00000176571.7	8	87878673	88627447	+	protein_coding	TCGA
POLE	ENSG00000177084.12	12	133200348	133263945	-	protein_coding	COSMIC
TBL1XR1	ENSG00000177565.11	3	176737143	176915261	-	protein_coding	Intogen;TCGA
ERBB4	ENSG00000178568.9	2	212240446	213403565	-	protein_coding	COSMIC;TCGA
SUZ12	ENSG00000178691.6	17	30264037	30328064	+	protein_coding	Intogen
PTPN11	ENSG00000179295.11	12	112856155	112947717	+	protein_coding	Intogen
SETD2	ENSG00000181555.15	3	47057919	47205457	-	protein_coding	Intogen
ZBTB20	ENSG00000181722.11	3	114056941	114866118	-	protein_coding	TCGA
ATP6AP2	ENSG00000182220.9	X	40440146	40465889	+	protein_coding	Intogen
BCOR	ENSG00000183337.12	X	39909068	40036582	-	protein_coding	Intogen;TCGA
GRIN2A	ENSG00000183454.9	16	9852376	10276611	-	protein_coding	COSMIC
CHEK2	ENSG00000183765.16	22	29083731	29134026	-	protein_coding	Intogen
MED12	ENSG00000184634.11	X	70338406	70362303	+	protein_coding	Intogen
AMER1/FAM123B	ENSG00000184675.5	X	63404997	63425624	-	protein_coding	TCGA
WT1	ENSG00000184937.8	11	32409321	32457176	-	protein_coding	Intogen
MUC6	ENSG00000184956.11	11	1012821	1036706	-	protein_coding	TCGA
ROBO2	ENSG00000185008.13	3	75955846	77699115	+	protein_coding	TCGA
PARK2	ENSG00000185345.14	6	161768452	163148803	-	protein_coding	TCGA
NR2F2	ENSG00000185551.8	15	96869167	96883492	+	protein_coding	Intogen
IRS2	ENSG00000185950.7	13	110406184	110438915	-	protein_coding	Intogen;TCGA
NAP1L1	ENSG00000187109.9	12	76438670	76478813	-	protein_coding	Intogen
COL14A1	ENSG00000187955.7	8	121072019	121384275	+	protein_coding	TCGA
FSCB	ENSG00000189139.5	14	44973545	44976482	-	protein_coding	TCGA
FHIT	ENSG00000189283.5	3	59735036	61237133	-	protein_coding	TCGA
FAT4	ENSG00000196159.7	4	126237554	126414087	+	protein_coding	TCGA
TMEM63A	ENSG00000196187.7	1	226034735	226070069	-	protein_coding	TCGA
SRGAP3	ENSG00000196220.11	3	9022275	9372280	-	protein_coding	Intogen
SUPT3H	ENSG00000196284.9	6	44777054	45345690	-	protein_coding	TCGA
MKL1	ENSG00000196588.10	22	40812980	41032706	-	protein_coding	Intogen
TCF4	ENSG00000196628.9	18	52889562	53332018	-	protein_coding	Intogen
NF1	ENSG00000196712.12	17	29421945	29709134	+	protein_coding	TCGA
SPRR2B	ENSG00000196805.6	1	153042700	153113927	-	protein_coding	TCGA
VPS13A	ENSG00000197969.7	9	79792269	80036457	+	protein_coding	TCGA
TFDP1	ENSG00000198176.8	13	114239013	114295785	+	protein_coding	Intogen
CEP290	ENSG00000198707.10	12	88444131	88535993	-	protein_coding	Intogen
ALPK2	ENSG00000198796.6	18	56148479	56296189	-	protein_coding	TCGA
SPANXN2	ENSG00000203924.2	X	142795055	142804516	-	protein_coding	TCGA
HLA-A	ENSG00000206503.7	6	29909037	29913661	+	protein_coding	Intogen
HLA-B	ENSG00000234745.5	6	31321649	31324965	-	protein_coding	Intogen;TCGA
AKAP2	ENSG00000241978.5	9	112810878	112910983	+	protein_coding	TCGA
a Chromosome, start position, end position, and strand of cancer driver genes based on the Gencode v19 database.
