# Supplementary material for: Germline genetic variants were interactively associated with somatic alterations in gastric cancer
Source: Cancer Med. 2018 Jun 20;7(8):3912–20. doi: 10.1002/cam4.1612 (PMC6089170; doi:10.1002/cam4.1612)
Supplement: Supplementary file 6 [file CAM4-7-3912-s006.xlsx]

## Sheet: Table S5
Table S5. Enrichment of gastric cancer driver genes in susceptibility regions.
Flanking region a	Genes	Gene count b	Prop. c	P d
50kb	Driver gene	2	0.0689655	0.0956
	All gene	29
100kb	Driver gene	2	0.0444444	0.1248
	All gene	45
200kb	Driver gene	2	0.028169	0.175
	All gene	71
500kb	Driver gene	2	0.0163934	0.3064
	All gene	122
a The range of flanking regions upstream and downstream of gastric cancer risk SNPs;
b The number of cancer driver genes and all protein coading genes in corresponding regions;
c The proportion of gastric cancer driver genes in corresponding regions;
d P values were calculated based on 10,000 permutations.
