# Supplementary material for: Germline genetic variants were interactively associated with somatic alterations in gastric cancer
Source: Cancer Med. 2018 Jun 20;7(8):3912–20. doi: 10.1002/cam4.1612 (PMC6089170; doi:10.1002/cam4.1612)
Supplement: Supplementary file 7 [file CAM4-7-3912-s007.xlsx]

## Sheet: Table S6
Table S6. Pathways showing enrichment (FDR<0.1) in both gastric cancer driver genes and cancer susceptibility genes.
pathwayID	Gastric cancer driver genes						Gastric cancer susceptibility genes
	geneRatio	BgRatio	EnrichRatio	Gene symbol	P	FDR	geneRatio	BgRatio	EnrichRatio	Gene symbol	P	FDR
REACTOME_INSULIN_RECEPTOR_SIGNALLING_CASCADE	9;145	87;6025	4.29845	PIK3CB;FGFR2;EIF4G1;SOS1;PIK3CA;KRAS;PIK3R1;MAP2K1;IRS2	3.92019e-05	0.000529273	1;17	87;6025	4.0737	PRKAA1	0.0243557	0.0460052
REACTOME_PI3K_CASCADE	6;145	71;6025	3.51141	PIK3CB;FGFR2;EIF4G1;PIK3CA;PIK3R1;IRS2	0.00148491	0.00787396	1;17	71;6025	4.99171	PRKAA1	0.0166114	0.0342296
REACTOME_PPARA_ACTIVATES_GENE_EXPRESSION	6;145	104;6025	2.39721	MED17;EP300;CLOCK;HDAC3;TBL1XR1;MED12	0.0123091	0.0372976	1;17	104;6025	3.40781	NFYA	0.033907	0.0606756
REACTOME_SEMAPHORIN_INTERACTIONS	9;145	68;6025	5.49949	RHOA;PTPRC;HSP90AB1;MYH9;MET;MYH11;ERBB2;ARHGAP35;SEMA3E	4.21009e-06	0.000130399	1;17	68;6025	5.21194	TREM2	0.0153033	0.0342296
REACTOME_SIGNALING_BY_INSULIN_RECEPTOR	9;145	108;6025	3.46264	PIK3CB;FGFR2;EIF4G1;SOS1;PIK3CA;KRAS;PIK3R1;MAP2K1;IRS2	0.000246585	0.00225849	1;17	108;6025	3.28159	PRKAA1	0.0363385	0.0633594
REACTOME_SIGNALING_BY_PDGF	12;145	122;6025	4.08705	PIK3CB;COL1A1;SOS1;PIK3CA;KRAS;MDM2;THBS1;PIK3R1;RASA1;NCK1;MAP2K1;PTEN	6.12412e-06	0.00013702	1;17	122;6025	2.90501	THBS3	0.0453635	0.0734456
REACTOME_PERK_REGULATED_GENE_EXPRESSION	2;145	29;6025	2.86564	DIS3;EIF2AK3	0.0315882	0.0673355	1;17	29;6025	12.2211	NFYA	0.00290931	0.00989164
REACTOME_OTHER_SEMAPHORIN_INTERACTIONS	1;145	15;6025	2.77011	SEMA3E	0.0492087	0.0881383	1;17	15;6025	23.6275	TREM2	0.000770086	0.00654573
geneRatio: ratio of cancer driver genes (or susceptibility genes) in specific pathway to all cancer driver genes (or susceptibility genes); BgRatio: ratio of genes in specific pathway to all genes; EnrichRatio: enrichment ratio (geneRatio/BgRatio).
