# Supplementary material for: Germline genetic variants were interactively associated with somatic alterations in gastric cancer
Source: Cancer Med. 2018 Jun 20;7(8):3912–20. doi: 10.1002/cam4.1612 (PMC6089170; doi:10.1002/cam4.1612)
Supplement: Supplementary file 8 [file CAM4-7-3912-s008.xlsx]

## Sheet: Table S7
Table S7. Association between gastric cancer risk SNPs and driver genes in TCGA STAD cohort (N=438).
Driver Genes	SNP	EA	Controls	Cases	MAFcontrol	MAFcase	Beta a	SE a	Z_value	P a	FDR
POLE	rs9841504	G	405	33	0.0975309	0.227273	1.23442	0.365658	3.37589	0.00073577	0.999988
SOS1	rs2285947	A	420	18	0.411905	0.138889	-1.60103	0.519594	-3.08131	0.0020609	0.999988
MACROD2	rs1679709	A	426	12	0.131455	0.333333	1.40495	0.48114	2.92004	0.00349988	0.999988
RUNX1	rs7712641	T	428	10	0.36215	0.7	2.06427	0.711679	2.90056	0.00372491	0.999988
FRMD4A	rs13361707	T	421	17	0.325416	0.117647	-1.86281	0.648061	-2.87443	0.00404751	0.999988
ATR	rs1679709	A	403	35	0.127792	0.242857	0.878874	0.310336	2.832	0.00462572	0.999988
IL2RG	rs80142782	C	430	8	0.0162791	0.125	4.19481	1.494	2.80776	0.00498866	0.999988
ZFHX3	rs2285947	A	388	50	0.414948	0.29	-0.683802	0.248384	-2.753	0.00590516	0.999988
CASP8	rs2285947	A	417	21	0.408873	0.238095	-1.10396	0.40215	-2.74515	0.00604832	0.999988
CSNK1G3	rs1679709	A	428	10	0.132009	0.35	1.57525	0.578906	2.72108	0.00650683	0.999988
SOX9	rs80142782	C	427	11	0.0175644	0.0454545	4.82225	1.79089	2.69266	0.0070885	0.999988
EP300	rs9841504	G	409	29	0.101467	0.189655	1.1382	0.426287	2.67003	0.00758436	0.999988
CCAR1	rs9841504	G	416	22	0.0997596	0.25	1.12632	0.428043	2.63132	0.00850534	0.999988
SERPINB8	rs2494938	A	428	10	0.481308	0.2	-1.62056	0.621911	-2.60577	0.00916677	0.999988
ACAD8	rs7712641	T	431	7	0.364269	0.714286	2.29895	0.887703	2.58977	0.00960396	0.999988
CTCF	rs1679709	A	419	19	0.130072	0.289474	1.08606	0.421313	2.5778	0.0099432	0.999988
PIGR	rs9841504	G	427	11	0.104215	0.227273	1.93318	0.751079	2.57387	0.0100568	0.999988
EPHA1	rs80142782	C	422	16	0.0177725	0.03125	4.14211	1.61278	2.5683	0.0102199	0.999988
CDC73	rs2294008	C	427	11	0.482436	0.772727	1.51627	0.591717	2.56249	0.0103926	0.999988
PTGS1	rs13361707	T	418	20	0.326555	0.125	-1.32693	0.518245	-2.56042	0.0104545	0.999988
RUNX1	rs1679709	A	428	10	0.132009	0.35	1.30982	0.514776	2.54445	0.010945	0.999988
DNAH7	rs2294008	C	381	57	0.506562	0.377193	-0.569618	0.224956	-2.53213	0.0113373	0.999988
LARP4B	rs80142782	C	405	33	0.0148148	0.0606061	2.06245	0.814916	2.53088	0.0113776	0.999988
ANK3	rs80142782	C	375	63	0.016	0.031746	2.12312	0.841113	2.52419	0.0115967	0.999988
KRAS	rs80142782	C	397	41	0.0151133	0.0487805	2.09208	0.839263	2.49276	0.0126754	0.999988
THBS1	rs2494938	A	413	25	0.487893	0.26	-0.833724	0.335854	-2.4824	0.01305	0.999988
MYH11	rs1679709	A	405	33	0.12963	0.227273	0.824674	0.335456	2.45837	0.013957	0.999988
ACVR2A	rs4072037	C	392	46	0.414541	0.315217	-0.632125	0.258662	-2.44383	0.0145324	0.999988
ERBB4	rs7712641	T	379	59	0.356201	0.457627	0.538484	0.220745	2.4394	0.0147118	0.999988
SEMA3E	rs4072037	C	416	22	0.41226	0.25	-0.942713	0.393688	-2.39457	0.0166398	0.999988
ZHX3	rs2285947	A	421	17	0.407363	0.235294	-1.05771	0.442897	-2.38816	0.0169328	0.999988
CDKN2A	rs4072037	C	412	26	0.394417	0.557692	0.764319	0.32032	2.38611	0.0170275	0.999988
TCF4	rs80142782	C	425	13	0.0176471	0.0384615	3.77252	1.59523	2.36487	0.0180364	0.999988
TJP2	rs1679709	A	424	14	0.132075	0.285714	1.12812	0.478899	2.35565	0.0184903	0.999988
APC	rs2494938	A	388	50	0.46134	0.58	0.508354	0.21587	2.3549	0.0185275	0.999988
AFF4	rs1679709	A	417	21	0.130695	0.261905	0.956248	0.408067	2.34336	0.0191109	0.999988
EIF4A2	rs4072037	C	429	9	0.398601	0.666667	1.35358	0.577728	2.34294	0.0191324	0.999988
SMAD2	rs7712641	T	429	9	0.363636	0.666667	1.36653	0.586267	2.3309	0.0197588	0.999988
CPD	rs2494938	A	423	15	0.48227	0.266667	-1.05284	0.452383	-2.32731	0.0199486	0.999988
EIF2AK3	rs2294008	C	417	21	0.498801	0.309524	-0.85457	0.368298	-2.32032	0.0203236	0.999988
ACSL6	rs7712641	T	426	12	0.36385	0.583333	1.14206	0.492687	2.31802	0.020448	0.999988
STARD13	rs1679709	A	418	20	0.131579	0.25	0.959622	0.413995	2.31796	0.0204517	0.999988
PIK3CA	rs13361707	T	366	72	0.29918	0.409722	0.456515	0.198619	2.29845	0.0215363	0.999988
SMAD2	rs13361707	T	429	9	0.312354	0.555556	1.46727	0.64543	2.27332	0.0230069	0.999988
MYH9	rs7712641	T	399	39	0.359649	0.474359	0.577476	0.254265	2.27116	0.0231373	0.999988
FUBP1	rs7712641	T	429	9	0.364802	0.611111	1.27715	0.563365	2.267	0.0233901	0.999988
THBS1	rs2294008	C	413	25	0.478208	0.68	0.762931	0.33719	2.26261	0.0236597	0.999988
BNC2	rs13361707	T	407	31	0.326781	0.193548	-0.814369	0.361682	-2.25162	0.0243465	0.999988
TMEM63A	rs2285947	A	424	14	0.40684	0.214286	-1.12794	0.502703	-2.24374	0.024849	0.999988
TTN	rs13361707	T	175	263	0.268571	0.34981	0.360885	0.161855	2.22968	0.0257686	0.999988
MAP3K1	rs2285947	A	427	11	0.405152	0.227273	-1.34953	0.605303	-2.22951	0.0257801	0.999988
RNF111	rs80142782	C	421	17	0.0166271	0.0588235	3.577	1.60541	2.22809	0.0258744	0.999988
RBM28	rs80142782	C	429	9	0.0174825	0.0555556	8.91465	4.00142	2.22787	0.0258892	0.999988
GATA3	rs2294008	C	416	22	0.483173	0.613636	0.78091	0.351112	2.2241	0.0261415	0.999988
PTPN23	rs13361707	T	408	30	0.327206	0.183333	-0.821077	0.36951	-2.22207	0.0262787	0.999988
EEF1A1	rs2294008	C	427	11	0.483607	0.727273	1.17461	0.52928	2.21926	0.0264688	0.999988
TAF1	rs80142782	C	416	22	0.0168269	0.0454545	2.33133	1.05059	2.21907	0.0264816	0.999988
PTK6	rs80142782	C	429	9	0.016317	0.111111	3.44198	1.55117	2.21896	0.0264897	0.999988
BCORL1	rs2285947	A	407	31	0.405405	0.33871	-0.67902	0.306315	-2.21674	0.026641	0.999988
MED17	rs2294008	C	430	8	0.495349	0.1875	-1.60699	0.726035	-2.21338	0.0268718	0.999988
FAS	rs2294008	C	433	5	0.487298	0.7	2.56352	1.15959	2.21072	0.0270555	0.999988
PTEN	rs2274223	G	406	32	0.30665	0.4375	0.618131	0.280009	2.20754	0.0272761	0.999988
MACF1	rs1679709	A	384	54	0.145833	0.0740741	-0.888639	0.40321	-2.20391	0.0275307	0.999988
NBEA	rs2285947	A	379	59	0.414248	0.313559	-0.492887	0.224551	-2.19499	0.0281646	0.999988
FAT4	rs13361707	T	325	113	0.336923	0.261062	-0.402412	0.183503	-2.19294	0.0283115	0.999988
TFDP1	rs2285947	A	430	8	0.405814	0.125	-1.84541	0.843924	-2.18671	0.028764	0.999988
NUP107	rs2294693	C	421	17	0.245843	0.411765	0.86063	0.393877	2.18502	0.0288871	0.999988
YBX3	rs2294008	C	428	10	0.494159	0.3	-1.22326	0.560126	-2.1839	0.0289693	0.999988
SPOP	rs1679709	A	433	5	0.132794	0.5	6.19504	2.84321	2.17889	0.02934	0.999988
PIK3CA	rs2285947	A	366	72	0.416667	0.319444	-0.449551	0.206821	-2.17362	0.0297338	0.999988
HDAC4	rs2274223	G	409	29	0.308068	0.431034	0.652695	0.300696	2.17061	0.0299603	0.999988
BCOR	rs7712641	T	403	35	0.359801	0.485714	0.588017	0.271645	2.16466	0.0304139	0.999988
CIC	rs2285947	A	406	32	0.408867	0.296875	-0.653422	0.302238	-2.16195	0.0306221	0.999988
KLF4	rs9841504	G	428	10	0.10514	0.2	1.63608	0.757575	2.15963	0.0308012	0.999988
PLB1	rs2274223	G	415	23	0.308434	0.456522	0.713959	0.331394	2.15441	0.0312081	0.999988
WIPF1	rs2285947	A	423	15	0.394799	0.566667	0.886426	0.411897	2.15206	0.0313928	0.999988
IGF2BP3	rs2274223	G	426	12	0.311033	0.5	1.05813	0.491923	2.151	0.0314763	0.999988
CAT	rs80142782	C	428	10	0.0175234	0.05	5.84506	2.73694	2.13562	0.0327106	0.999988
THEMIS	rs13361707	T	426	12	0.312207	0.5	1.01122	0.473507	2.13559	0.0327129	0.999988
PTPRU	rs2274223	G	409	29	0.306846	0.448276	0.601382	0.282433	2.12929	0.0332303	0.999988
AMER1	rs2274223	G	414	24	0.306763	0.479167	0.664726	0.312594	2.12648	0.0334633	0.999988
EP300	rs2274223	G	409	29	0.306846	0.448276	0.627867	0.295278	2.12636	0.0334736	0.999988
ARID4A	rs9841504	G	424	14	0.103774	0.214286	1.2288	0.580472	2.1169	0.0342686	0.999988
SIN3A	rs2294008	C	418	20	0.482057	0.65	0.776969	0.367071	2.11668	0.0342874	0.999988
EIF2AK3	rs2285947	A	417	21	0.405276	0.309524	-0.763764	0.361259	-2.11417	0.0345008	0.999988
KLF4	rs2294008	C	428	10	0.485981	0.65	1.22407	0.579469	2.1124	0.0346519	0.999988
RBM28	rs2294693	C	429	9	0.248252	0.444444	1.08766	0.515972	2.10798	0.035033	0.999988
IRS2	rs2274223	G	426	12	0.311033	0.5	1.00321	0.476616	2.10486	0.0353038	0.999988
IRS2	rs2294008	C	426	12	0.483568	0.708333	1.06102	0.504829	2.10175	0.0355755	0.999988
FOXP1	rs2285947	A	419	19	0.408115	0.236842	-0.856614	0.407795	-2.1006	0.0356763	0.999988
WT1	rs7712641	T	426	12	0.36385	0.583333	1.00487	0.479005	2.09783	0.0359201	0.999988
MET	rs2285947	A	428	10	0.396028	0.6	1.0786	0.514702	2.09558	0.0361198	0.999988
EIF4A2	rs7712641	T	429	9	0.374126	0.166667	-1.56084	0.74739	-2.08839	0.036763	0.999988
FRMD4A	rs80142782	C	421	17	0.0166271	0.0588235	2.25381	1.07965	2.08754	0.0368392	0.999988
ACVR1B	rs4072037	C	422	16	0.408768	0.28125	-0.902922	0.432714	-2.08665	0.0369199	0.999988
EYA4	rs2274223	G	412	26	0.307039	0.461538	0.617606	0.296996	2.07951	0.0375709	0.999988
SMARCA4	rs1679709	A	405	33	0.128395	0.242424	0.687392	0.330839	2.07772	0.037735	0.999988
GOLGA5	rs2285947	A	427	11	0.406323	0.181818	-1.35898	0.655048	-2.07462	0.0380218	0.999988
PTPRC	rs2285947	A	408	30	0.409314	0.283333	-0.668582	0.322504	-2.0731	0.0381631	0.999988
ARHGAP26	rs7712641	T	433	5	0.366051	0.7	2.36941	1.14923	2.06174	0.0392329	0.999988
MLH1	rs2285947	A	427	11	0.406323	0.181818	-1.25994	0.613186	-2.05474	0.0399037	0.999988
ATRX	rs9841504	G	414	24	0.102657	0.1875	1.02911	0.500928	2.05441	0.0399359	0.999988
COPS2	rs9841504	G	430	8	0.102326	0.375	1.78445	0.874477	2.04059	0.0412917	0.999988
TTK	rs9841504	G	412	26	0.103155	0.173077	0.90871	0.445455	2.03996	0.0413541	0.999988
RPL22	rs7712641	T	406	32	0.376847	0.28125	-0.710203	0.349017	-2.03487	0.0418643	0.999988
SOX9	rs2494938	A	427	11	0.469555	0.681818	0.933058	0.459276	2.03158	0.0421958	0.999988
LARP4B	rs2494938	A	405	33	0.485185	0.348485	-0.551673	0.271861	-2.02924	0.0424336	0.999988
PTPRU	rs9841504	G	409	29	0.101467	0.189655	0.820504	0.405482	2.02353	0.0430186	0.999988
RIMS2	rs4072037	C	351	87	0.420228	0.33908	-0.373806	0.185307	-2.01723	0.0436715	0.999988
HSP90AB1	rs2274223	G	425	13	0.310588	0.5	0.855962	0.426589	2.00653	0.0448	0.999988
CDKN2A	rs2285947	A	412	26	0.408981	0.269231	-0.691739	0.345044	-2.00479	0.044986	0.999988
CHRD	rs4072037	C	422	16	0.411137	0.21875	-0.905381	0.451799	-2.00395	0.0450757	0.999988
SAMSN1	rs7712641	T	425	13	0.365882	0.5	1.01914	0.508789	2.00308	0.045169	0.999988
IL2RG	rs2285947	A	430	8	0.405814	0.125	-1.55216	0.778294	-1.99431	0.0461177	0.999988
HDAC4	rs13361707	T	409	29	0.306846	0.465517	0.604715	0.303853	1.99016	0.0465737	0.999988
RPL22	rs9841504	G	406	32	0.103448	0.15625	0.905012	0.454758	1.9901	0.0465802	0.999988
TTN	rs2294008	C	175	263	0.442857	0.520913	0.299118	0.150585	1.98638	0.0469913	0.999988
ERBB4	rs2285947	A	379	59	0.41029	0.338983	-0.443322	0.223397	-1.98446	0.0472049	0.999988
EEF1A1	rs9841504	G	427	11	0.105386	0.181818	1.44246	0.727087	1.98389	0.0472683	0.999988
RBBP7	rs80142782	C	425	13	0.0164706	0.0769231	2.54124	1.28122	1.98345	0.0473169	0.999988
MAP2K7	rs9841504	G	409	29	0.112469	0.0344828	-1.56338	0.788274	-1.9833	0.0473337	0.999988
TCF4	rs2494938	A	425	13	0.48	0.307692	-0.846255	0.427264	-1.98064	0.0476321	0.999988
TAF1	rs2274223	G	416	22	0.310096	0.431818	0.716641	0.362057	1.97936	0.0477758	0.999988
CCND1	rs2494938	A	432	6	0.478009	0.25	-1.71304	0.866999	-1.97583	0.048174	0.999988
FAS	rs1679709	A	433	5	0.135104	0.3	2.46928	1.25257	1.97138	0.0486807	0.999988
SPTA1	rs13361707	T	349	89	0.296562	0.398876	0.361788	0.183729	1.96914	0.048937	0.999988
SMC1A	rs2494938	A	425	13	0.481176	0.269231	-0.921313	0.467956	-1.9688	0.0489759	0.999988
ALPK2	rs2494938	A	408	30	0.485294	0.333333	-0.568363	0.288842	-1.96773	0.0490987	0.999988
TBX3	rs2294693	C	424	14	0.258255	0.0714286	-1.48422	0.75458	-1.96694	0.0491896	0.999988
HSP90AB1	rs2285947	A	425	13	0.405882	0.230769	-0.95971	0.489311	-1.96135	0.0498383	0.999988
NUP107	rs13361707	T	421	17	0.312352	0.441176	0.819642	0.418715	1.95752	0.0502864	0.999988
MUC6	rs2294008	C	392	46	0.5	0.402174	-0.474223	0.242269	-1.95742	0.0502981	0.999988
IRS2	rs2494938	A	426	12	0.480047	0.291667	-0.968398	0.494774	-1.95725	0.0503175	0.999988
SPTA1	rs2294008	C	349	89	0.502865	0.438202	-0.354607	0.18132	-1.9557	0.0505008	0.999988
CDC73	rs9841504	G	427	11	0.104215	0.227273	1.29595	0.662657	1.95569	0.050502	0.999988
PTN	rs2494938	A	424	14	0.481132	0.285714	-0.808844	0.414426	-1.95172	0.0509714	0.999988
ERBB3	rs9841504	G	394	44	0.100254	0.170455	0.713006	0.365536	1.95058	0.0511073	0.999988
SPTA1	rs7712641	T	349	89	0.352436	0.438202	0.3518	0.180663	1.94727	0.0515025	0.999988
DNAH7	rs2285947	A	381	57	0.409449	0.342105	-0.435951	0.224143	-1.94497	0.051779	0.999988
PIK3CA	rs9841504	G	366	72	0.0997268	0.145833	0.571697	0.294094	1.94393	0.0519043	0.999988
TTK	rs2494938	A	412	26	0.48301	0.346154	-0.585436	0.301563	-1.94134	0.0522172	0.999988
ADAM10	rs13361707	T	430	8	0.322093	0.0625	-2.18711	1.1273	-1.94012	0.052365	0.999988
ARID4A	rs2294693	C	424	14	0.257075	0.107143	-1.22729	0.633643	-1.93687	0.0527608	0.999988
SMC1A	rs13361707	T	425	13	0.310588	0.538462	0.913348	0.472041	1.93489	0.053004	0.999988
ATRX	rs1679709	A	414	24	0.131643	0.229167	0.749499	0.387857	1.93241	0.0533086	0.999988
SMAD4	rs2494938	A	402	36	0.485075	0.361111	-0.491521	0.254634	-1.9303	0.0535694	0.999988
ROBO2	rs7712641	T	391	47	0.359335	0.457447	0.459089	0.23813	1.9279	0.0538681	0.999988
FGFR2	rs2285947	A	417	21	0.408873	0.238095	-0.764762	0.39687	-1.92698	0.0539817	0.999988
CSDE1	rs4072037	C	428	10	0.399533	0.6	1.12228	0.582814	1.92561	0.0541526	0.999988
CYLD	rs7712641	T	414	24	0.363527	0.479167	0.62234	0.323366	1.92457	0.0542835	0.999988
PTPRF	rs2274223	G	407	31	0.308354	0.419355	0.576227	0.29974	1.92242	0.0545526	0.999988
MLH1	rs9841504	G	427	11	0.104215	0.227273	1.29152	0.673169	1.91857	0.0550389	0.999988
ERBB2	rs4072037	C	412	26	0.411408	0.288462	-0.707146	0.36908	-1.91597	0.0553692	0.999988
ARID1B	rs13361707	T	407	31	0.309582	0.419355	0.558555	0.291973	1.91304	0.0557432	0.999988
MAP2K4	rs80142782	C	428	10	0.0175234	0.05	5.04658	2.64485	1.90808	0.0563809	0.999988
HNRNPDL	rs4072037	C	432	6	0.399306	0.75	1.4263	0.748997	1.90428	0.0568737	0.999988
AKAP9	rs9841504	G	385	53	0.101299	0.150943	0.652918	0.343015	1.90347	0.0569798	0.999988
PRKCI	rs7712641	T	425	13	0.372941	0.269231	-1.0737	0.565259	-1.89948	0.0575012	0.999988
TTK	rs2285947	A	412	26	0.407767	0.288462	-0.618343	0.326621	-1.89315	0.0583378	0.999988
BPTF	rs2285947	A	407	31	0.407862	0.306452	-0.577139	0.305779	-1.88744	0.0591015	0.999988
MYC	rs2285947	A	427	11	0.405152	0.227273	-1.15686	0.613704	-1.88504	0.0594245	0.999988
AXIN2	rs2285947	A	412	26	0.406553	0.307692	-0.635562	0.337763	-1.88168	0.0598795	0.999988
RTN4	rs13361707	T	429	9	0.31352	0.5	1.03883	0.5537	1.87616	0.0606337	0.999988
ERCC2	rs1679709	A	424	14	0.133255	0.25	0.889059	0.473926	1.87595	0.0606628	0.999988
CDKN2A	rs9841504	G	412	26	0.103155	0.173077	0.825936	0.440322	1.87575	0.0606891	0.999988
BNC2	rs2274223	G	407	31	0.308354	0.419355	0.543628	0.289826	1.8757	0.0606959	0.999988
ERBB2	rs2274223	G	412	26	0.31068	0.403846	0.614723	0.327903	1.87471	0.0608325	0.999988
PTPN23	rs2274223	G	408	30	0.308824	0.416667	0.5424	0.290105	1.86967	0.0615301	0.999988
WIPF1	rs4072037	C	423	15	0.399527	0.533333	0.7948	0.426796	1.86225	0.0625679	0.999988
TP53	rs4072037	C	229	209	0.434498	0.370813	-0.274006	0.147162	-1.86194	0.0626116	0.999988
CHD1L	rs4072037	C	426	12	0.397887	0.625	0.849918	0.456484	1.86188	0.0626203	0.999988
TBL1XR1	rs2285947	A	425	13	0.407059	0.192308	-0.987467	0.53109	-1.85932	0.0629816	0.999988
LCP1	rs2274223	G	430	8	0.312791	0.5	1.13662	0.611926	1.85744	0.0632481	0.999988
CTNNB1	rs80142782	C	403	35	0.0173697	0.0285714	1.796	0.968008	1.85535	0.0635456	0.999988
CPD	rs2285947	A	423	15	0.406619	0.233333	-0.867632	0.467709	-1.85507	0.0635864	0.999988
ATP6AP2	rs2285947	A	429	9	0.403263	0.277778	-1.20412	0.650606	-1.85077	0.0642032	0.999988
PCSK5	rs2294008	C	413	25	0.485472	0.56	0.600308	0.324388	1.85058	0.0642295	0.999988
AQR	rs2274223	G	413	25	0.308717	0.44	0.570892	0.308536	1.85033	0.0642663	0.999988
NCK1	rs13361707	T	430	8	0.313953	0.5	1.0932	0.591968	1.84673	0.0647868	0.999988
FMN2	rs4072037	C	393	45	0.416031	0.3	-0.469427	0.254388	-1.84532	0.0649917	0.999988
COPS2	rs80142782	C	430	8	0.0174419	0.0625	2.98893	1.6205	1.84445	0.0651178	0.999988
AMER1	rs9841504	G	414	24	0.103865	0.166667	0.838376	0.4561	1.83814	0.0660413	0.999988
CNBD1	rs4072037	C	415	23	0.398795	0.5	0.647694	0.353291	1.83331	0.0667558	0.999988
CCNE1	rs13361707	T	429	9	0.312354	0.555556	1.05867	0.580496	1.82373	0.0681928	0.999988
PIK3CA	rs7712641	T	366	72	0.357923	0.430556	0.352378	0.193242	1.82351	0.0682265	0.999988
MEDAG	rs2285947	A	432	6	0.403935	0.166667	-1.59242	0.874019	-1.82195	0.0684623	0.999988
GATA3	rs7712641	T	416	22	0.362981	0.5	0.594294	0.326652	1.81935	0.0688586	0.999988
MACROD2	rs7712641	T	426	12	0.365023	0.541667	0.81527	0.4484	1.81818	0.0690372	0.999988
AQR	rs2285947	A	413	25	0.40678	0.3	-0.594002	0.327044	-1.81627	0.0693284	0.999988
CAPN7	rs2274223	G	425	13	0.311765	0.461538	0.812689	0.447709	1.81521	0.0694909	0.999988
RASA1	rs2285947	A	411	27	0.407543	0.296296	-0.588968	0.326426	-1.80429	0.0711851	0.999988
CCT5	rs2274223	G	429	9	0.312354	0.5	0.909837	0.504447	1.80363	0.0712886	0.999988
ZMYM2	rs2285947	A	420	18	0.405952	0.277778	-0.738943	0.409911	-1.80269	0.0714366	0.999988
EIF3A	rs4072037	C	426	12	0.399061	0.583333	0.863389	0.478984	1.80254	0.07146	0.999988
CDK6	rs2285947	A	431	7	0.402552	0.285714	-1.65766	0.920293	-1.80123	0.0716665	0.999988
ROBO2	rs1679709	A	391	47	0.144501	0.0744681	-0.742602	0.412282	-1.8012	0.0716712	0.999988
PTPRF	rs2285947	A	407	31	0.406634	0.322581	-0.553192	0.307393	-1.79963	0.0719195	0.999988
PTPN13	rs80142782	C	405	33	0.0160494	0.0454545	1.46413	0.814251	1.79813	0.0721568	0.999988
HDAC3	rs2494938	A	426	12	0.480047	0.291667	-0.818795	0.455505	-1.79755	0.0722476	0.999988
CHRD	rs2285947	A	422	16	0.407583	0.21875	-0.828895	0.461391	-1.79651	0.0724127	0.999988
CLASP2	rs7712641	T	421	17	0.374109	0.264706	-0.856499	0.477975	-1.79193	0.0731439	0.999988
MYC	rs2494938	A	427	11	0.470726	0.636364	0.988299	0.55189	1.79075	0.073333	0.999988
ARID4A	rs13361707	T	424	14	0.311321	0.5	0.745241	0.417133	1.78658	0.0740057	0.999988
ATP6AP2	rs2294008	C	429	9	0.493007	0.333333	-1.18909	0.668152	-1.77968	0.075129	0.999988
ERBB2	rs2294693	C	412	26	0.260922	0.115385	-0.794517	0.446726	-1.77854	0.075316	0.999988
SPTA1	rs4072037	C	349	89	0.393983	0.44382	0.320722	0.18041	1.77775	0.0754454	0.999988
NF1	rs7712641	T	398	40	0.360553	0.4625	0.463272	0.260783	1.77647	0.0756559	0.999988
CYLD	rs1679709	A	414	24	0.13285	0.208333	0.690234	0.389153	1.77368	0.0761154	0.999988
CTCF	rs7712641	T	419	19	0.365155	0.473684	0.650047	0.366745	1.77248	0.0763151	0.999988
TGFBR2	rs2294693	C	420	18	0.246429	0.388889	0.620374	0.350377	1.77059	0.0766291	0.999988
TTK	rs2294693	C	412	26	0.258495	0.153846	-0.702307	0.397504	-1.76679	0.077263	0.999988
MAP2K7	rs7712641	T	409	29	0.361858	0.482759	0.510802	0.28955	1.76412	0.0777112	0.999988
BAP1	rs2285947	A	421	17	0.406176	0.264706	-0.746793	0.423859	-1.76189	0.0780879	0.999988
STK4	rs2294693	C	432	6	0.25	0.416667	1.10703	0.628558	1.76122	0.0782017	0.999988
PTPN23	rs2294693	C	408	30	0.258578	0.166667	-0.63339	0.361098	-1.75407	0.0794192	0.999988
METTL3	rs7712641	T	434	4	0.37212	0.125	-2.616	1.49224	-1.75307	0.0795893	0.999988
UBR5	rs9841504	G	389	49	0.104113	0.132653	0.635524	0.362581	1.75278	0.0796402	0.999988
ROBO2	rs2294008	C	391	47	0.478261	0.585106	0.42048	0.239943	1.75241	0.0797026	0.999988
DDX5	rs2274223	G	433	5	0.312933	0.6	1.73558	0.990441	1.75233	0.0797163	0.999988
HDAC4	rs2494938	A	409	29	0.484108	0.344828	-0.491104	0.280791	-1.749	0.0802907	0.999988
MED17	rs2294693	C	430	8	0.248837	0.4375	0.944282	0.540767	1.74619	0.0807778	0.999988
EPHA1	rs2274223	G	422	16	0.319905	0.21875	-0.830328	0.476317	-1.74323	0.0812939	0.999988
CEP290	rs80142782	C	410	28	0.0158537	0.0535714	1.41893	0.814369	1.74236	0.0814449	0.999988
KLF6	rs7712641	T	431	7	0.366589	0.571429	1.06875	0.614149	1.74021	0.0818225	0.999988
EGFR	rs4072037	C	413	25	0.409201	0.32	-0.568815	0.327015	-1.73941	0.0819619	0.999988
ZBTB20	rs4072037	C	384	54	0.41276	0.342593	-0.413497	0.237753	-1.73919	0.0820016	0.999988
DDX5	rs2494938	A	433	5	0.47806	0.2	-2.17773	1.25309	-1.7379	0.0822292	0.999988
PRRX1	rs2285947	A	426	12	0.403756	0.291667	-0.905838	0.521438	-1.73719	0.082353	0.999988
ARFGEF1	rs2285947	A	410	28	0.407317	0.303571	-0.547959	0.315932	-1.73442	0.0828433	0.999988
NRG1	rs2494938	A	398	40	0.483668	0.3875	-0.41124	0.237475	-1.73172	0.0833231	0.999988
IL2RG	rs1679709	A	430	8	0.133721	0.3125	1.00956	0.583115	1.73133	0.0833931	0.999988
CEP290	rs2285947	A	410	28	0.407317	0.303571	-0.570454	0.329536	-1.73108	0.0834373	0.999988
ARHGEF6	rs80142782	C	424	14	0.0165094	0.0714286	1.9081	1.10382	1.72863	0.0838752	0.999988
TGFBR2	rs2274223	G	420	18	0.310714	0.444444	0.623574	0.361671	1.72414	0.0846817	0.999988
FLT3	rs13361707	T	422	16	0.313981	0.40625	0.648935	0.376521	1.7235	0.0847974	0.999988
TNPO2	rs7712641	T	422	16	0.364929	0.5	0.694339	0.403304	1.72163	0.0851368	0.999988
CD44	rs2494938	A	423	15	0.479905	0.333333	-0.701645	0.407592	-1.72144	0.0851711	0.999988
WIPF1	rs9841504	G	423	15	0.102837	0.233333	0.893167	0.522314	1.71002	0.0872622	0.999988
CCNE1	rs2274223	G	429	9	0.312354	0.5	0.881866	0.516138	1.70859	0.0875278	0.999988
TNPO1	rs2274223	G	427	11	0.311475	0.5	0.783245	0.458795	1.70718	0.0877888	0.999988
CCND1	rs2285947	A	432	6	0.403935	0.166667	-1.44829	0.848427	-1.70703	0.0878172	0.999988
ARID1B	rs2285947	A	407	31	0.407862	0.306452	-0.514972	0.301979	-1.70533	0.0881338	0.999988
AQR	rs13361707	T	413	25	0.323245	0.22	-0.654857	0.384064	-1.70507	0.0881805	0.999988
PTPN11	rs7712641	T	425	13	0.365882	0.5	0.732878	0.429923	1.70467	0.0882557	0.999988
CLOCK	rs2294693	C	427	11	0.255269	0.136364	-1.13112	0.663883	-1.70379	0.0884199	0.999988
DLG1	rs2274223	G	425	13	0.311765	0.461538	0.74493	0.438819	1.69758	0.089587	0.999988
ABCA10	rs9841504	G	410	28	0.102439	0.178571	0.741994	0.43729	1.6968	0.0897343	0.999988
TGFBR2	rs9841504	G	420	18	0.110714	0.0277778	-1.96748	1.15953	-1.69679	0.089736	0.999988
AKAP6	rs4072037	C	401	37	0.413965	0.297297	-0.470753	0.277909	-1.69391	0.090282	0.999988
IL2RG	rs9841504	G	430	8	0.103488	0.3125	1.24833	0.738923	1.68939	0.0911451	0.999988
DDX5	rs13361707	T	433	5	0.315242	0.5	1.58441	0.93872	1.68784	0.0914428	0.999988
CDH1	rs4072037	C	391	47	0.411765	0.340426	-0.406616	0.24118	-1.68594	0.0918067	0.999988
PHF6	rs7712641	T	434	4	0.366359	0.75	1.91464	1.13626	1.68503	0.0919818	0.999988
MYEOV	rs2285947	A	430	8	0.404651	0.1875	-1.26395	0.751528	-1.68184	0.0925997	0.999988
DIS3	rs2285947	A	430	8	0.404651	0.1875	-1.22187	0.727209	-1.68022	0.0929148	0.999988
SMC1A	rs80142782	C	425	13	0.0176471	0.0384615	2.26693	1.35588	1.67193	0.0945381	0.999988
AGO4	rs2294693	C	426	12	0.257042	0.0833333	-1.23367	0.73878	-1.66987	0.0949444	0.999988
NR4A2	rs4072037	C	417	21	0.411271	0.261905	-0.625151	0.37459	-1.66889	0.0951384	0.999988
TCF7L2	rs4072037	C	418	20	0.410287	0.275	-0.636927	0.382293	-1.66607	0.0956991	0.999988
CIC	rs13361707	T	406	32	0.309113	0.421875	0.465454	0.279949	1.66264	0.096385	0.999988
TBX3	rs13361707	T	424	14	0.323113	0.142857	-0.949808	0.572456	-1.65918	0.0970794	0.999988
B2M	rs2494938	A	421	17	0.480998	0.323529	-0.6241	0.376507	-1.6576	0.0973976	0.999988
EPHA1	rs2294008	C	422	16	0.495261	0.34375	-0.710954	0.430147	-1.65282	0.0983683	0.999988
ERBB2	rs2285947	A	412	26	0.40534	0.326923	-0.540581	0.327221	-1.65204	0.0985266	0.999988
THSD7B	rs2294693	C	387	51	0.260982	0.186275	-0.439129	0.265971	-1.65104	0.0987296	0.999988
B2M	rs4072037	C	421	17	0.409739	0.264706	-0.701081	0.424678	-1.65085	0.0987685	0.999988
RUNX1	rs4072037	C	428	10	0.408879	0.2	-0.997248	0.604085	-1.65084	0.0987711	0.999988
GNAI1	rs7712641	T	434	4	0.367512	0.625	1.36223	0.827266	1.64667	0.0996268	0.999988
ITGAV	rs2285947	A	416	22	0.405048	0.318182	-0.582393	0.35386	-1.64583	0.0997989	0.999988
RBM28	rs2494938	A	429	9	0.477855	0.333333	-0.87658	0.533795	-1.64217	0.100556	0.999988
FBXW7	rs2294693	C	402	36	0.258706	0.180556	-0.519978	0.31673	-1.64171	0.10065	0.999988
TBL1XR1	rs2294693	C	425	13	0.255294	0.153846	-0.996221	0.608942	-1.63598	0.101843	0.999988
ADAM10	rs9841504	G	430	8	0.106977	0.125	1.65909	1.01453	1.63533	0.10198	0.999988
MYH9	rs4072037	C	399	39	0.412281	0.320513	-0.437889	0.268136	-1.63309	0.102451	0.999988
PCSK5	rs2274223	G	413	25	0.320823	0.24	-0.604536	0.370838	-1.63019	0.103061	0.999988
MCHR1	rs2494938	A	425	13	0.478824	0.346154	-0.685187	0.421451	-1.62578	0.103996	0.999988
METTL3	rs2494938	A	434	4	0.476959	0.25	-2.08947	1.28735	-1.62307	0.104573	0.999988
IGF2BP3	rs2294693	C	426	12	0.257042	0.0833333	-1.19091	0.734603	-1.62116	0.104982	0.999988
THSD7B	rs9841504	G	387	51	0.103359	0.137255	0.557879	0.345008	1.617	0.105878	0.999988
MUC6	rs2494938	A	392	46	0.483418	0.402174	-0.356829	0.221105	-1.61384	0.106562	0.999988
ARHGAP26	rs9841504	G	433	5	0.105081	0.3	1.97223	1.22267	1.61305	0.106734	0.999988
ELF3	rs4072037	C	428	10	0.40771	0.25	-0.907094	0.56257	-1.61241	0.106873	0.999988
HNRNPDL	rs2285947	A	432	6	0.396991	0.666667	1.13078	0.701557	1.61182	0.107002	0.999988
GATA3	rs2285947	A	416	22	0.395433	0.5	0.528521	0.328661	1.6081	0.107812	0.999988
CDKN2A	rs13361707	T	412	26	0.325243	0.192308	-0.629856	0.391937	-1.60703	0.108047	0.999988
ZHX3	rs2274223	G	421	17	0.311164	0.441176	0.606249	0.377307	1.60678	0.108103	0.999988
PTGS1	rs2294693	C	418	20	0.258373	0.125	-0.775576	0.482774	-1.6065	0.108164	0.999988
PTPRF	rs80142782	C	407	31	0.017199	0.0322581	1.50348	0.936392	1.60561	0.10836	0.999988
ACVR2A	rs2285947	A	392	46	0.408163	0.336957	-0.391907	0.244096	-1.60554	0.108375	0.999988
NFE2L2	rs1679709	A	432	6	0.134259	0.333333	1.25837	0.783807	1.60546	0.108392	0.999988
MYEOV	rs9841504	G	430	8	0.104651	0.25	1.16188	0.725952	1.6005	0.109488	0.999988
FUBP1	rs2294008	C	429	9	0.486014	0.666667	0.91142	0.570879	1.59652	0.110373	0.999988
TAF1	rs2285947	A	416	22	0.405048	0.318182	-0.58166	0.364606	-1.59531	0.110643	0.999988
HDAC3	rs4072037	C	426	12	0.400235	0.541667	0.762702	0.478358	1.59442	0.110843	0.999988
DNMT3A	rs9841504	G	424	14	0.103774	0.214286	0.98726	0.619355	1.59401	0.110933	0.999988
CPD	rs7712641	T	423	15	0.373522	0.266667	-0.740571	0.464694	-1.59368	0.111009	0.999988
CUL2	rs7712641	T	433	5	0.372979	0.1	-2.09041	1.31182	-1.59352	0.111044	0.999988
ARID1A	rs9841504	G	333	105	0.0975976	0.138095	0.426008	0.267359	1.59339	0.111072	0.999988
PTPRU	rs80142782	C	409	29	0.0171149	0.0344828	1.5206	0.955441	1.59152	0.111492	0.999988
RIMS2	rs2274223	G	351	87	0.327635	0.270115	-0.309166	0.194273	-1.5914	0.111519	0.999988
IRF2	rs7712641	T	416	22	0.364183	0.477273	0.53391	0.335587	1.59097	0.111616	0.999988
G3BP2	rs4072037	C	432	6	0.40162	0.583333	1.1175	0.702768	1.59014	0.111803	0.999988
ITGAV	rs2294008	C	416	22	0.495192	0.386364	-0.556522	0.350709	-1.58685	0.112547	0.999988
EP300	rs7712641	T	409	29	0.363081	0.465517	0.464471	0.29335	1.58333	0.113346	0.999988
NCK1	rs2494938	A	430	8	0.477907	0.3125	-0.94455	0.596631	-1.58314	0.11339	0.999988
NBEA	rs7712641	T	379	59	0.377309	0.322034	-0.365241	0.2309	-1.58182	0.113691	0.999988
MYH11	rs2274223	G	405	33	0.308642	0.409091	0.437303	0.276854	1.57954	0.114211	0.999988
POLR2B	rs2274223	G	421	17	0.311164	0.441176	0.587214	0.371797	1.57939	0.114246	0.999988
CNOT4	rs4072037	C	425	13	0.4	0.538462	0.700013	0.443833	1.5772	0.11475	0.999988
IL2RG	rs4072037	C	430	8	0.401163	0.5625	0.918925	0.582749	1.57688	0.114824	0.999988
FAS	rs7712641	T	433	5	0.371824	0.2	-1.71835	1.09086	-1.57524	0.115202	0.999988
ERBB4	rs2294693	C	379	59	0.261214	0.194915	-0.391238	0.24941	-1.56865	0.116729	0.999988
TTK	rs2274223	G	412	26	0.309466	0.423077	0.461682	0.294386	1.56828	0.116815	0.999988
RASA1	rs4072037	C	411	27	0.411192	0.296296	-0.493886	0.315061	-1.56759	0.116977	0.999988
NSD1	rs4072037	C	408	30	0.410539	0.316667	-0.474402	0.30291	-1.56615	0.117314	0.999988
KLF4	rs13361707	T	428	10	0.321262	0.15	-1.05088	0.671433	-1.56513	0.117552	0.999988
PIP5K1A	rs7712641	T	432	6	0.366898	0.583333	1.04067	0.664971	1.56498	0.117588	0.999988
THEMIS	rs80142782	C	426	12	0.0176056	0.0416667	2.53906	1.6244	1.56307	0.118036	0.999988
MUC6	rs2294693	C	392	46	0.244898	0.315217	0.378212	0.242059	1.56248	0.118175	0.999988
ZNF217	rs2274223	G	415	23	0.309639	0.434783	0.512974	0.328423	1.56193	0.118305	0.999988
UBR5	rs7712641	T	389	49	0.362468	0.428571	0.368161	0.236625	1.55588	0.119736	0.999988
TCF4	rs4072037	C	425	13	0.398824	0.576923	0.717618	0.461403	1.55529	0.119876	0.999988
PTPN13	rs2285947	A	405	33	0.407407	0.318182	-0.450808	0.290151	-1.5537	0.120256	0.999988
ARHGAP26	rs2294008	C	433	5	0.487298	0.7	1.42877	0.927667	1.54018	0.123517	0.999988
COL14A1	rs2285947	A	403	35	0.408189	0.314286	-0.443408	0.287973	-1.53976	0.12362	0.999988
RNF111	rs7712641	T	421	17	0.375297	0.235294	-0.735617	0.477897	-1.53928	0.123737	0.999988
AMER1	rs2494938	A	414	24	0.480676	0.375	-0.458523	0.299051	-1.53326	0.125212	0.999988
CCNE1	rs2285947	A	429	9	0.404429	0.222222	-0.917436	0.598413	-1.53311	0.125248	0.999988
CHD1L	rs7712641	T	426	12	0.366197	0.5	0.690917	0.450693	1.53301	0.125273	0.999988
MED12	rs7712641	T	418	20	0.364833	0.475	0.521352	0.340166	1.53264	0.125364	0.999988
SPOP	rs2285947	A	433	5	0.403002	0.2	-2.02045	1.31895	-1.53186	0.125557	0.999988
FRMD4A	rs2494938	A	421	17	0.469121	0.617647	0.545903	0.356388	1.53176	0.125581	0.999988
DIS3	rs7712641	T	430	8	0.366279	0.5625	0.829438	0.541555	1.53159	0.125625	0.999988
ATIC	rs4072037	C	429	9	0.407925	0.222222	-0.999387	0.652641	-1.5313	0.125696	0.999988
EGFR	rs2285947	A	413	25	0.40799	0.28	-0.540577	0.353164	-1.53067	0.125851	0.999988
FMN2	rs2285947	A	393	45	0.408397	0.333333	-0.375501	0.245365	-1.53038	0.125924	0.999988
SPANXN2	rs80142782	C	434	4	0.0172811	0.125	3.20317	2.09434	1.52944	0.126155	0.999988
NR4A2	rs13361707	T	417	21	0.311751	0.428571	0.503291	0.329191	1.52887	0.126297	0.999988
MYH9	rs2494938	A	399	39	0.482456	0.397436	-0.374474	0.245215	-1.52713	0.126729	0.999988
PTEN	rs2285947	A	406	32	0.406404	0.328125	-0.435694	0.285513	-1.526	0.127009	0.999988
AFF4	rs9841504	G	417	21	0.104317	0.166667	0.757828	0.496693	1.52575	0.127073	0.999988
SMAD2	rs2494938	A	429	9	0.472028	0.611111	0.774521	0.508403	1.52344	0.127649	0.999988
FSCB	rs4072037	C	422	16	0.408768	0.28125	-0.645768	0.423915	-1.52334	0.127673	0.999988
HDAC4	rs4072037	C	409	29	0.41198	0.293103	-0.501278	0.329349	-1.52203	0.128002	0.999988
SUPT3H	rs7712641	T	428	10	0.365654	0.55	0.765671	0.503122	1.52184	0.128049	0.999988
NSD1	rs2294693	C	408	30	0.247549	0.316667	0.441874	0.290748	1.51978	0.128565	0.999988
MED12	rs4072037	C	418	20	0.409091	0.3	-0.55618	0.366125	-1.5191	0.128738	0.999988
PAX6	rs9841504	G	418	20	0.104067	0.175	0.793437	0.522615	1.51821	0.128963	0.999988
FAS	rs13361707	T	433	5	0.315242	0.5	1.18334	0.779717	1.51765	0.129103	0.999988
NCKAP1	rs9841504	G	418	20	0.102871	0.2	0.730814	0.482145	1.51576	0.129581	0.999988
GLI3	rs4072037	C	371	67	0.413747	0.350746	-0.312679	0.206382	-1.51505	0.129759	0.999988
SOX9	rs1679709	A	427	11	0.139344	0.0454545	-1.77951	1.17456	-1.51504	0.129761	0.999988
CPD	rs2294693	C	423	15	0.248227	0.366667	0.613952	0.405399	1.51444	0.129915	0.999988
POLR2B	rs2294693	C	421	17	0.256532	0.147059	-0.756901	0.500171	-1.51328	0.130207	0.999988
ARHGAP26	rs2494938	A	433	5	0.472286	0.7	1.35181	0.893588	1.51279	0.130334	0.999988
THRAP3	rs7712641	T	424	14	0.365566	0.5	0.659683	0.436087	1.51273	0.130348	0.999988
TCF4	rs7712641	T	425	13	0.365882	0.5	0.670163	0.443048	1.51262	0.130376	0.999988
HSP90AB1	rs2294693	C	425	13	0.248235	0.384615	0.602042	0.398234	1.51178	0.13059	0.999988
TJP1	rs7712641	T	409	29	0.361858	0.482759	0.462263	0.305874	1.51128	0.130716	0.999988
NUP107	rs4072037	C	421	17	0.409739	0.264706	-0.660174	0.437099	-1.51035	0.130954	0.999988
CNOT1	rs13361707	T	405	33	0.324691	0.227273	-0.47745	0.316179	-1.51006	0.131027	0.999988
ALPK2	rs2274223	G	408	30	0.310049	0.4	0.448951	0.297523	1.50897	0.131308	0.999988
ALPK2	rs13361707	T	408	30	0.319853	0.283333	-0.49111	0.32573	-1.50772	0.131626	0.999988
ATR	rs2294008	C	403	35	0.497519	0.4	-0.4125	0.273798	-1.50659	0.131917	0.999988
SERPINB8	rs4072037	C	428	10	0.399533	0.6	0.783695	0.52045	1.5058	0.132118	0.999988
FUBP1	rs2274223	G	429	9	0.31352	0.444444	0.770835	0.512138	1.50513	0.13229	0.999988
SMC1A	rs9841504	G	425	13	0.102353	0.269231	0.876607	0.583178	1.50316	0.132799	0.999988
CPD	rs80142782	C	423	15	0.0165485	0.0666667	1.4414	0.960346	1.50092	0.133377	0.999988
TNPO2	rs2285947	A	422	16	0.395735	0.53125	0.573451	0.382271	1.50012	0.133584	0.999988
G3BP2	rs2285947	A	432	6	0.403935	0.166667	-1.28784	0.858948	-1.49932	0.13379	0.999988
EEF1A1	rs2274223	G	427	11	0.319672	0.181818	-0.868502	0.57956	-1.49855	0.133989	0.999988
PRKCI	rs2274223	G	425	13	0.312941	0.423077	0.665117	0.44398	1.49808	0.134112	0.999988
PTPRF	rs2294693	C	407	31	0.2457	0.33871	0.428533	0.286503	1.49574	0.134722	0.999988
MSR1	rs1679709	A	409	29	0.140587	0.0862069	-0.739965	0.49624	-1.49114	0.135924	0.999988
THBS1	rs2285947	A	413	25	0.40799	0.28	-0.514264	0.345109	-1.49015	0.136184	0.999988
ATIC	rs2274223	G	429	9	0.31352	0.444444	0.824308	0.553575	1.48906	0.136471	0.999988
AQR	rs7712641	T	413	25	0.364407	0.46	0.470918	0.316491	1.48793	0.136768	0.999988
ACTG2	rs9841504	G	430	8	0.105814	0.1875	1.19145	0.801472	1.48658	0.137127	0.999988
MAP2K7	rs1679709	A	409	29	0.132029	0.206897	0.529467	0.356363	1.48575	0.137345	0.999988
MAP3K1	rs7712641	T	427	11	0.374707	0.181818	-0.841938	0.567199	-1.48438	0.137709	0.999988
ITGAV	rs2274223	G	416	22	0.311298	0.409091	0.520667	0.351293	1.48214	0.138302	0.999988
CCND1	rs4072037	C	432	6	0.400463	0.666667	1.17566	0.793913	1.48085	0.138647	0.999988
ZBTB20	rs13361707	T	384	54	0.308594	0.37963	0.337089	0.227717	1.4803	0.138794	0.999988
MAP2K4	rs2274223	G	428	10	0.318925	0.2	-1.17497	0.796451	-1.47526	0.140143	0.999988
ATIC	rs2285947	A	429	9	0.397436	0.555556	0.770069	0.522698	1.47326	0.140681	0.999988
ERBB3	rs2294008	C	394	44	0.497462	0.420455	-0.370413	0.251843	-1.47081	0.141342	0.999988
NCK1	rs2294693	C	430	8	0.254651	0.125	-1.46193	0.994044	-1.47069	0.141374	0.999988
KLF4	rs4072037	C	428	10	0.40771	0.25	-0.827485	0.563984	-1.46722	0.142318	0.999988
BNC2	rs1679709	A	407	31	0.142506	0.0645161	-0.783528	0.534032	-1.46719	0.142323	0.999988
RPL22	rs80142782	C	406	32	0.0172414	0.03125	1.3984	0.953376	1.46679	0.142434	0.999988
POLE	rs7712641	T	405	33	0.362963	0.454545	0.400054	0.272782	1.46657	0.142493	0.999988
CHD3	rs2294008	C	413	25	0.48184	0.62	0.486091	0.331507	1.46631	0.142564	0.999988
KIF13A	rs1679709	A	418	20	0.132775	0.225	0.580316	0.396143	1.46492	0.142944	0.999988
CAD	rs2294693	C	409	29	0.259169	0.155172	-0.534525	0.364989	-1.4645	0.143059	0.999988
APC	rs2274223	G	388	50	0.306701	0.39	0.326558	0.223222	1.46293	0.143487	0.999988
MAP2K1	rs13361707	T	431	7	0.315545	0.428571	0.891672	0.610398	1.4608	0.144069	0.999988
SAMSN1	rs4072037	C	425	13	0.401176	0.5	0.684265	0.468852	1.45945	0.144442	0.999988
NSD1	rs2274223	G	408	30	0.310049	0.4	0.412958	0.283133	1.45853	0.144695	0.999988
NRG1	rs13361707	T	398	40	0.325377	0.2375	-0.414071	0.283942	-1.45829	0.14476	0.999988
POLE	rs2285947	A	405	33	0.408642	0.30303	-0.427853	0.293399	-1.45827	0.144767	0.999988
SERPINB8	rs1679709	A	428	10	0.133178	0.3	0.806848	0.553517	1.45767	0.14493	0.999988
MYC	rs80142782	C	427	11	0.0175644	0.0454545	1.97778	1.35696	1.45751	0.144977	0.999988
SOX9	rs2294008	C	427	11	0.494145	0.318182	-0.759212	0.520967	-1.45731	0.14503	0.999988
PTPN13	rs4072037	C	405	33	0.411111	0.318182	-0.415546	0.285233	-1.45686	0.145154	0.999988
RNF111	rs13361707	T	421	17	0.32304	0.176471	-0.734544	0.50439	-1.4563	0.145309	0.999988
ACAD8	rs1679709	A	431	7	0.134571	0.285714	1.03598	0.711988	1.45505	0.145656	0.999988
PTEN	rs2294008	C	406	32	0.496305	0.40625	-0.417722	0.287229	-1.45432	0.145858	0.999988
CCNE1	rs7712641	T	429	9	0.365967	0.555556	0.837837	0.577461	1.4509	0.146808	0.999988
FMN2	rs13361707	T	393	45	0.310433	0.377778	0.352878	0.243686	1.44808	0.147594	0.999988
BCOR	rs13361707	T	403	35	0.311414	0.385714	0.3924	0.271056	1.44767	0.147709	0.999988
CPD	rs2294008	C	423	15	0.484634	0.633333	0.607815	0.420189	1.44653	0.148029	0.999988
ZFHX3	rs2274223	G	388	50	0.309278	0.37	0.331569	0.229441	1.44512	0.148424	0.999988
RIMS2	rs2294008	C	351	87	0.5	0.448276	-0.263295	0.182235	-1.44481	0.148511	0.999988
ANK3	rs9841504	G	375	63	0.101333	0.142857	0.459224	0.318219	1.44311	0.14899	0.999988
PIP5K1A	rs1679709	A	432	6	0.134259	0.333333	0.953189	0.661412	1.44114	0.149545	0.999988
KLF6	rs2294008	C	431	7	0.493039	0.285714	-0.933839	0.648177	-1.44072	0.149665	0.999988
ASH1L	rs2294008	C	397	41	0.483627	0.54878	0.36942	0.256454	1.44049	0.149728	0.999988
ARHGAP35	rs4072037	C	414	24	0.408213	0.333333	-0.474509	0.329461	-1.44026	0.149795	0.999988
TNPO2	rs9841504	G	422	16	0.11019	0.03125	-1.53408	1.06593	-1.4392	0.150095	0.999988
ZNF217	rs4072037	C	415	23	0.410843	0.282609	-0.504515	0.351396	-1.43575	0.151075	0.999988
KRAS	rs9841504	G	397	41	0.105793	0.121951	0.569849	0.397102	1.43502	0.151282	0.999988
BRAF	rs2274223	G	415	23	0.321687	0.217391	-0.550327	0.383704	-1.43425	0.151501	0.999988
CCND1	rs7712641	T	432	6	0.371528	0.25	-1.40571	0.980163	-1.43416	0.151526	0.999988
SIN3A	rs80142782	C	418	20	0.0167464	0.05	1.37395	0.958708	1.43312	0.151823	0.999988
PTPN11	rs2274223	G	425	13	0.311765	0.461538	0.593083	0.41404	1.43243	0.152021	0.999988
EZH2	rs2294008	C	430	8	0.49186	0.375	-0.844202	0.589358	-1.43241	0.152026	0.999988
PRRX1	rs7712641	T	426	12	0.367371	0.458333	0.660763	0.461506	1.43175	0.152214	0.999988
ADAM10	rs2294008	C	430	8	0.494186	0.25	-0.92769	0.648438	-1.43065	0.152529	0.999988
FOXP1	rs2274223	G	419	19	0.312649	0.394737	0.511825	0.358	1.42968	0.152809	0.999988
PTPRU	rs4072037	C	409	29	0.410758	0.310345	-0.448328	0.314189	-1.42694	0.153598	0.999988
KDM6A	rs4072037	C	419	19	0.400955	0.473684	0.517733	0.363193	1.4255	0.154012	0.999988
MAP2K7	rs2294693	C	409	29	0.245721	0.344828	0.405968	0.28512	1.42385	0.15449	0.999988
ACVR2A	rs2274223	G	392	46	0.308673	0.380435	0.344146	0.242081	1.42161	0.155139	0.999988
RPL22	rs2285947	A	406	32	0.403941	0.359375	-0.419192	0.295094	-1.42054	0.155452	0.999988
UBR5	rs2294008	C	389	49	0.48329	0.540816	0.335498	0.236363	1.41942	0.155777	0.999988
PTPRC	rs7712641	T	408	30	0.376225	0.283333	-0.447197	0.315622	-1.41688	0.156519	0.999988
GNAI1	rs2494938	A	434	4	0.476959	0.25	-1.25669	0.887747	-1.41559	0.156895	0.999988
ZNF217	rs7712641	T	415	23	0.36506	0.456522	0.464998	0.328777	1.41432	0.157267	0.999988
MAP2K4	rs4072037	C	428	10	0.401869	0.5	0.911049	0.644365	1.41387	0.1574	0.999988
STIP1	rs2294693	C	430	8	0.255814	0.0625	-1.46617	1.03737	-1.41335	0.157553	0.999988
WT1	rs1679709	A	426	12	0.133803	0.25	0.711308	0.503976	1.41139	0.158129	0.999988
PMS2P3	rs2274223	G	434	4	0.314516	0.5	1.1792	0.83568	1.41106	0.158226	0.999988
CCT5	rs13361707	T	429	9	0.320513	0.166667	-0.949185	0.672903	-1.41058	0.158368	0.999988
SOS1	rs2294693	C	420	18	0.257143	0.138889	-0.674831	0.479244	-1.40812	0.159097	0.999988
MACF1	rs2294693	C	384	54	0.259115	0.203704	-0.354218	0.252337	-1.40375	0.160393	0.999988
PTPN11	rs13361707	T	425	13	0.321176	0.192308	-0.752529	0.536373	-1.40299	0.160619	0.999988
GOLGA5	rs13361707	T	427	11	0.320843	0.181818	-0.909829	0.648515	-1.40294	0.160634	0.999988
ADAM10	rs7712641	T	430	8	0.372093	0.25	-1.13704	0.811756	-1.40072	0.161299	0.999988
PRKCI	rs1679709	A	425	13	0.138824	0.0769231	-1.25975	0.899361	-1.40072	0.161299	0.999988
TAOK2	rs2294693	C	409	29	0.257946	0.172414	-0.499636	0.35674	-1.40056	0.161345	0.999988
CCAR1	rs13361707	T	416	22	0.311298	0.431818	0.467264	0.333703	1.40024	0.161442	0.999988
CDC73	rs4072037	C	427	11	0.406323	0.318182	-0.709326	0.50716	-1.39862	0.161926	0.999988
RBM28	rs2294008	C	429	9	0.493007	0.333333	-0.807714	0.578433	-1.39638	0.1626	0.999988
FAT4	rs7712641	T	325	113	0.356923	0.40708	0.235223	0.168725	1.39412	0.163281	0.999988
CYLD	rs4072037	C	414	24	0.408213	0.333333	-0.467361	0.335345	-1.39367	0.163416	0.999988
KRAS	rs13361707	T	397	41	0.311083	0.378049	0.351858	0.252576	1.39308	0.163596	0.999988
MLH1	rs2294008	C	427	11	0.494145	0.318182	-0.760016	0.546001	-1.39197	0.163932	0.999988
ATP6AP2	rs7712641	T	429	9	0.367133	0.5	0.79375	0.57162	1.3886	0.164956	0.999988
CNOT4	rs7712641	T	425	13	0.365882	0.5	0.60688	0.437193	1.38813	0.165098	0.999988
TCF7L2	rs2274223	G	418	20	0.311005	0.425	0.480997	0.346562	1.38791	0.165165	0.999988
CTNNA2	rs7712641	T	400	38	0.36375	0.434211	0.383741	0.276492	1.38789	0.165171	0.999988
NCKAP1	rs2294008	C	418	20	0.483254	0.625	0.514991	0.371105	1.38772	0.165222	0.999988
NCK1	rs80142782	C	430	8	0.0174419	0.0625	2.00016	1.44207	1.38701	0.16544	0.999988
KLF6	rs4072037	C	431	7	0.407193	0.214286	-0.98196	0.708921	-1.38515	0.166008	0.999988
B2M	rs9841504	G	421	17	0.103325	0.205882	0.728238	0.526387	1.38346	0.166523	0.999988
ACTG2	rs2285947	A	430	8	0.403488	0.25	-0.86289	0.624919	-1.3808	0.16734	0.999988
BPTF	rs7712641	T	407	31	0.374693	0.306452	-0.429873	0.312225	-1.37681	0.168572	0.999988
ZC3H11A	rs2294693	C	425	13	0.255294	0.153846	-0.752562	0.546969	-1.37588	0.16886	0.999988
CDK6	rs80142782	C	431	7	0.0174014	0.0714286	2.47467	1.8024	1.37298	0.169757	0.999988
POLE	rs2274223	G	405	33	0.311111	0.378788	0.37534	0.273542	1.37215	0.170017	0.999988
FUBP1	rs1679709	A	429	9	0.134033	0.277778	0.775547	0.565429	1.37161	0.170185	0.999988
AMER1	rs7712641	T	414	24	0.365942	0.4375	0.428972	0.313043	1.37033	0.170584	0.999988
RBBP7	rs1679709	A	425	13	0.14	0.0384615	-1.45116	1.05944	-1.36973	0.17077	0.999988
RBM5	rs13361707	T	430	8	0.319767	0.1875	-0.970351	0.708618	-1.36936	0.170888	0.999988
CNOT1	rs2294693	C	405	33	0.258025	0.181818	-0.454726	0.332179	-1.36892	0.171025	0.999988
ARFGEF1	rs2494938	A	410	28	0.480488	0.392857	-0.383957	0.280883	-1.36697	0.171636	0.999988
ANK3	rs2285947	A	375	63	0.406667	0.365079	-0.284509	0.20827	-1.36606	0.171919	0.999988
MACROD2	rs2294693	C	426	12	0.255869	0.125	-0.843303	0.617424	-1.36584	0.171989	0.999988
ATIC	rs7712641	T	429	9	0.367133	0.5	0.722598	0.529265	1.36529	0.172163	0.999988
PIK3R1	rs4072037	C	422	16	0.399289	0.53125	0.582681	0.426872	1.365	0.172253	0.999988
NCKAP1	rs1679709	A	418	20	0.132775	0.225	0.555183	0.407004	1.36407	0.172545	0.999988
ERBB3	rs2285947	A	394	44	0.406091	0.352273	-0.341581	0.250477	-1.36372	0.172654	0.999988
ITGAV	rs1679709	A	416	22	0.133413	0.204545	0.574451	0.421303	1.36351	0.172722	0.999988
COL14A1	rs2274223	G	403	35	0.310174	0.385714	0.362061	0.265933	1.36148	0.173363	0.999988
WIPF1	rs13361707	T	423	15	0.321513	0.2	-0.672526	0.494406	-1.36027	0.173745	0.999988
LARP4B	rs2294008	C	405	33	0.483951	0.560606	0.387493	0.285031	1.35948	0.173996	0.999988
EYA4	rs2285947	A	412	26	0.40534	0.326923	-0.429163	0.315968	-1.35825	0.174385	0.999988
MED12	rs2494938	A	418	20	0.479665	0.375	-0.454905	0.335046	-1.35774	0.174547	0.999988
MED17	rs2285947	A	430	8	0.396512	0.625	0.748346	0.551276	1.35748	0.174629	0.999988
TBX3	rs2274223	G	424	14	0.3125	0.428571	0.555491	0.409306	1.35715	0.174733	0.999988
ACAD8	rs2285947	A	431	7	0.396752	0.642857	0.994003	0.732753	1.35653	0.17493	0.999988
RNF111	rs2294008	C	421	17	0.496437	0.323529	-0.55612	0.4102	-1.35573	0.175185	0.999988
SOS2	rs2294008	C	421	17	0.485748	0.588235	0.521851	0.385011	1.35542	0.175285	0.999988
NR2F2	rs2285947	A	429	9	0.402098	0.333333	-0.756106	0.558904	-1.35284	0.176108	0.999988
PMS2P3	rs1679709	A	434	4	0.134793	0.375	1.27032	0.940083	1.35129	0.176604	0.999988
AMER1	rs13361707	T	414	24	0.321256	0.25	-0.494421	0.3659	-1.35125	0.176616	0.999988
TFDP1	rs13361707	T	430	8	0.313953	0.5	0.732287	0.541988	1.35111	0.17666	0.999988
NR2F2	rs2294693	C	429	9	0.255245	0.111111	-1.02932	0.763236	-1.34863	0.177456	0.999988
SMAD4	rs2294008	C	402	36	0.496269	0.416667	-0.354422	0.262823	-1.34852	0.17749	0.999988
SMAD2	rs4072037	C	429	9	0.407925	0.222222	-0.813318	0.603414	-1.34786	0.177703	0.999988
IRS2	rs1679709	A	426	12	0.139671	0.0416667	-1.46734	1.08881	-1.34765	0.17777	0.999988
PTPRC	rs9841504	G	408	30	0.11152	0.05	-0.862078	0.639924	-1.34716	0.17793	0.999988
CSDE1	rs2294693	C	428	10	0.25	0.35	0.724424	0.537855	1.34687	0.178021	0.999988
ARHGAP26	rs2274223	G	433	5	0.317552	0.2	-1.66921	1.24049	-1.3456	0.178432	0.999988
ABCA10	rs4072037	C	410	28	0.409756	0.321429	-0.404009	0.300354	-1.34511	0.17859	0.999988
SMARCA4	rs2494938	A	405	33	0.469136	0.545455	0.34462	0.256432	1.3439	0.178979	0.999988
CSDE1	rs13361707	T	428	10	0.315421	0.4	0.701287	0.52227	1.34277	0.179347	0.999988
ZIC4	rs7712641	T	416	22	0.365385	0.454545	0.485362	0.361582	1.34233	0.17949	0.999988
CD44	rs2294008	C	423	15	0.49409	0.366667	-0.579397	0.431746	-1.34199	0.179601	0.999988
ATIC	rs2294008	C	429	9	0.486014	0.666667	0.768035	0.572778	1.34089	0.179955	0.999988
CYLD	rs9841504	G	414	24	0.105072	0.145833	0.641337	0.478402	1.34058	0.180056	0.999988
RBM5	rs2285947	A	430	8	0.403488	0.25	-0.837962	0.625401	-1.33988	0.180284	0.999988
PIK3CA	rs4072037	C	366	72	0.415301	0.347222	-0.267535	0.199907	-1.3383	0.180799	0.999988
CHRD	rs7712641	T	422	16	0.364929	0.5	0.512997	0.383556	1.33748	0.181067	0.999988
FMN2	rs80142782	C	393	45	0.0178117	0.0222222	1.2167	0.910318	1.33657	0.181364	0.999988
PIGR	rs2294008	C	427	11	0.487119	0.590909	0.645319	0.483157	1.33563	0.18167	0.999988
PTK6	rs1679709	A	429	9	0.135198	0.222222	0.816987	0.612405	1.33406	0.182183	0.999988
SMAD4	rs2285947	A	402	36	0.394279	0.472222	0.34759	0.260628	1.33366	0.182315	0.999988
RBM5	rs4072037	C	430	8	0.402326	0.5	0.796155	0.59742	1.33266	0.182645	0.999988
LMAN1	rs80142782	C	430	8	0.0174419	0.0625	2.13311	1.60095	1.3324	0.182728	0.999988
MAP2K1	rs2294008	C	431	7	0.487239	0.642857	0.883678	0.663496	1.33185	0.182909	0.999988
NUP107	rs2494938	A	421	17	0.469121	0.617647	0.487698	0.366207	1.33175	0.182941	0.999988
ZHX3	rs13361707	T	421	17	0.313539	0.411765	0.502217	0.377571	1.33013	0.183476	0.999988
RNF111	rs2285947	A	421	17	0.4038	0.323529	-0.53757	0.404588	-1.32868	0.183952	0.999988
DNMT3A	rs2294008	C	424	14	0.492925	0.392857	-0.578548	0.435556	-1.3283	0.184079	0.999988
CTCF	rs80142782	C	419	19	0.0178998	0.0263158	1.92106	1.4498	1.32505	0.185154	0.999988
BCOR	rs80142782	C	403	35	0.0186104	0.0142857	1.72563	1.30354	1.3238	0.185568	0.999988
UBR5	rs2294693	C	389	49	0.258355	0.204082	-0.354865	0.268439	-1.32196	0.186182	0.999988
RNF111	rs2294693	C	421	17	0.248219	0.352941	0.485923	0.367614	1.32183	0.186225	0.999988
ARID1A	rs2285947	A	333	105	0.412913	0.361905	-0.230128	0.174165	-1.32133	0.186392	0.999988
CLOCK	rs2274223	G	427	11	0.319672	0.181818	-0.771634	0.5844	-1.32039	0.186706	0.999988
MET	rs13361707	T	428	10	0.313084	0.5	0.636322	0.481973	1.32024	0.186754	0.999988
ABCA10	rs13361707	T	410	28	0.323171	0.232143	-0.457848	0.347233	-1.31856	0.187316	0.999988
FLT3	rs1679709	A	422	16	0.138626	0.09375	-0.922702	0.700275	-1.31763	0.187628	0.999988
WT1	rs4072037	C	426	12	0.408451	0.25	-0.673409	0.511222	-1.31725	0.187753	0.999988
DDX5	rs2285947	A	433	5	0.403002	0.2	-1.50019	1.14076	-1.31507	0.188485	0.999988
ARID1A	rs80142782	C	333	105	0.0165165	0.0238095	0.817073	0.621978	1.31367	0.188957	0.999988
SUZ12	rs2294008	C	435	3	0.487356	0.833333	2.44602	1.86362	1.31251	0.189349	0.999988
SPTA1	rs2274223	G	349	89	0.326648	0.275281	-0.253648	0.193731	-1.30928	0.19044	0.999988
IL2RG	rs2294008	C	430	8	0.487209	0.625	0.784036	0.598872	1.30919	0.190471	0.999988
EP300	rs1679709	A	409	29	0.141809	0.0689655	-0.726108	0.554798	-1.30878	0.190609	0.999988
RAD21	rs2494938	A	431	7	0.476798	0.357143	-0.775076	0.593545	-1.30584	0.191606	0.999988
IL2RG	rs13361707	T	430	8	0.313953	0.5	0.721738	0.552884	1.3054	0.191755	0.999988
HNRNPDL	rs2274223	G	432	6	0.313657	0.5	0.835716	0.640424	1.30494	0.191913	0.999988
ERCC2	rs9841504	G	424	14	0.104953	0.178571	0.79269	0.60783	1.30413	0.192189	0.999988
YBX3	rs13361707	T	428	10	0.320093	0.2	-0.821836	0.630255	-1.30397	0.192243	0.999988
NR4A2	rs2285947	A	417	21	0.406475	0.285714	-0.494964	0.380238	-1.30172	0.193012	0.999988
LARP4B	rs2285947	A	405	33	0.404938	0.348485	-0.371217	0.285315	-1.30108	0.193232	0.999988
NAP1L1	rs1679709	A	426	12	0.139671	0.0416667	-1.42424	1.09505	-1.30062	0.193388	0.999988
SRGAP3	rs1679709	A	418	20	0.141148	0.05	-0.961708	0.739999	-1.29961	0.193735	0.999988
TJP1	rs2294008	C	409	29	0.481663	0.603448	0.385713	0.296829	1.29944	0.193791	0.999988
MED17	rs2494938	A	430	8	0.47093	0.6875	0.706885	0.544269	1.29878	0.19402	0.999988
FUBP1	rs9841504	G	429	9	0.108392	0.0555556	-1.57255	1.21123	-1.29831	0.19418	0.999988
CAD	rs80142782	C	409	29	0.0171149	0.0344828	1.1934	0.919972	1.29721	0.194558	0.999988
CAD	rs9841504	G	409	29	0.102689	0.172414	0.534363	0.412185	1.29642	0.194832	0.999988
CD44	rs7712641	T	423	15	0.36643	0.466667	0.520601	0.401639	1.29619	0.194909	0.999988
IRS2	rs2285947	A	426	12	0.403756	0.291667	-0.667523	0.515487	-1.29494	0.195342	0.999988
NEDD4L	rs2294008	C	423	15	0.49409	0.366667	-0.539031	0.416641	-1.29375	0.195751	0.999988
ZMYM2	rs1679709	A	420	18	0.134524	0.194444	0.587654	0.454982	1.2916	0.196496	0.999988
CIC	rs7712641	T	406	32	0.364532	0.4375	0.374808	0.29025	1.29133	0.196589	0.999988
RHOA	rs2285947	A	418	20	0.397129	0.475	0.4501	0.348581	1.29123	0.196623	0.999988
MED17	rs7712641	T	430	8	0.373256	0.1875	-0.944593	0.731853	-1.29069	0.196812	0.999988
POLR2B	rs4072037	C	421	17	0.39905	0.529412	0.465908	0.361039	1.29046	0.19689	0.999988
CTCF	rs4072037	C	419	19	0.405728	0.368421	-0.462921	0.358926	-1.28974	0.197141	0.999988
CUL2	rs2285947	A	433	5	0.398383	0.6	0.987626	0.766022	1.28929	0.197297	0.999988
ARID1A	rs2494938	A	333	105	0.483483	0.447619	-0.207295	0.160793	-1.2892	0.197328	0.999988
CCND1	rs2294008	C	432	6	0.487269	0.666667	0.967652	0.751216	1.28811	0.197706	0.999988
KIF13A	rs2494938	A	418	20	0.479665	0.375	-0.427989	0.332314	-1.28791	0.197778	0.999988
MACROD2	rs2285947	A	426	12	0.403756	0.291667	-0.635008	0.493101	-1.28779	0.19782	0.999988
MYEOV	rs2274223	G	430	8	0.313953	0.4375	0.726057	0.564486	1.28623	0.198364	0.999988
CHD1L	rs2285947	A	426	12	0.396714	0.541667	0.570271	0.443575	1.28562	0.198574	0.999988
BRAF	rs2494938	A	415	23	0.46988	0.565217	0.389479	0.303036	1.28526	0.198702	0.999988
MUC6	rs4072037	C	392	46	0.410714	0.347826	-0.313453	0.244049	-1.28439	0.199007	0.999988
ARID1B	rs2494938	A	407	31	0.479115	0.419355	-0.352915	0.274979	-1.28342	0.199344	0.999988
CSNK1G3	rs13361707	T	428	10	0.320093	0.2	-0.783074	0.611347	-1.2809	0.200229	0.999988
GOLGA5	rs2294008	C	427	11	0.494145	0.318182	-0.657019	0.513417	-1.2797	0.200652	0.999988
GRIN2A	rs2494938	A	399	39	0.468672	0.538462	0.301821	0.235934	1.27926	0.200804	0.999988
WT1	rs9841504	G	426	12	0.109155	0.0416667	-1.3966	1.09199	-1.27895	0.200915	0.999988
ALPK2	rs9841504	G	408	30	0.101716	0.183333	0.52968	0.41434	1.27837	0.201119	0.999988
ARHGAP35	rs13361707	T	414	24	0.322464	0.229167	-0.467003	0.365338	-1.27828	0.201152	0.999988
KLF4	rs2294693	C	428	10	0.255841	0.1	-0.961109	0.75211	-1.27788	0.201291	0.999988
SAMSN1	rs2285947	A	425	13	0.398824	0.461538	0.709275	0.555428	1.27699	0.201606	0.999988
PTPRF	rs2494938	A	407	31	0.480344	0.403226	-0.356427	0.280818	-1.26925	0.204354	0.999988
YBX3	rs2294693	C	428	10	0.255841	0.1	-0.971788	0.766407	-1.26798	0.204805	0.999988
TFDP1	rs2294008	C	430	8	0.490698	0.4375	-0.778138	0.61418	-1.26695	0.205172	0.999988
CDKN2A	rs2274223	G	412	26	0.313107	0.365385	0.408328	0.322329	1.2668	0.205226	0.999988
CNOT4	rs1679709	A	425	13	0.134118	0.230769	0.61208	0.483477	1.26599	0.205515	0.999988
MET	rs2274223	G	428	10	0.313084	0.45	0.658224	0.520179	1.26538	0.205735	0.999988
ZBTB20	rs1679709	A	384	54	0.141927	0.101852	-0.455	0.35978	-1.26466	0.205993	0.999988
PIP5K1A	rs2294008	C	432	6	0.487269	0.666667	0.928406	0.734286	1.26437	0.206098	0.999988
PTPN11	rs2494938	A	425	13	0.477647	0.384615	-0.528362	0.418019	-1.26397	0.206242	0.999988
BRAF	rs13361707	T	415	23	0.320482	0.26087	-0.4812	0.380857	-1.26347	0.206421	0.999988
CNOT1	rs2494938	A	405	33	0.480247	0.409091	-0.329438	0.260869	-1.26285	0.206643	0.999988
CUL2	rs13361707	T	433	5	0.318707	0.2	-1.16007	0.918762	-1.26265	0.206715	0.999988
STIP1	rs80142782	C	430	8	0.0174419	0.0625	1.93233	1.53302	1.26047	0.207498	0.999988
IRF2	rs9841504	G	416	22	0.110577	0.0454545	-0.957975	0.761041	-1.25877	0.208114	0.999988
ROBO2	rs2494938	A	391	47	0.482097	0.414894	-0.276137	0.219412	-1.25854	0.208198	0.999988
NAA25	rs2294693	C	418	20	0.255981	0.175	-0.540227	0.429393	-1.25812	0.208349	0.999988
METTL3	rs80142782	C	434	4	0.0172811	0.125	2.48225	1.97709	1.2555	0.209296	0.999988
EIF4A2	rs2285947	A	429	9	0.404429	0.222222	-0.765209	0.610566	-1.25328	0.210105	0.999988
FMN2	rs2274223	G	393	45	0.323155	0.255556	-0.327657	0.261678	-1.25214	0.210519	0.999988
WIPF1	rs2294008	C	423	15	0.486998	0.566667	0.542118	0.433538	1.25045	0.211135	0.999988
STARD13	rs2494938	A	418	20	0.478469	0.4	-0.418632	0.33486	-1.25017	0.211238	0.999988
KLF6	rs13361707	T	431	7	0.315545	0.428571	0.707759	0.566489	1.24938	0.211527	0.999988
PTPN11	rs80142782	C	425	13	0.0176471	0.0384615	1.68768	1.35132	1.24891	0.211699	0.999988
CLTC	rs13361707	T	422	16	0.313981	0.40625	0.486695	0.390234	1.24719	0.212329	0.999988
NBEA	rs4072037	C	379	59	0.414248	0.338983	-0.273274	0.219667	-1.24404	0.213485	0.999988
FSCB	rs1679709	A	422	16	0.13981	0.0625	-1.02433	0.823471	-1.24391	0.213531	0.999988
EIF3A	rs2274223	G	426	12	0.312207	0.458333	0.531076	0.427229	1.24307	0.213841	0.999988
SIN3A	rs2494938	A	418	20	0.479665	0.375	-0.405804	0.326494	-1.24291	0.2139	0.999988
KDM6A	rs2494938	A	419	19	0.479714	0.368421	-0.430759	0.346627	-1.24271	0.213973	0.999988
SF3B1	rs4072037	C	423	15	0.406619	0.333333	-0.514091	0.413832	-1.24227	0.214137	0.999988
BRCA1	rs4072037	C	420	18	0.40119	0.472222	0.458516	0.369277	1.24166	0.214362	0.999988
NUP107	rs7712641	T	421	17	0.372922	0.294118	-0.586341	0.472425	-1.24113	0.214558	0.999988
PTPRU	rs2294693	C	409	29	0.248166	0.310345	0.363966	0.293619	1.23958	0.215129	0.999988
GOLGA5	rs9841504	G	427	11	0.105386	0.181818	0.878283	0.709066	1.23865	0.215476	0.999988
TNPO1	rs7712641	T	427	11	0.367681	0.454545	0.632902	0.511608	1.23708	0.216056	0.999988
NUP107	rs2294008	C	421	17	0.495249	0.352941	-0.512739	0.415356	-1.23446	0.217032	0.999988
BAP1	rs1679709	A	421	17	0.140143	0.0588235	-0.912338	0.739294	-1.23407	0.217178	0.999988
THRAP3	rs2285947	A	424	14	0.403302	0.321429	-0.56062	0.45429	-1.23406	0.217182	0.999988
CHD3	rs1679709	A	413	25	0.133172	0.2	0.469948	0.380932	1.23368	0.217322	0.999988
PTEN	rs9841504	G	406	32	0.103448	0.15625	0.523919	0.424986	1.23279	0.217653	0.999988
ELF3	rs2285947	A	428	10	0.403037	0.3	-0.671851	0.545227	-1.23224	0.217859	0.999988
ELF3	rs2294008	C	428	10	0.492991	0.35	-0.637973	0.517955	-1.23172	0.218055	0.999988
ZNF217	rs2285947	A	415	23	0.404819	0.326087	-0.419098	0.340611	-1.23043	0.218536	0.999988
VPS13A	rs4072037	C	396	42	0.409091	0.357143	-0.311087	0.252958	-1.2298	0.218773	0.999988
ATP6AP2	rs1679709	A	429	9	0.135198	0.222222	0.847494	0.689478	1.22918	0.219004	0.999988
CASP8	rs9841504	G	417	21	0.104317	0.166667	0.637368	0.518621	1.22897	0.219084	0.999988
ARHGAP35	rs2494938	A	414	24	0.479469	0.395833	-0.369275	0.300504	-1.22886	0.219126	0.999988
SOS1	rs1679709	A	420	18	0.134524	0.194444	0.550233	0.448952	1.22559	0.220351	0.999988
MECOM	rs80142782	C	420	18	0.0166667	0.0555556	1.13147	0.926072	1.22179	0.221786	0.999988
EGFR	rs13361707	T	413	25	0.322034	0.24	-0.448425	0.367226	-1.22111	0.222043	0.999988
MECOM	rs4072037	C	420	18	0.402381	0.444444	0.46137	0.378695	1.21832	0.223103	0.999988
SAMSN1	rs13361707	T	425	13	0.32	0.230769	-0.623776	0.512131	-1.218	0.223224	0.999988
EPHA1	rs1679709	A	422	16	0.135071	0.1875	0.616165	0.506613	1.21624	0.223892	0.999988
ASH1L	rs2274223	G	397	41	0.311083	0.365854	0.317921	0.261675	1.21495	0.224386	0.999988
CNOT4	rs2274223	G	425	13	0.312941	0.423077	0.492523	0.405514	1.21456	0.224532	0.999988
TAOK2	rs2494938	A	409	29	0.48044	0.396552	-0.324898	0.267568	-1.21426	0.224648	0.999988
SUPT3H	rs2274223	G	428	10	0.313084	0.45	0.644559	0.530934	1.21401	0.224744	0.999988
FRMD4A	rs9841504	G	421	17	0.108076	0.0882353	-0.864902	0.71269	-1.21357	0.224911	0.999988
TGFBR2	rs7712641	T	420	18	0.366667	0.444444	0.44461	0.36675	1.2123	0.225398	0.999988
AKAP9	rs2274223	G	385	53	0.307792	0.377358	0.27083	0.223536	1.21158	0.225675	0.999988
ATRX	rs2285947	A	414	24	0.404589	0.333333	-0.400043	0.3305	-1.21042	0.226118	0.999988
YBX3	rs1679709	A	428	10	0.139019	0.05	-1.3305	1.09982	-1.20974	0.226378	0.999988
AXIN2	rs2294008	C	412	26	0.495146	0.403846	-0.390875	0.323132	-1.20964	0.226416	0.999988
CCAR1	rs7712641	T	416	22	0.373798	0.295455	-0.438573	0.362774	-1.20894	0.226686	0.999988
CNOT4	rs2285947	A	425	13	0.404706	0.269231	-0.57415	0.475062	-1.20858	0.226824	0.999988
G3BP2	rs2274223	G	432	6	0.318287	0.166667	-0.986532	0.816351	-1.20847	0.226868	0.999988
BRCA1	rs13361707	T	420	18	0.313095	0.416667	0.448514	0.371706	1.20664	0.227572	0.999988
SPTA1	rs9841504	G	349	89	0.111748	0.0898876	-0.371205	0.307811	-1.20595	0.227836	0.999988
ATRX	rs13361707	T	414	24	0.309179	0.458333	0.391946	0.325717	1.20333	0.228847	0.999988
EPHA1	rs2294693	C	422	16	0.255924	0.15625	-0.624161	0.518983	-1.20266	0.229107	0.999988
TMEM63A	rs2274223	G	424	14	0.3125	0.428571	0.465257	0.387336	1.20117	0.229684	0.999988
CHEK2	rs1679709	A	430	8	0.138372	0.0625	-1.36187	1.13406	-1.20089	0.229795	0.999988
GNAI1	rs2285947	A	434	4	0.398618	0.625	0.951713	0.79272	1.20057	0.22992	0.999988
ADAM10	rs2294693	C	430	8	0.253488	0.1875	-0.898564	0.750197	-1.19777	0.231006	0.999988
ZBTB20	rs2285947	A	384	54	0.404948	0.37037	-0.271461	0.226857	-1.19662	0.231455	0.999988
TCF7L2	rs80142782	C	418	20	0.0167464	0.05	1.0969	0.917184	1.19594	0.23172	0.999988
ARID1B	rs7712641	T	407	31	0.373464	0.322581	-0.374696	0.313647	-1.19464	0.232227	0.999988
BNC2	rs7712641	T	407	31	0.364865	0.435484	0.347187	0.290766	1.19405	0.23246	0.999988
THEMIS	rs4072037	C	426	12	0.400235	0.541667	0.595776	0.49916	1.19356	0.232651	0.999988
KIF13A	rs2274223	G	418	20	0.312201	0.4	0.403307	0.338109	1.19283	0.232935	0.999988
ADAM10	rs2274223	G	430	8	0.315116	0.375	0.731961	0.614316	1.19151	0.233455	0.999988
PPP2R1A	rs4072037	C	424	14	0.409198	0.25	-0.557032	0.467952	-1.19036	0.233905	0.999988
CAPN7	rs80142782	C	425	13	0.0176471	0.0384615	1.8713	1.57344	1.1893	0.234322	0.999988
IREB2	rs2285947	A	421	17	0.4038	0.323529	-0.522195	0.439251	-1.18883	0.234507	0.999988
ARID1A	rs7712641	T	333	105	0.357357	0.409524	0.207229	0.174445	1.18794	0.234858	0.999988
MCHR1	rs2285947	A	425	13	0.402353	0.346154	-0.536621	0.452555	-1.18576	0.235718	0.999988
RHOA	rs2274223	G	418	20	0.312201	0.4	0.422872	0.356651	1.18568	0.23575	0.999988
CASP8	rs2274223	G	417	21	0.311751	0.404762	0.401435	0.33893	1.18442	0.236247	0.999988
FSCB	rs2294008	C	422	16	0.488152	0.53125	0.479083	0.40452	1.18433	0.236284	0.999988
ANK3	rs2294693	C	375	63	0.26	0.206349	-0.282044	0.238304	-1.18355	0.236593	0.999988
ARHGEF6	rs1679709	A	424	14	0.14033	0.0357143	-1.20611	1.01962	-1.1829	0.236847	0.999988
MSR1	rs9841504	G	409	29	0.108802	0.0862069	-0.611642	0.517646	-1.18158	0.237371	0.999988
WT1	rs2285947	A	426	12	0.40493	0.25	-0.631344	0.534349	-1.18152	0.237396	0.999988
CUL2	rs2294693	C	433	5	0.254042	0.1	-1.45342	1.23125	-1.18044	0.237826	0.999988
FOXP1	rs2294008	C	419	19	0.49284	0.421053	-0.421501	0.357287	-1.17973	0.238109	0.999988
MYH9	rs2285947	A	399	39	0.406015	0.346154	-0.311123	0.264375	-1.17683	0.239265	0.999988
PRKCI	rs13361707	T	425	13	0.316471	0.346154	0.552531	0.469594	1.17661	0.239349	0.999988
MYH11	rs13361707	T	405	33	0.312346	0.378788	0.329287	0.279889	1.17649	0.239399	0.999988
PAX6	rs2494938	A	418	20	0.477273	0.425	-0.405947	0.34509	-1.17635	0.239455	0.999988
CHD1L	rs2494938	A	426	12	0.4777	0.375	-0.515727	0.438418	-1.17633	0.239461	0.999988
PIK3CA	rs80142782	C	366	72	0.0204918	0.00694444	-1.26841	1.07929	-1.17523	0.239903	0.999988
EIF4A2	rs1679709	A	429	9	0.135198	0.222222	0.673746	0.575002	1.17173	0.241306	0.999988
CLTC	rs2294693	C	422	16	0.255924	0.15625	-0.578179	0.494747	-1.16864	0.24255	0.999988
FGFR2	rs7712641	T	417	21	0.364508	0.47619	0.382074	0.326947	1.16861	0.24256	0.999988
EIF4A2	rs9841504	G	429	9	0.104895	0.222222	0.803825	0.688397	1.16768	0.242937	0.999988
BNC2	rs2294693	C	407	31	0.246929	0.322581	0.322518	0.276393	1.16688	0.243258	0.999988
SMC1A	rs2294693	C	425	13	0.250588	0.307692	0.538122	0.461263	1.16663	0.243362	0.999988
CAD	rs2285947	A	409	29	0.405868	0.327586	-0.355263	0.304555	-1.1665	0.243413	0.999988
AGO4	rs9841504	G	426	12	0.105634	0.166667	0.759632	0.651365	1.16622	0.243527	0.999988
KIF13A	rs2285947	A	418	20	0.405502	0.3	-0.428517	0.36776	-1.16521	0.243935	0.999988
MAP2K1	rs4072037	C	431	7	0.406032	0.285714	-0.799581	0.686513	-1.1647	0.244141	0.999988
DCLK1	rs2294693	C	389	49	0.246787	0.295918	0.275246	0.236615	1.16326	0.244723	0.999988
EIF2AK3	rs4072037	C	417	21	0.398082	0.52381	0.398807	0.34285	1.16321	0.244745	0.999988
SPOP	rs7712641	T	433	5	0.36836	0.5	1.30579	1.12462	1.16109	0.245605	0.999988
CDH11	rs4072037	C	395	43	0.410127	0.348837	-0.287278	0.247594	-1.16028	0.245935	0.999988
SUPT3H	rs4072037	C	428	10	0.400701	0.55	0.571734	0.492788	1.1602	0.245966	0.999988
SUPT3H	rs1679709	A	428	10	0.13785	0.1	-1.26554	1.09087	-1.16012	0.246	0.999988
ERCC2	rs2274223	G	424	14	0.313679	0.392857	0.464271	0.400605	1.15892	0.246487	0.999988
SETD2	rs2494938	A	417	21	0.468825	0.595238	0.367671	0.317434	1.15826	0.246759	0.999988
SUZ12	rs2274223	G	435	3	0.314943	0.5	1.68889	1.45859	1.15789	0.24691	0.999988
TJP1	rs1679709	A	409	29	0.133252	0.189655	0.419534	0.362347	1.15782	0.246936	0.999988
MEDAG	rs80142782	C	432	6	0.0173611	0.0833333	1.69021	1.46074	1.15709	0.247236	0.999988
BRAF	rs80142782	C	415	23	0.0180723	0.0217391	1.47941	1.27964	1.15611	0.247635	0.999988
TJP1	rs9841504	G	409	29	0.103912	0.155172	0.501318	0.434082	1.15489	0.248135	0.999988
TMEM63A	rs2294008	C	424	14	0.487028	0.571429	0.491154	0.425579	1.15408	0.248465	0.999988
YBX3	rs9841504	G	428	10	0.10514	0.2	0.886885	0.768915	1.15342	0.248737	0.999988
EP300	rs2294008	C	409	29	0.48533	0.551724	0.339612	0.294484	1.15325	0.24881	0.999988
G3BP2	rs80142782	C	432	6	0.0173611	0.0833333	1.52316	1.32136	1.15272	0.249024	0.999988
CHEK2	rs2494938	A	430	8	0.472093	0.625	0.606384	0.5276	1.14932	0.250422	0.999988
CLASP2	rs9841504	G	421	17	0.103325	0.205882	0.61881	0.538673	1.14877	0.250652	0.999988
MAP2K7	rs13361707	T	409	29	0.312958	0.37931	0.336399	0.292931	1.14839	0.250808	0.999988
AXIN2	rs9841504	G	412	26	0.110437	0.0576923	-0.744162	0.648295	-1.14788	0.25102	0.999988
PCSK5	rs7712641	T	413	25	0.366828	0.42	0.369856	0.322565	1.14661	0.251543	0.999988
PTPN13	rs1679709	A	405	33	0.140741	0.0909091	-0.518562	0.452472	-1.14606	0.251769	0.999988
PIK3R1	rs2494938	A	422	16	0.477488	0.40625	-0.432803	0.377833	-1.14549	0.252008	0.999988
COPS2	rs2294693	C	430	8	0.254651	0.125	-1.22413	1.06957	-1.1445	0.252417	0.999988
MAP2K7	rs2294008	C	409	29	0.48533	0.551724	0.340684	0.297964	1.14338	0.252883	0.999988
KRAS	rs2494938	A	397	41	0.479849	0.426829	-0.266863	0.233456	-1.1431	0.252998	0.999988
CUL2	rs2294008	C	433	5	0.487298	0.7	0.934352	0.81791	1.14237	0.253302	0.999988
CCAR1	rs2494938	A	416	22	0.479567	0.386364	-0.368502	0.32277	-1.14169	0.253584	0.999988
HDAC4	rs7712641	T	409	29	0.364303	0.448276	0.344084	0.301395	1.14164	0.253605	0.999988
BRCA1	rs7712641	T	420	18	0.365476	0.472222	0.42242	0.370114	1.14132	0.253735	0.999988
SUZ12	rs4072037	C	435	3	0.403448	0.5	1.63557	1.43323	1.14118	0.253797	0.999988
DCLK1	rs7712641	T	389	49	0.374036	0.336735	-0.283121	0.248338	-1.14006	0.254261	0.999988
NR4A2	rs2294008	C	417	21	0.494005	0.404762	-0.400262	0.351264	-1.13949	0.254499	0.999988
TBX3	rs9841504	G	424	14	0.108491	0.0714286	-1.05532	0.926801	-1.13867	0.254839	0.999988
SETD2	rs80142782	C	417	21	0.0179856	0.0238095	1.48338	1.30315	1.1383	0.254996	0.999988
EIF2AK3	rs1679709	A	417	21	0.140288	0.0714286	-0.712665	0.626719	-1.13714	0.255481	0.999988
PCSK5	rs2494938	A	413	25	0.476998	0.44	-0.345894	0.304263	-1.13683	0.255611	0.999988
RAD21	rs13361707	T	431	7	0.319026	0.214286	-0.872468	0.767505	-1.13676	0.255639	0.999988
PIK3CA	rs1679709	A	366	72	0.132514	0.159722	0.297952	0.262138	1.13662	0.255696	0.999988
ARFGEF1	rs7712641	T	410	28	0.37439	0.303571	-0.363371	0.319808	-1.13622	0.255865	0.999988
TP53BP1	rs9841504	G	415	23	0.109639	0.0652174	-0.750667	0.661317	-1.13511	0.25633	0.999988
MAP2K1	rs2494938	A	431	7	0.476798	0.357143	-0.712061	0.627473	-1.13481	0.256456	0.999988
CYLD	rs2294008	C	414	24	0.485507	0.5625	0.368378	0.324838	1.13404	0.256779	0.999988
ACSL6	rs2494938	A	426	12	0.471831	0.583333	0.484667	0.427525	1.13366	0.256938	0.999988
FAM46D	rs1679709	A	427	11	0.139344	0.0454545	-1.17043	1.0325	-1.13358	0.256969	0.999988
HDAC4	rs2294008	C	409	29	0.482885	0.586207	0.336786	0.297279	1.1329	0.257258	0.999988
RIMS2	rs7712641	T	351	87	0.360399	0.408046	0.207417	0.183117	1.1327	0.257341	0.999988
CTNNA2	rs4072037	C	400	38	0.4075	0.368421	-0.31412	0.277342	-1.13261	0.257379	0.999988
EEF1A1	rs13361707	T	427	11	0.314988	0.409091	0.552718	0.488038	1.13253	0.257412	0.999988
MLH1	rs2494938	A	427	11	0.477752	0.363636	-0.531048	0.468968	-1.13238	0.257477	0.999988
LMAN1	rs13361707	T	430	8	0.315116	0.4375	0.648362	0.572569	1.13237	0.257478	0.999988
APC	rs80142782	C	388	50	0.0167526	0.03	0.843722	0.745449	1.13183	0.257706	0.999988
AKAP6	rs80142782	C	401	37	0.0162095	0.0405405	0.849248	0.750611	1.13141	0.257883	0.999988
AMER1	rs2294008	C	414	24	0.486715	0.541667	0.364707	0.322971	1.12922	0.258803	0.999988
RNF43	rs4072037	C	399	39	0.409774	0.346154	-0.299173	0.264975	-1.12906	0.258871	0.999988
MED12	rs2294693	C	418	20	0.255981	0.175	-0.488993	0.433339	-1.12843	0.259137	0.999988
MCHR1	rs13361707	T	425	13	0.32	0.230769	-0.591366	0.524811	-1.12682	0.25982	0.999988
THSD7B	rs7712641	T	387	51	0.363049	0.421569	0.255431	0.226965	1.12542	0.260412	0.999988
EPB41L3	rs80142782	C	385	53	0.0168831	0.0283019	0.844549	0.7513	1.12412	0.260964	0.999988
POLR2B	rs7712641	T	421	17	0.366983	0.441176	0.437843	0.389591	1.12385	0.261075	0.999988
CSDE1	rs2494938	A	428	10	0.471963	0.6	0.5858	0.521273	1.12379	0.261103	0.999988
MKL1	rs2285947	A	414	24	0.404589	0.333333	-0.385451	0.343126	-1.12335	0.261288	0.999988
KRAS	rs2294008	C	397	41	0.486146	0.52439	0.285657	0.254358	1.12305	0.261416	0.999988
CIC	rs80142782	C	406	32	0.0172414	0.03125	1.03557	0.922855	1.12213	0.261805	0.999988
SEMA3E	rs2285947	A	416	22	0.402644	0.363636	-0.397536	0.35455	-1.12124	0.262185	0.999988
PPP2R1A	rs2294008	C	424	14	0.487028	0.571429	0.464797	0.415405	1.1189	0.263182	0.999988
RPL22	rs2294693	C	406	32	0.246305	0.328125	0.329135	0.295052	1.11551	0.26463	0.999988
G3BP2	rs2294693	C	432	6	0.25463	0.0833333	-1.17178	1.05125	-1.11465	0.265002	0.999988
TP53BP1	rs4072037	C	415	23	0.408434	0.326087	-0.402725	0.361337	-1.11454	0.265047	0.999988
BCORL1	rs80142782	C	407	31	0.0184275	0.016129	1.50051	1.34639	1.11447	0.265078	0.999988
CSNK1G3	rs2294008	C	428	10	0.488318	0.55	0.572614	0.514136	1.11374	0.265391	0.999988
RAD21	rs2294008	C	431	7	0.488399	0.571429	0.68104	0.611801	1.11317	0.265635	0.999988
SERPINB8	rs13361707	T	428	10	0.316589	0.35	0.609458	0.547579	1.11301	0.265706	0.999988
HNRNPDL	rs2294693	C	432	6	0.251157	0.333333	0.781232	0.702203	1.11254	0.265904	0.999988
RNF43	rs13361707	T	399	39	0.31203	0.371795	0.29054	0.261487	1.11111	0.266522	0.999988
MYH11	rs2294008	C	405	33	0.483951	0.560606	0.30792	0.277282	1.11049	0.266786	0.999988
ACVR2A	rs1679709	A	392	46	0.140306	0.108696	-0.420137	0.378502	-1.11	0.267	0.999988
ALPK2	rs2285947	A	408	30	0.406863	0.316667	-0.342013	0.308414	-1.10894	0.267456	0.999988
PAX6	rs13361707	T	418	20	0.320574	0.25	-0.436819	0.394175	-1.10819	0.267781	0.999988
CEP290	rs2294008	C	410	28	0.485366	0.553571	0.332281	0.30014	1.10709	0.268256	0.999988
EIF3A	rs9841504	G	426	12	0.105634	0.166667	0.705015	0.636978	1.10681	0.268375	0.999988
TBL1XR1	rs80142782	C	425	13	0.0176471	0.0384615	1.52087	1.37486	1.1062	0.26864	0.999988
DNAH7	rs1679709	A	381	57	0.132546	0.166667	0.312575	0.282662	1.10583	0.268801	0.999988
ACTG2	rs2294693	C	430	8	0.254651	0.125	-0.838329	0.758527	-1.10521	0.26907	0.999988
EIF4A2	rs2294693	C	429	9	0.249417	0.388889	0.553089	0.500673	1.10469	0.269293	0.999988
ZFHX3	rs1679709	A	388	50	0.132732	0.17	0.327807	0.296824	1.10438	0.269429	0.999988
TP53BP1	rs1679709	A	415	23	0.139759	0.0869565	-0.629725	0.570645	-1.10353	0.269796	0.999988
SAMSN1	rs80142782	C	425	13	0.0164706	0.0769231	1.04855	0.950464	1.1032	0.269942	0.999988
MYC	rs7712641	T	427	11	0.367681	0.454545	0.56456	0.511897	1.10288	0.270079	0.999988
EZH2	rs2294693	C	430	8	0.254651	0.125	-0.849411	0.770365	-1.10261	0.270197	0.999988
CYLD	rs2285947	A	414	24	0.403382	0.354167	-0.356153	0.323211	-1.10192	0.270496	0.999988
COPS2	rs2294008	C	430	8	0.486047	0.6875	0.792259	0.71949	1.10114	0.270836	0.999988
PIGR	rs2274223	G	427	11	0.313817	0.409091	0.5306	0.483222	1.09805	0.272184	0.999988
TFDP1	rs7712641	T	430	8	0.367442	0.5	0.623473	0.568456	1.09678	0.272736	0.999988
RNF43	rs7712641	T	399	39	0.364662	0.423077	0.281983	0.257629	1.09453	0.273721	0.999988
SEMA3E	rs2294008	C	416	22	0.495192	0.386364	-0.375799	0.343537	-1.09391	0.273994	0.999988
MACF1	rs13361707	T	384	54	0.3125	0.351852	0.246821	0.225666	1.09374	0.274067	0.999988
TAF1	rs2294693	C	416	22	0.254808	0.204545	-0.459915	0.421718	-1.09057	0.275461	0.999988
EIF4G1	rs9841504	G	400	38	0.105	0.131579	0.44346	0.406937	1.08975	0.275823	0.999988
ZNF217	rs1679709	A	415	23	0.13494	0.173913	0.440185	0.405966	1.08429	0.278236	0.999988
CDK6	rs9841504	G	431	7	0.107889	0.0714286	1.53726	1.41803	1.08408	0.278328	0.999988
MDM2	rs7712641	T	431	7	0.367749	0.5	0.630761	0.582485	1.08288	0.278862	0.999988
NAA25	rs2294008	C	418	20	0.492823	0.425	-0.383408	0.354197	-1.08247	0.279044	0.999988
RBBP7	rs2285947	A	425	13	0.402353	0.346154	-0.475963	0.440182	-1.08129	0.279569	0.999988
CNBD1	rs7712641	T	415	23	0.36506	0.456522	0.356753	0.33012	1.08068	0.279841	0.999988
CPD	rs2274223	G	423	15	0.314421	0.366667	0.441159	0.409118	1.07832	0.280893	0.999988
TCF4	rs2285947	A	425	13	0.402353	0.346154	-0.465917	0.432361	-1.07761	0.281208	0.999988
PTPRU	rs1679709	A	409	29	0.139364	0.103448	-0.491018	0.455848	-1.07715	0.281412	0.999988
PHF6	rs2274223	G	434	4	0.315668	0.375	1.36388	1.26706	1.07641	0.281744	0.999988
PIGR	rs2494938	A	427	11	0.476581	0.409091	-0.476413	0.442814	-1.07588	0.281982	0.999988
EYA4	rs2294008	C	412	26	0.48665	0.538462	0.34215	0.318036	1.07582	0.282007	0.999988
MAP3K1	rs80142782	C	427	11	0.0175644	0.0454545	1.49112	1.38707	1.07501	0.28237	0.999988
BRCA1	rs9841504	G	420	18	0.104762	0.166667	0.563107	0.523841	1.07496	0.282393	0.999988
BRAF	rs2285947	A	415	23	0.404819	0.326087	-0.365022	0.339685	-1.07459	0.282558	0.999988
STK4	rs7712641	T	432	6	0.371528	0.25	-0.828946	0.771851	-1.07397	0.282836	0.999988
TNPO2	rs2494938	A	422	16	0.478673	0.375	-0.408508	0.38052	-1.07355	0.283023	0.999988
NUP98	rs9841504	G	406	32	0.110837	0.0625	-0.618923	0.57683	-1.07297	0.283283	0.999988
SPOP	rs2494938	A	433	5	0.473441	0.6	0.795092	0.741024	1.07296	0.283287	0.999988
BAP1	rs2274223	G	421	17	0.313539	0.382353	0.407286	0.379974	1.07188	0.283774	0.999988
ARID1A	rs4072037	C	333	105	0.411411	0.380952	-0.184501	0.172247	-1.07114	0.284106	0.999988
FSCB	rs13361707	T	422	16	0.315166	0.375	0.428405	0.399986	1.07105	0.284147	0.999988
APC	rs7712641	T	388	50	0.364691	0.41	0.250128	0.233875	1.0695	0.284846	0.999988
ABCA10	rs2494938	A	410	28	0.479268	0.410714	-0.304806	0.285005	-1.06948	0.284855	0.999988
RTN4	rs2494938	A	429	9	0.47669	0.388889	-0.542212	0.507165	-1.0691	0.285023	0.999988
CDK6	rs13361707	T	431	7	0.316705	0.357143	0.859777	0.804605	1.06857	0.285263	0.999988
FAS	rs2285947	A	433	5	0.403002	0.2	-0.958873	0.897883	-1.06793	0.285553	0.999988
CUL1	rs2274223	G	418	20	0.313397	0.375	0.40078	0.376262	1.06516	0.286803	0.999988
TTN	rs2494938	A	175	263	0.457143	0.486692	0.147748	0.138843	1.06413	0.287268	0.999988
ROBO2	rs13361707	T	391	47	0.309463	0.382979	0.250876	0.236096	1.0626	0.287964	0.999988
CTNNA2	rs2294008	C	400	38	0.49375	0.447368	-0.28226	0.265732	-1.0622	0.288146	0.999988
PRKCI	rs2294693	C	425	13	0.255294	0.153846	-0.60759	0.572075	-1.06208	0.288199	0.999988
MACROD2	rs13361707	T	426	12	0.320423	0.208333	-0.559515	0.526863	-1.06197	0.288248	0.999988
EGFR	rs1679709	A	413	25	0.134383	0.18	0.422397	0.398273	1.06057	0.288885	0.999988
MET	rs2494938	A	428	10	0.477804	0.35	-0.498738	0.470404	-1.06023	0.289038	0.999988
KRAS	rs4072037	C	397	41	0.395466	0.487805	0.255464	0.241059	1.05976	0.289256	0.999988
TP53	rs9841504	G	229	209	0.113537	0.100478	-0.2556	0.241564	-1.05811	0.290007	0.999988
MYC	rs2274223	G	427	11	0.318501	0.227273	-0.603158	0.570433	-1.05737	0.290343	0.999988
GLI3	rs2294693	C	371	67	0.260108	0.208955	-0.23992	0.227144	-1.05625	0.290856	0.999988
SF3B1	rs7712641	T	423	15	0.367612	0.433333	0.423318	0.400957	1.05577	0.291074	0.999988
GATA3	rs1679709	A	416	22	0.139423	0.0909091	-0.580494	0.549887	-1.05566	0.291123	0.999988
TGFBR2	rs2285947	A	420	18	0.396429	0.5	0.380426	0.360395	1.05558	0.29116	0.999988
TFDP1	rs2494938	A	430	8	0.477907	0.3125	-0.619145	0.586582	-1.05551	0.291191	0.999988
ATR	rs2285947	A	403	35	0.405707	0.342857	-0.295849	0.280727	-1.05387	0.291945	0.999988
FAM46D	rs9841504	G	427	11	0.108899	0.0454545	-1.14145	1.08365	-1.05334	0.292185	0.999988
ACVR1B	rs13361707	T	422	16	0.313981	0.40625	0.408939	0.388282	1.0532	0.29225	0.999988
BPTF	rs4072037	C	407	31	0.407862	0.354839	-0.312899	0.297401	-1.05211	0.292747	0.999988
TFDP1	rs1679709	A	430	8	0.136047	0.1875	0.722939	0.687326	1.05181	0.292885	0.999988
SAMSN1	rs1679709	A	425	13	0.14	0.0384615	-1.08039	1.0272	-1.05178	0.292902	0.999988
AQR	rs4072037	C	413	25	0.40678	0.36	-0.330031	0.314138	-1.05059	0.293445	0.999988
IGF2BP3	rs1679709	A	426	12	0.139671	0.0416667	-1.10811	1.05513	-1.05021	0.293622	0.999988
MLH1	rs4072037	C	427	11	0.406323	0.318182	-0.51274	0.489486	-1.04751	0.294866	0.999988
FUBP1	rs2294693	C	429	9	0.255245	0.111111	-0.837732	0.801743	-1.04489	0.296075	0.999988
CSDE1	rs2274223	G	428	10	0.313084	0.45	0.544879	0.521508	1.04481	0.296109	0.999988
EP300	rs13361707	T	409	29	0.312958	0.37931	0.305819	0.292748	1.04465	0.296184	0.999988
COL1A1	rs2274223	G	415	23	0.313253	0.369565	0.347278	0.332639	1.04401	0.296483	0.999988
WIPF1	rs80142782	C	423	15	0.0177305	0.0333333	1.30363	1.24877	1.04393	0.296516	0.999988
EIF3A	rs13361707	T	426	12	0.319249	0.25	-0.554196	0.532105	-1.04152	0.297635	0.999988
DIS3	rs2274223	G	430	8	0.313953	0.4375	0.564074	0.541602	1.04149	0.297647	0.999988
RBM5	rs7712641	T	430	8	0.372093	0.25	-0.639367	0.614327	-1.04076	0.297987	0.999988
MEDAG	rs2274223	G	432	6	0.314815	0.416667	0.688284	0.6621	1.03955	0.298551	0.999988
SMAD2	rs2294693	C	429	9	0.250583	0.333333	0.565319	0.544206	1.0388	0.298899	0.999988
CIC	rs2294693	C	406	32	0.256158	0.203125	-0.340452	0.327775	-1.03868	0.298956	0.999988
CUL3	rs1679709	A	428	10	0.134346	0.25	0.571695	0.551129	1.03732	0.299589	0.999988
NAP1L1	rs2294693	C	426	12	0.254695	0.166667	-0.579466	0.558775	-1.03703	0.299722	0.999988
EIF2AK3	rs2494938	A	417	21	0.467626	0.619048	0.328985	0.317459	1.03631	0.300059	0.999988
RPL22	rs13361707	T	406	32	0.318966	0.296875	-0.337118	0.325394	-1.03603	0.300189	0.999988
THSD7B	rs80142782	C	387	51	0.0167959	0.0294118	0.769337	0.74343	1.03485	0.30074	0.999988
ATR	rs7712641	T	403	35	0.364764	0.428571	0.279933	0.271184	1.03226	0.30195	0.999988
TBL1XR1	rs4072037	C	425	13	0.402353	0.461538	0.4474	0.43386	1.03121	0.302442	0.999988
PTPRU	rs13361707	T	409	29	0.311736	0.396552	0.306713	0.297486	1.03102	0.302533	0.999988
APC	rs13361707	T	388	50	0.322165	0.28	-0.258109	0.250379	-1.03088	0.302599	0.999988
CD44	rs13361707	T	423	15	0.312057	0.466667	0.424409	0.411799	1.03062	0.302718	0.999988
IGF2BP3	rs2294008	C	426	12	0.487089	0.583333	0.476564	0.462666	1.03004	0.302992	0.999988
MYH11	rs9841504	G	405	33	0.103704	0.151515	0.432282	0.41973	1.0299	0.303056	0.999988
EZH2	rs2274223	G	430	8	0.315116	0.375	0.616671	0.599046	1.02942	0.303281	0.999988
HNRNPDL	rs2294008	C	432	6	0.491898	0.333333	-0.685582	0.666384	-1.02881	0.30357	0.999988
SMARCA4	rs2294693	C	405	33	0.249383	0.287879	0.300841	0.29245	1.02869	0.303624	0.999988
ARID1B	rs2274223	G	407	31	0.320639	0.258065	-0.331516	0.322897	-1.02669	0.304565	0.999988
MKL1	rs2494938	A	414	24	0.479469	0.395833	-0.300899	0.293684	-1.02457	0.305568	0.999988
VPS13A	rs2285947	A	396	42	0.405303	0.357143	-0.270555	0.264244	-1.02388	0.30589	0.999988
CCAR1	rs80142782	C	416	22	0.0168269	0.0454545	0.881393	0.862633	1.02175	0.3069	0.999988
NCKAP1	rs2294693	C	418	20	0.255981	0.175	-0.452679	0.443411	-1.0209	0.307301	0.999988
DHX15	rs2285947	A	429	9	0.403263	0.277778	-0.621467	0.608895	-1.02065	0.307421	0.999988
CCND1	rs9841504	G	432	6	0.107639	0.0833333	-1.48795	1.45839	-1.02027	0.307602	0.999988
PHF6	rs13361707	T	434	4	0.319124	0.125	-1.34759	1.32093	-1.02018	0.307643	0.999988
DNMT3A	rs2294693	C	424	14	0.255896	0.142857	-0.557578	0.546901	-1.01952	0.307955	0.999988
CHD3	rs2494938	A	413	25	0.48063	0.38	-0.306515	0.300865	-1.01878	0.308307	0.999988
SMAD4	rs2294693	C	402	36	0.247512	0.305556	0.270306	0.265432	1.01836	0.308505	0.999988
CDK6	rs2274223	G	431	7	0.315545	0.357143	0.879616	0.864578	1.01739	0.308966	0.999988
CNOT1	rs4072037	C	405	33	0.407407	0.363636	-0.286188	0.281681	-1.016	0.309631	0.999988
CTCF	rs2274223	G	419	19	0.318616	0.263158	-0.385384	0.379682	-1.01502	0.310098	0.999988
TAF1	rs4072037	C	416	22	0.407452	0.340909	-0.361098	0.356034	-1.01422	0.310476	0.999988
RNF111	rs1679709	A	421	17	0.138955	0.0882353	-0.73271	0.723831	-1.01227	0.31141	0.999988
CASP8	rs4072037	C	417	21	0.406475	0.357143	-0.352562	0.348606	-1.01135	0.311849	0.999988
ALPK2	rs2294008	C	408	30	0.484069	0.566667	0.293557	0.290272	1.01132	0.311865	0.999988
CHD3	rs2285947	A	413	25	0.40678	0.3	-0.33917	0.336305	-1.00852	0.313206	0.999988
PTPRU	rs2285947	A	409	29	0.404645	0.344828	-0.297798	0.295602	-1.00743	0.313728	0.999988
EIF4G1	rs2285947	A	400	38	0.40375	0.368421	-0.267921	0.266526	-1.00524	0.314783	0.999988
MAP2K4	rs2294693	C	428	10	0.252336	0.25	0.552548	0.550951	1.0029	0.315909	0.999988
FOXP1	rs2294693	C	419	19	0.249403	0.315789	0.355384	0.354878	1.00143	0.316621	0.999988
PTGS1	rs9841504	G	418	20	0.108852	0.075	-0.67938	0.678644	-1.00109	0.316785	0.999988
RASA1	rs13361707	T	411	27	0.315085	0.351852	0.308927	0.3089	1.00009	0.317268	0.999988
PPP2R1A	rs2494938	A	424	14	0.478774	0.357143	-0.420148	0.420217	-0.999835	0.31739	0.999988
STIP1	rs7712641	T	430	8	0.368605	0.4375	0.624894	0.626735	0.997063	0.318734	0.999988
CNOT1	rs7712641	T	405	33	0.375309	0.30303	-0.300671	0.302031	-0.995497	0.319494	0.999988
ZBTB20	rs2274223	G	384	54	0.311198	0.351852	0.226339	0.227432	0.995196	0.319641	0.999988
FAM46D	rs2274223	G	427	11	0.318501	0.227273	-0.521541	0.524062	-0.99519	0.319644	0.999988
EIF4G1	rs2274223	G	400	38	0.31125	0.368421	0.263742	0.265145	0.994707	0.319879	0.999988
AGO4	rs80142782	C	426	12	0.0176056	0.0416667	1.25747	1.26515	0.993931	0.320256	0.999988
PIP5K1A	rs13361707	T	432	6	0.315972	0.416667	0.626967	0.630984	0.993635	0.320401	0.999988
RBBP7	rs2294693	C	425	13	0.254118	0.192308	-0.504431	0.508831	-0.991351	0.321514	0.999988
CAD	rs1679709	A	409	29	0.133252	0.189655	0.358016	0.361311	0.99088	0.321744	0.999988
EIF4G1	rs13361707	T	400	38	0.3225	0.263158	-0.279534	0.283228	-0.986958	0.323663	0.999988
ATRX	rs2294008	C	414	24	0.4843	0.583333	0.332467	0.336934	0.986741	0.32377	0.999988
SF3B1	rs2285947	A	423	15	0.403073	0.333333	-0.398597	0.404078	-0.986434	0.32392	0.999988
SOX9	rs4072037	C	427	11	0.405152	0.363636	-0.510842	0.518259	-0.985688	0.324286	0.999988
RUNX1	rs2294693	C	428	10	0.254673	0.15	-0.678266	0.688272	-0.985461	0.324398	0.999988
FBXW7	rs9841504	G	402	36	0.110697	0.0694444	-0.515507	0.523654	-0.984441	0.324899	0.999988
ACVR2A	rs13361707	T	392	46	0.322704	0.271739	-0.261365	0.265624	-0.983965	0.325133	0.999988
FBXW7	rs2285947	A	402	36	0.404229	0.361111	-0.268	0.272383	-0.983906	0.325162	0.999988
ARHGAP26	rs2294693	C	433	5	0.254042	0.1	-1.08464	1.10417	-0.982308	0.325948	0.999988
STARD13	rs2285947	A	418	20	0.401914	0.375	-0.35111	0.357436	-0.982303	0.32595	0.999988
ERBB4	rs13361707	T	379	59	0.324538	0.271186	-0.226832	0.231571	-0.979538	0.327314	0.999988
SEMA3E	rs2494938	A	416	22	0.46875	0.590909	0.303993	0.310539	0.978922	0.327619	0.999988
FMN2	rs9841504	G	393	45	0.101781	0.155556	0.342205	0.349925	0.977939	0.328104	0.999988
ATRX	rs80142782	C	414	24	0.0169082	0.0416667	0.929818	0.953965	0.974688	0.329715	0.999988
NUP98	rs2285947	A	406	32	0.403941	0.359375	-0.277295	0.284557	-0.974479	0.329819	0.999988
CHD3	rs2274223	G	413	25	0.319613	0.26	-0.325972	0.335169	-0.972559	0.330773	0.999988
PIK3CA	rs2294693	C	366	72	0.258197	0.222222	-0.211523	0.217702	-0.971617	0.331241	0.999988
STARD13	rs7712641	T	418	20	0.367225	0.425	0.348371	0.358685	0.971244	0.331427	0.999988
IRF2	rs13361707	T	416	22	0.319712	0.272727	-0.355671	0.366418	-0.970671	0.331712	0.999988
PTEN	rs7712641	T	406	32	0.374384	0.3125	-0.293461	0.302359	-0.970572	0.331761	0.999988
CD44	rs9841504	G	423	15	0.105201	0.166667	0.581327	0.599824	0.969162	0.332464	0.999988
DDX5	rs2294008	C	433	5	0.491917	0.3	-0.800949	0.8266	-0.968967	0.332562	0.999988
TBL1XR1	rs2274223	G	425	13	0.314118	0.384615	0.427951	0.441792	0.96867	0.33271	0.999988
YBX3	rs2494938	A	428	10	0.476636	0.4	-0.461613	0.476949	-0.967845	0.333122	0.999988
ITGAV	rs2494938	A	416	22	0.469952	0.568182	0.306186	0.316368	0.967817	0.333136	0.999988
CCAR1	rs2294693	C	416	22	0.254808	0.204545	-0.374296	0.387057	-0.96703	0.333529	0.999988
PTGS1	rs2274223	G	418	20	0.313397	0.375	0.337469	0.349281	0.966181	0.333954	0.999988
KIF13A	rs2294693	C	418	20	0.25	0.3	0.341042	0.353759	0.96405	0.335021	0.999988
ARHGAP35	rs2294008	C	414	24	0.486715	0.541667	0.31069	0.322279	0.964041	0.335025	0.999988
NAA25	rs2274223	G	418	20	0.319378	0.25	-0.373601	0.387825	-0.963324	0.335385	0.999988
ERBB3	rs1679709	A	394	44	0.140863	0.102273	-0.375556	0.390043	-0.962858	0.335619	0.999988
IRF2	rs4072037	C	416	22	0.407452	0.340909	-0.335474	0.348546	-0.962495	0.335801	0.999988
CHD1L	rs2274223	G	426	12	0.31338	0.416667	0.429065	0.446431	0.961101	0.336501	0.999988
IGF2BP3	rs2285947	A	426	12	0.402582	0.333333	-0.484544	0.505032	-0.959431	0.337341	0.999988
DCLK1	rs9841504	G	389	49	0.101542	0.153061	0.326121	0.340178	0.958678	0.337721	0.999988
BCORL1	rs9841504	G	407	31	0.108108	0.0967742	0.490202	0.512326	0.956818	0.338659	0.999988
KIF13A	rs4072037	C	418	20	0.407895	0.325	-0.349983	0.365796	-0.956771	0.338683	0.999988
SIN3A	rs2274223	G	418	20	0.313397	0.375	0.333926	0.349315	0.955945	0.3391	0.999988
EGFR	rs2274223	G	413	25	0.312349	0.38	0.301695	0.315628	0.955856	0.339145	0.999988
CHD3	rs4072037	C	413	25	0.40799	0.34	-0.324238	0.339782	-0.954252	0.339956	0.999988
EP300	rs2285947	A	409	29	0.403423	0.362069	-0.289225	0.303251	-0.953749	0.340211	0.999988
CSNK1G3	rs2294693	C	428	10	0.254673	0.15	-0.618082	0.648223	-0.953503	0.340335	0.999988
CASP8	rs2294693	C	417	21	0.2494	0.309524	0.335149	0.352173	0.951661	0.341269	0.999988
RIMS2	rs80142782	C	351	87	0.0156695	0.0287356	0.572121	0.601357	0.951383	0.34141	0.999988
RTN4	rs4072037	C	429	9	0.402098	0.5	0.514874	0.541224	0.951313	0.341445	0.999988
IRS2	rs13361707	T	426	12	0.315728	0.375	0.430445	0.45306	0.950084	0.34207	0.999988
NAP1L1	rs13361707	T	426	12	0.320423	0.208333	-0.506543	0.534404	-0.947865	0.343198	0.999988
MET	rs2294008	C	428	10	0.48715	0.6	0.470178	0.496495	0.946995	0.343641	0.999988
CNOT1	rs2294008	C	405	33	0.487654	0.515152	0.264303	0.279186	0.946692	0.343796	0.999988
MDM2	rs1679709	A	431	7	0.135731	0.214286	0.69573	0.735038	0.946521	0.343883	0.999988
CNBD1	rs13361707	T	415	23	0.320482	0.26087	-0.349356	0.369224	-0.946191	0.344051	0.999988
IRS2	rs4072037	C	426	12	0.401408	0.5	0.432738	0.457384	0.946116	0.344089	0.999988
TP53BP1	rs13361707	T	415	23	0.312048	0.413043	0.320259	0.338579	0.945893	0.344203	0.999988
BCORL1	rs2294693	C	407	31	0.255528	0.209677	-0.312193	0.330081	-0.945808	0.344247	0.999988
RPL22	rs2274223	G	406	32	0.312808	0.359375	0.276174	0.292381	0.94457	0.344879	0.999988
ATR	rs9841504	G	403	35	0.105459	0.128571	0.393234	0.416529	0.944073	0.345132	0.999988
NFE2L2	rs2285947	A	432	6	0.40162	0.333333	-0.665622	0.705228	-0.943839	0.345252	0.999988
PAX6	rs2294693	C	418	20	0.254785	0.2	-0.39457	0.418403	-0.943039	0.345661	0.999988
CCNE1	rs2294693	C	429	9	0.250583	0.333333	0.485695	0.515247	0.942644	0.345863	0.999988
PPP2R1A	rs13361707	T	424	14	0.318396	0.285714	-0.445592	0.472729	-0.942596	0.345888	0.999988
EPB41L3	rs7712641	T	385	53	0.375325	0.330189	-0.220853	0.234309	-0.942571	0.3459	0.999988
SETD2	rs4072037	C	417	21	0.406475	0.357143	-0.32352	0.343449	-0.941974	0.346206	0.999988
MVK	rs7712641	T	419	19	0.366348	0.447368	0.347318	0.368735	0.941918	0.346234	0.999988
LMAN1	rs2274223	G	430	8	0.313953	0.4375	0.487233	0.517361	0.941765	0.346313	0.999988
DNMT3A	rs4072037	C	424	14	0.40566	0.357143	-0.448509	0.476375	-0.941504	0.346447	0.999988
RNF43	rs2274223	G	399	39	0.31203	0.358974	0.247041	0.262433	0.94135	0.346526	0.999988
EPHA1	rs7712641	T	422	16	0.368483	0.40625	0.38914	0.413879	0.940226	0.347102	0.999988
SIN3A	rs9841504	G	418	20	0.105263	0.15	0.472814	0.502981	0.940022	0.347206	0.999988
MAP2K7	rs2285947	A	409	29	0.405868	0.327586	-0.285426	0.304101	-0.938591	0.347941	0.999988
AFF4	rs2285947	A	417	21	0.404077	0.333333	-0.352408	0.375599	-0.938257	0.348112	0.999988
EZH2	rs80142782	C	430	8	0.0174419	0.0625	1.2337	1.31516	0.938058	0.348215	0.999988
SEMA3E	rs7712641	T	416	22	0.366587	0.431818	0.323118	0.344828	0.937042	0.348737	0.999988
IGF2BP3	rs9841504	G	426	12	0.105634	0.166667	0.667717	0.712803	0.936748	0.348888	0.999988
LMAN1	rs9841504	G	430	8	0.105814	0.1875	0.76191	0.8153	0.934515	0.350038	0.999988
IRF2	rs1679709	A	416	22	0.139423	0.0909091	-0.52582	0.562898	-0.93413	0.350237	0.999988
CASP8	rs80142782	C	417	21	0.0179856	0.0238095	1.18025	1.26427	0.93354	0.350541	0.999988
AKAP6	rs7712641	T	401	37	0.365337	0.418919	0.24233	0.259721	0.933038	0.3508	0.999988
SMC1A	rs7712641	T	425	13	0.371765	0.307692	-0.475171	0.509666	-0.932318	0.351172	0.999988
DCLK1	rs13361707	T	389	49	0.311054	0.367347	0.219751	0.235793	0.931966	0.351354	0.999988
THBS1	rs13361707	T	413	25	0.317191	0.32	-0.309869	0.332562	-0.931763	0.351459	0.999988
TTN	rs9841504	G	175	263	0.0942857	0.11597	0.227809	0.245995	0.926072	0.354408	0.999988
FGFR2	rs2294008	C	417	21	0.48801	0.52381	0.320823	0.346609	0.925604	0.354652	0.999988
YBX3	rs2285947	A	428	10	0.401869	0.35	-0.493492	0.533228	-0.925481	0.354716	0.999988
AGO4	rs2274223	G	426	12	0.314554	0.375	0.4138	0.447475	0.924746	0.355098	0.999988
METTL3	rs1679709	A	434	4	0.135945	0.25	0.814207	0.880487	0.924724	0.35511	0.999988
RBM28	rs9841504	G	429	9	0.108392	0.0555556	-1.24166	1.34352	-0.924187	0.355389	0.999988
CDH1	rs2285947	A	391	47	0.395141	0.446809	0.22158	0.239894	0.923658	0.355665	0.999988
COPS2	rs2494938	A	430	8	0.477907	0.3125	-0.595845	0.645545	-0.923012	0.356001	0.999988
CAT	rs2274223	G	428	10	0.314252	0.4	0.458449	0.496775	0.922849	0.356086	0.999988
RBM5	rs1679709	A	430	8	0.138372	0.0625	-0.966285	1.04708	-0.922842	0.35609	0.999988
PHF6	rs2494938	A	434	4	0.475806	0.375	-0.980203	1.06353	-0.921651	0.35671	0.999988
FGFR2	rs13361707	T	417	21	0.320144	0.261905	-0.353009	0.383465	-0.920578	0.357271	0.999988
RIMS2	rs2285947	A	351	87	0.408832	0.367816	-0.169531	0.184183	-0.920452	0.357337	0.999988
ABCA10	rs7712641	T	410	28	0.371951	0.339286	-0.292751	0.318269	-0.919825	0.357664	0.999988
SMAD4	rs9841504	G	402	36	0.109453	0.0833333	-0.431603	0.469264	-0.919746	0.357706	0.999988
LCP1	rs2294008	C	430	8	0.487209	0.625	0.547548	0.595712	0.919149	0.358018	0.999988
ZNF217	rs2294008	C	415	23	0.493976	0.413043	-0.302326	0.329236	-0.918264	0.358481	0.999988
ARFGEF1	rs9841504	G	410	28	0.106098	0.125	0.429568	0.468126	0.917634	0.358811	0.999988
SMARCA4	rs7712641	T	405	33	0.366667	0.409091	0.260023	0.283659	0.916674	0.359313	0.999988
BNC2	rs2285947	A	407	31	0.404177	0.354839	-0.269687	0.294333	-0.916266	0.359528	0.999988
NF1	rs2294693	C	398	40	0.248744	0.2875	0.240478	0.262506	0.916086	0.359622	0.999988
TJP2	rs2285947	A	424	14	0.403302	0.321429	-0.386256	0.422536	-0.914138	0.360644	0.999988
PTPRF	rs7712641	T	407	31	0.364865	0.435484	0.27626	0.302277	0.91393	0.360754	0.999988
MYC	rs2294008	C	427	11	0.492974	0.363636	-0.45027	0.492945	-0.913429	0.361017	0.999988
ZHX3	rs4072037	C	421	17	0.401425	0.470588	0.335846	0.367792	0.913141	0.361169	0.999988
PTPRF	rs9841504	G	407	31	0.104423	0.145161	0.409736	0.448776	0.913009	0.361238	0.999988
ATP6AP2	rs9841504	G	429	9	0.108392	0.0555556	-1.29353	1.41688	-0.912946	0.361271	0.999988
PIK3R1	rs2285947	A	422	16	0.401659	0.375	-0.376045	0.412273	-0.912127	0.361702	0.999988
LMAN1	rs1679709	A	430	8	0.138372	0.0625	-0.954835	1.04711	-0.91188	0.361832	0.999988
BAP1	rs2294693	C	421	17	0.255344	0.176471	-0.404044	0.44355	-0.910933	0.362331	0.999988
TBX3	rs7712641	T	424	14	0.366745	0.464286	0.393043	0.431543	0.910786	0.362408	0.999988
EP300	rs2494938	A	409	29	0.477995	0.431034	-0.250375	0.274991	-0.910485	0.362567	0.999988
SMARCA4	rs2285947	A	405	33	0.404938	0.348485	-0.251171	0.275994	-0.910059	0.362791	0.999988
MUC6	rs2285947	A	392	46	0.404337	0.369565	-0.21626	0.237801	-0.909417	0.36313	0.999988
NCK1	rs9841504	G	430	8	0.105814	0.1875	0.715832	0.788813	0.907479	0.364153	0.999988
BCORL1	rs2494938	A	407	31	0.476658	0.451613	-0.243296	0.268178	-0.907215	0.364293	0.999988
CAT	rs1679709	A	428	10	0.135514	0.2	0.541728	0.597857	0.906116	0.364874	0.999988
MDM2	rs2294693	C	431	7	0.25406	0.142857	-0.761515	0.840568	-0.905952	0.364961	0.999988
DIS3	rs13361707	T	430	8	0.315116	0.4375	0.519584	0.573738	0.905612	0.365141	0.999988
PAX6	rs2274223	G	418	20	0.319378	0.25	-0.359107	0.396771	-0.905075	0.365426	0.999988
TFDP1	rs9841504	G	430	8	0.105814	0.1875	0.719067	0.794532	0.90502	0.365455	0.999988
BCORL1	rs1679709	A	407	31	0.132678	0.193548	0.350724	0.387578	0.904912	0.365512	0.999988
ACVR2A	rs9841504	G	392	46	0.102041	0.152174	0.332989	0.368366	0.903964	0.366015	0.999988
PHF6	rs2285947	A	434	4	0.39977	0.5	0.969034	1.07293	0.903162	0.36644	0.999988
TGFBR2	rs80142782	C	420	18	0.0178571	0.0277778	1.08436	1.20201	0.902121	0.366992	0.999988
EIF4G1	rs2294693	C	400	38	0.25625	0.210526	-0.267343	0.296589	-0.901394	0.367379	0.999988
CDH11	rs2294693	C	395	43	0.256962	0.209302	-0.245413	0.272409	-0.900897	0.367643	0.999988
ADAM10	rs4072037	C	430	8	0.404651	0.375	-0.584335	0.649552	-0.899598	0.368334	0.999988
FSCB	rs7712641	T	422	16	0.367299	0.4375	0.35265	0.392378	0.89875	0.368786	0.999988
FBXW7	rs13361707	T	402	36	0.313433	0.361111	0.24339	0.27092	0.898386	0.36898	0.999988
PTPN11	rs9841504	G	425	13	0.105882	0.153846	0.576429	0.641773	0.898182	0.369088	0.999988
THEMIS	rs2285947	A	426	12	0.401408	0.375	-0.409466	0.455911	-0.898126	0.369119	0.999988
CLOCK	rs2285947	A	427	11	0.399297	0.454545	0.432781	0.482401	0.89714	0.369644	0.999988
SERPINB8	rs2294693	C	428	10	0.254673	0.15	-0.605901	0.675653	-0.896764	0.369845	0.999988
TCF4	rs9841504	G	425	13	0.105882	0.153846	0.58372	0.651305	0.896231	0.370129	0.999988
PRRX1	rs13361707	T	426	12	0.316901	0.333333	0.419283	0.468266	0.895395	0.370576	0.999988
HNRNPDL	rs13361707	T	432	6	0.315972	0.416667	0.549351	0.615021	0.893223	0.371738	0.999988
FLT3	rs2294693	C	422	16	0.254739	0.1875	-0.422907	0.47358	-0.892999	0.371858	0.999988
ZMYM2	rs80142782	C	420	18	0.0178571	0.0277778	1.12843	1.26387	0.892835	0.371946	0.999988
CDH1	rs2274223	G	391	47	0.309463	0.37234	0.211496	0.237081	0.89208	0.37235	0.999988
ACTG2	rs13361707	T	430	8	0.316279	0.375	0.512485	0.574685	0.891767	0.372518	0.999988
ALPK2	rs80142782	C	408	30	0.0171569	0.0333333	0.783444	0.878784	0.891509	0.372656	0.999988
CNOT4	rs13361707	T	425	13	0.314118	0.423077	0.37226	0.417593	0.891441	0.372693	0.999988
BAP1	rs80142782	C	421	17	0.0178147	0.0294118	1.10748	1.24282	0.8911	0.372876	0.999988
PTPN23	rs4072037	C	408	30	0.406863	0.366667	-0.259393	0.291151	-0.890923	0.37297	0.999988
FLT3	rs7712641	T	422	16	0.367299	0.4375	0.355818	0.399427	0.890821	0.373025	0.999988
IREB2	rs1679709	A	421	17	0.135392	0.176471	0.425075	0.477601	0.890021	0.373455	0.999988
LARP4B	rs2294693	C	405	33	0.248148	0.30303	0.257492	0.289478	0.889503	0.373733	0.999988
COL14A1	rs2494938	A	403	35	0.480149	0.414286	-0.225028	0.253289	-0.888423	0.374313	0.999988
MYH11	rs2294693	C	405	33	0.249383	0.287879	0.246976	0.278094	0.888105	0.374484	0.999988
CNBD1	rs2294693	C	415	23	0.250602	0.282609	0.296388	0.333795	0.887934	0.374576	0.999988
SERPINB8	rs7712641	T	428	10	0.367991	0.45	0.433768	0.489281	0.886542	0.375325	0.999988
CAT	rs4072037	C	428	10	0.400701	0.55	0.417794	0.471752	0.885621	0.375822	0.999988
G3BP2	rs7712641	T	432	6	0.368056	0.5	0.556903	0.629773	0.884291	0.376539	0.999988
ERBB3	rs4072037	C	394	44	0.406091	0.386364	-0.222807	0.25214	-0.883662	0.376879	0.999988
TMEM63A	rs13361707	T	424	14	0.319575	0.25	-0.405477	0.459161	-0.883081	0.377193	0.999988
NSD1	rs1679709	A	408	30	0.139706	0.1	-0.395128	0.447526	-0.882916	0.377282	0.999988
RBM28	rs2285947	A	429	9	0.402098	0.333333	-0.478891	0.543581	-0.880993	0.378322	0.999988
ZMYM2	rs2294693	C	420	18	0.25	0.305556	0.31748	0.360408	0.88089	0.378377	0.999988
DIS3	rs1679709	A	430	8	0.134884	0.25	0.541957	0.616205	0.879507	0.379126	0.999988
CDC73	rs2285947	A	427	11	0.40281	0.318182	-0.436556	0.496814	-0.878712	0.379558	0.999988
MAP2K7	rs2274223	G	409	29	0.312958	0.362069	0.257143	0.292977	0.877689	0.380113	0.999988
ATR	rs13361707	T	403	35	0.313896	0.357143	0.240139	0.273623	0.877626	0.380146	0.999988
MUC6	rs13361707	T	392	46	0.321429	0.282609	-0.225498	0.257035	-0.877307	0.38032	0.999988
WT1	rs80142782	C	426	12	0.0164319	0.0833333	0.787484	0.897655	0.877268	0.380341	0.999988
NFE2L2	rs2294008	C	432	6	0.491898	0.333333	-0.612428	0.698282	-0.877049	0.38046	0.999988
FAT4	rs2294008	C	325	113	0.501538	0.455752	-0.145664	0.166198	-0.876449	0.380786	0.999988
CLASP2	rs13361707	T	421	17	0.314727	0.382353	0.337841	0.386981	0.873017	0.382654	0.999988
ERBB2	rs9841504	G	412	26	0.10801	0.0961538	-0.497613	0.570843	-0.871716	0.383364	0.999988
SPANXN2	rs2294693	C	434	4	0.251152	0.375	0.678227	0.778695	0.87098	0.383765	0.999988
IGF2BP3	rs7712641	T	426	12	0.367371	0.458333	0.396567	0.456033	0.869603	0.384517	0.999988
SOS1	rs2294008	C	420	18	0.492857	0.416667	-0.320852	0.369202	-0.869042	0.384824	0.999988
TAOK2	rs4072037	C	409	29	0.40709	0.362069	-0.258637	0.297865	-0.868303	0.385229	0.999988
AKAP6	rs2274223	G	401	37	0.311721	0.364865	0.227788	0.262451	0.867927	0.385435	0.999988
PIK3CA	rs2494938	A	366	72	0.468579	0.506944	0.156949	0.180841	0.867886	0.385457	0.999988
ZBTB20	rs2494938	A	384	54	0.479167	0.444444	-0.180226	0.207665	-0.867872	0.385464	0.999988
TBX3	rs4072037	C	424	14	0.40566	0.357143	-0.359804	0.414623	-0.867786	0.385512	0.999988
CSNK1G3	rs4072037	C	428	10	0.406542	0.3	-0.471988	0.544443	-0.866919	0.385986	0.999988
TNPO1	rs4072037	C	427	11	0.405152	0.363636	-0.432551	0.499049	-0.86675	0.386079	0.999988
LCP1	rs1679709	A	430	8	0.134884	0.25	0.521344	0.601582	0.866622	0.386149	0.999988
NRG1	rs2285947	A	398	40	0.403266	0.375	-0.220689	0.254714	-0.866417	0.386261	0.999988
CIC	rs2274223	G	406	32	0.312808	0.359375	0.243814	0.281473	0.866207	0.386376	0.999988
EPB41L3	rs2294008	C	385	53	0.494805	0.45283	-0.19282	0.222685	-0.865884	0.386554	0.999988
TTN	rs2274223	G	175	263	0.334286	0.304183	-0.133634	0.154558	-0.864621	0.387247	0.999988
AFF4	rs2274223	G	417	21	0.314149	0.357143	0.305311	0.353149	0.864538	0.387293	0.999988
DCLK1	rs2274223	G	389	49	0.312339	0.346939	0.19987	0.231205	0.864473	0.387328	0.999988
YBX3	rs2274223	G	428	10	0.315421	0.35	0.485563	0.562391	0.863391	0.387923	0.999988
TP53BP1	rs2274223	G	415	23	0.313253	0.369565	0.285062	0.330791	0.861758	0.388821	0.999988
NBEA	rs80142782	C	379	59	0.0197889	0.00847458	-0.924723	1.07321	-0.861643	0.388884	0.999988
SMAD2	rs2294008	C	429	9	0.488345	0.555556	0.480249	0.557547	0.861361	0.389039	0.999988
CAPN7	rs7712641	T	425	13	0.371765	0.307692	-0.416661	0.484156	-0.860592	0.389463	0.999988
ZIC4	rs2494938	A	416	22	0.475962	0.454545	-0.267614	0.31136	-0.859498	0.390066	0.999988
ERBB3	rs2294693	C	394	44	0.256345	0.215909	-0.237267	0.276288	-0.858766	0.390469	0.999988
FAM46D	rs2294693	C	427	11	0.250585	0.318182	0.411158	0.479879	0.856795	0.391558	0.999988
NRG1	rs7712641	T	398	40	0.366834	0.4	0.222766	0.260309	0.855775	0.392122	0.999988
RTN4	rs9841504	G	429	9	0.108392	0.0555556	-1.01059	1.1832	-0.854116	0.393041	0.999988
NRG1	rs2274223	G	398	40	0.320352	0.275	-0.22611	0.264749	-0.854057	0.393074	0.999988
PTGS1	rs2494938	A	418	20	0.470096	0.575	0.268165	0.314082	0.853805	0.393213	0.999988
IGF2BP3	rs80142782	C	426	12	0.0176056	0.0416667	1.15683	1.35513	0.853671	0.393287	0.999988
NRG1	rs4072037	C	398	40	0.398241	0.4625	0.216664	0.25384	0.853544	0.393358	0.999988
TCF4	rs2294693	C	425	13	0.255294	0.153846	-0.47144	0.552337	-0.853537	0.393361	0.999988
EZH2	rs2285947	A	430	8	0.403488	0.25	-0.536566	0.629409	-0.852491	0.393941	0.999988
RNF43	rs2294008	C	399	39	0.487469	0.512821	0.220289	0.258619	0.85179	0.394331	0.999988
SERPINB8	rs2294008	C	428	10	0.490654	0.45	-0.479287	0.563584	-0.850427	0.395088	0.999988
PIP5K1A	rs4072037	C	432	6	0.405093	0.333333	-0.571386	0.67256	-0.849569	0.395565	0.999988
SRGAP3	rs2285947	A	418	20	0.398325	0.45	0.310152	0.365385	0.848835	0.395973	0.999988
SPOP	rs2274223	G	433	5	0.318707	0.1	-0.951261	1.12102	-0.848566	0.396123	0.999988
NFE2L2	rs2274223	G	432	6	0.318287	0.166667	-0.688609	0.811572	-0.848488	0.396166	0.999988
FBXW7	rs1679709	A	402	36	0.134328	0.166667	0.298741	0.35235	0.847855	0.396519	0.999988
MDM2	rs2494938	A	431	7	0.476798	0.357143	-0.466773	0.551019	-0.847109	0.396934	0.999988
SPANXN2	rs7712641	T	434	4	0.37212	0.125	-1.04587	1.23481	-0.846994	0.396999	0.999988
CAD	rs2294008	C	409	29	0.492665	0.448276	-0.248331	0.293227	-0.846891	0.397056	0.999988
PCSK5	rs13361707	T	413	25	0.317191	0.32	0.271583	0.320843	0.846466	0.397293	0.999988
THEMIS	rs9841504	G	426	12	0.106808	0.125	0.647826	0.767149	0.844459	0.398413	0.999988
SMC1A	rs2285947	A	425	13	0.398824	0.461538	0.368987	0.437251	0.843879	0.398737	0.999988
CAPN7	rs2285947	A	425	13	0.402353	0.346154	-0.392358	0.464985	-0.843808	0.398777	0.999988
TJP2	rs9841504	G	424	14	0.108491	0.0714286	-0.688832	0.816841	-0.843288	0.399068	0.999988
SPTA1	rs80142782	C	349	89	0.0186246	0.0168539	-0.574353	0.681359	-0.842952	0.399256	0.999988
SAMSN1	rs2274223	G	425	13	0.317647	0.269231	-0.436827	0.518518	-0.842454	0.399534	0.999988
MACF1	rs2294008	C	384	54	0.484375	0.527778	0.186068	0.220913	0.842268	0.399638	0.999988
NEDD4L	rs7712641	T	423	15	0.37234	0.3	-0.369611	0.439518	-0.840948	0.400377	0.999988
NR2F2	rs13361707	T	429	9	0.320513	0.166667	-0.544816	0.648184	-0.840527	0.400613	0.999988
HDAC3	rs2294693	C	426	12	0.254695	0.166667	-0.4715	0.561153	-0.840233	0.400778	0.999988
SMAD2	rs9841504	G	429	9	0.108392	0.0555556	-0.938209	1.11925	-0.838247	0.401892	0.999988
ARFGEF1	rs2294008	C	410	28	0.493902	0.428571	-0.251359	0.299873	-0.838217	0.401909	0.999988
PAX6	rs2285947	A	418	20	0.40311	0.35	-0.302647	0.361089	-0.83815	0.401946	0.999988
FRMD4A	rs2285947	A	421	17	0.4038	0.323529	-0.335076	0.399845	-0.838015	0.402022	0.999988
IL2RG	rs2274223	G	430	8	0.313953	0.4375	0.453001	0.540596	0.837965	0.40205	0.999988
EGFR	rs7712641	T	413	25	0.365617	0.44	0.272622	0.325508	0.837529	0.402295	0.999988
SPANXN2	rs2494938	A	434	4	0.473502	0.625	0.750794	0.896507	0.837467	0.40233	0.999988
RUNX1	rs2494938	A	428	10	0.477804	0.35	-0.419388	0.500993	-0.837113	0.402529	0.999988
PTPN23	rs9841504	G	408	30	0.105392	0.133333	0.374919	0.448941	0.835119	0.403651	0.999988
CNGA4	rs4072037	C	414	24	0.407005	0.354167	-0.263651	0.315964	-0.834435	0.404036	0.999988
PTGS1	rs7712641	T	418	20	0.37201	0.325	-0.314072	0.376417	-0.834374	0.40407	0.999988
AGO4	rs2285947	A	426	12	0.397887	0.5	0.388078	0.465252	0.834124	0.404211	0.999988
MVK	rs2274223	G	419	19	0.313842	0.368421	0.297899	0.357164	0.834067	0.404243	0.999988
THRAP3	rs80142782	C	424	14	0.0176887	0.0357143	1.00477	1.20626	0.832966	0.404864	0.999988
FRMD4A	rs7712641	T	421	17	0.365796	0.470588	0.314835	0.378118	0.832637	0.405049	0.999988
ERCC2	rs2294693	C	424	14	0.254717	0.178571	-0.417526	0.502006	-0.831715	0.40557	0.999988
ERCC2	rs13361707	T	424	14	0.319575	0.25	-0.385597	0.465309	-0.828691	0.407279	0.999988
VPS13A	rs2294008	C	396	42	0.484848	0.535714	0.207465	0.25048	0.828268	0.407519	0.999988
CUL2	rs9841504	G	433	5	0.106236	0.2	0.878306	1.06071	0.828033	0.407652	0.999988
PIK3CB	rs2274223	G	425	13	0.314118	0.384615	0.376872	0.455247	0.82784	0.407761	0.999988
CDC73	rs7712641	T	427	11	0.367681	0.454545	0.407089	0.492115	0.827223	0.408111	0.999988
BNC2	rs80142782	C	407	31	0.017199	0.0322581	0.723942	0.875695	0.826705	0.408404	0.999988
CUL3	rs2494938	A	428	10	0.476636	0.4	-0.367763	0.445115	-0.82622	0.408679	0.999988
CIC	rs2494938	A	406	32	0.479064	0.421875	-0.214716	0.26015	-0.825354	0.409171	0.999988
ZIC4	rs4072037	C	416	22	0.40625	0.363636	-0.286238	0.347956	-0.822627	0.41072	0.999988
PHF6	rs2294008	C	434	4	0.491935	0.25	-0.875213	1.06408	-0.822506	0.410789	0.999988
AMER1	rs1679709	A	414	24	0.135266	0.166667	0.333316	0.405998	0.820981	0.411657	0.999988
FRMD4A	rs2274223	G	421	17	0.314727	0.352941	0.324451	0.395209	0.820961	0.411669	0.999988
MAP3K1	rs2274223	G	427	11	0.313817	0.409091	0.372816	0.45419	0.820836	0.41174	0.999988
NUP98	rs1679709	A	406	32	0.139163	0.109375	-0.37231	0.454139	-0.819815	0.412322	0.999988
CEP290	rs4072037	C	410	28	0.4	0.464286	0.238483	0.291248	0.81883	0.412883	0.999988
MCHR1	rs4072037	C	425	13	0.404706	0.384615	-0.38672	0.472865	-0.817824	0.413458	0.999988
SOX9	rs13361707	T	427	11	0.316159	0.363636	0.407819	0.499507	0.816443	0.414247	0.999988
TCF4	rs2294008	C	425	13	0.487059	0.576923	0.358746	0.439724	0.815842	0.41459	0.999988
CYLD	rs2294693	C	414	24	0.254831	0.208333	-0.301014	0.368982	-0.815795	0.414617	0.999988
DHX15	rs4072037	C	429	9	0.40676	0.277778	-0.495993	0.608284	-0.815397	0.414845	0.999988
ARID4A	rs2294008	C	424	14	0.485849	0.607143	0.359439	0.440862	0.81531	0.414895	0.999988
CCNE1	rs9841504	G	429	9	0.107226	0.111111	-0.751609	0.921945	-0.815242	0.414934	0.999988
SETD2	rs13361707	T	417	21	0.316547	0.333333	0.285464	0.350213	0.815115	0.415006	0.999988
ZFHX3	rs13361707	T	388	50	0.319588	0.3	-0.199111	0.24464	-0.813893	0.415706	0.999988
IGF2BP3	rs4072037	C	426	12	0.406103	0.333333	-0.396428	0.48712	-0.813821	0.415748	0.999988
CUL1	rs2294008	C	418	20	0.486842	0.55	0.297892	0.366395	0.813036	0.416197	0.999988
PPP2R1A	rs7712641	T	424	14	0.372642	0.285714	-0.364104	0.448349	-0.8121	0.416734	0.999988
CHRD	rs2294693	C	422	16	0.254739	0.1875	-0.379341	0.467131	-0.812067	0.416753	0.999988
MDM2	rs13361707	T	431	7	0.315545	0.428571	0.465563	0.573427	0.811897	0.416851	0.999988
EIF4G1	rs1679709	A	400	38	0.135	0.157895	0.286247	0.35271	0.811564	0.417042	0.999988
FUBP1	rs13361707	T	429	9	0.314685	0.444444	0.415681	0.512483	0.811113	0.417301	0.999988
IRF2	rs80142782	C	416	22	0.0180288	0.0227273	1.00746	1.24313	0.81042	0.417699	0.999988
EIF3A	rs1679709	A	426	12	0.138498	0.0833333	-0.615722	0.76045	-0.809681	0.418124	0.999988
PAX6	rs2294008	C	418	20	0.494019	0.4	-0.291727	0.36051	-0.809208	0.418396	0.999988
PTN	rs7712641	T	424	14	0.372642	0.285714	-0.35943	0.444208	-0.809149	0.41843	0.999988
GRIN2A	rs2285947	A	399	39	0.403509	0.371795	-0.209245	0.258988	-0.807933	0.419129	0.999988
MED17	rs4072037	C	430	8	0.401163	0.5625	0.456639	0.565433	0.807591	0.419326	0.999988
NUP107	rs80142782	C	421	17	0.0178147	0.0294118	1.05125	1.30376	0.806322	0.420057	0.999988
EYA4	rs2294693	C	412	26	0.248786	0.307692	0.256122	0.317882	0.805713	0.420409	0.999988
MCHR1	rs2274223	G	425	13	0.315294	0.346154	0.352665	0.437914	0.80533	0.420629	0.999988
LARP4B	rs9841504	G	405	33	0.106173	0.121212	0.362896	0.450817	0.804975	0.420834	0.999988
ALPK2	rs1679709	A	408	30	0.134804	0.166667	0.304289	0.378224	0.804519	0.421097	0.999988
IRF2	rs2274223	G	416	22	0.313702	0.363636	0.284887	0.354199	0.804314	0.421216	0.999988
ARFGEF1	rs13361707	T	410	28	0.320732	0.267857	-0.258401	0.321293	-0.804254	0.42125	0.999988
PTPN11	rs1679709	A	425	13	0.138824	0.0769231	-0.609969	0.759147	-0.803493	0.42169	0.999988
SPTA1	rs2285947	A	349	89	0.411175	0.359551	-0.148248	0.184639	-0.802911	0.422026	0.999988
GATA3	rs80142782	C	416	22	0.0180288	0.0227273	0.952696	1.18734	0.802377	0.422335	0.999988
MKL1	rs4072037	C	414	24	0.408213	0.333333	-0.275064	0.343422	-0.80095	0.42316	0.999988
CNBD1	rs2285947	A	415	23	0.40241	0.369565	-0.286115	0.357458	-0.800414	0.423471	0.999988
AKAP6	rs2494938	A	401	37	0.472569	0.5	0.193587	0.242285	0.799006	0.424287	0.999988
TAOK2	rs9841504	G	409	29	0.110024	0.0689655	-0.440837	0.552182	-0.798354	0.424665	0.999988
ASH1L	rs80142782	C	397	41	0.0176322	0.0243902	0.690136	0.864592	0.798222	0.424742	0.999988
CYLD	rs13361707	T	414	24	0.320048	0.270833	-0.276009	0.34587	-0.798014	0.424863	0.999988
AFF4	rs80142782	C	417	21	0.0179856	0.0238095	0.961294	1.20577	0.797248	0.425307	0.999988
MVK	rs2294693	C	419	19	0.249403	0.315789	0.291226	0.365513	0.796759	0.425591	0.999988
TNPO1	rs1679709	A	427	11	0.13466	0.227273	0.486831	0.611199	0.796518	0.425731	0.999988
EZH2	rs2494938	A	430	8	0.476744	0.375	-0.437893	0.55015	-0.795952	0.42606	0.999988
COL1A1	rs2294008	C	415	23	0.489157	0.5	-0.263209	0.33187	-0.793109	0.427714	0.999988
COL1A1	rs2294693	C	415	23	0.256627	0.173913	-0.309566	0.390737	-0.792263	0.428207	0.999988
CNOT4	rs2494938	A	425	13	0.477647	0.384615	-0.323808	0.408933	-0.791835	0.428457	0.999988
ZNF217	rs2494938	A	415	23	0.478313	0.413043	-0.245664	0.310401	-0.791441	0.428687	0.999988
ARHGEF6	rs13361707	T	424	14	0.314858	0.392857	0.32744	0.414027	0.790867	0.429021	0.999988
CHRD	rs1679709	A	422	16	0.135071	0.1875	0.379427	0.480345	0.789906	0.429582	0.999988
FGFR2	rs4072037	C	417	21	0.408873	0.309524	-0.278212	0.35229	-0.789724	0.429689	0.999988
NF1	rs1679709	A	398	40	0.134422	0.1625	0.269166	0.341019	0.7893	0.429937	0.999988
ARID4A	rs7712641	T	424	14	0.371462	0.321429	-0.369711	0.468693	-0.788812	0.430222	0.999988
DLG1	rs2294008	C	425	13	0.485882	0.615385	0.349322	0.442993	0.78855	0.430375	0.999988
NF1	rs2274223	G	398	40	0.312814	0.35	0.205341	0.260405	0.788542	0.43038	0.999988
BPTF	rs2274223	G	407	31	0.320639	0.258065	-0.243549	0.308915	-0.788402	0.430462	0.999988
CHRD	rs2494938	A	422	16	0.473934	0.5	0.283771	0.360575	0.786998	0.431283	0.999988
METTL3	rs2294693	C	434	4	0.253456	0.125	-0.887653	1.1281	-0.786859	0.431364	0.999988
CAD	rs4072037	C	409	29	0.409535	0.327586	-0.243212	0.309166	-0.786671	0.431474	0.999988
CUL1	rs9841504	G	418	20	0.108852	0.075	-0.537616	0.683585	-0.786465	0.431595	0.999988
TP53BP1	rs7712641	T	415	23	0.36747	0.413043	0.258884	0.329216	0.786366	0.431653	0.999988
B2M	rs2274223	G	421	17	0.313539	0.382353	0.29645	0.377127	0.786076	0.431823	0.999988
EZH2	rs1679709	A	430	8	0.138372	0.0625	-0.884885	1.12638	-0.785603	0.4321	0.999988
ZFHX3	rs9841504	G	388	50	0.109536	0.09	-0.317037	0.404562	-0.783655	0.433243	0.999988
MACF1	rs2494938	A	384	54	0.479167	0.444444	-0.159394	0.203537	-0.783119	0.433557	0.999988
DLG1	rs80142782	C	425	13	0.0176471	0.0384615	1.03037	1.31613	0.782876	0.4337	0.999988
FAM46D	rs4072037	C	427	11	0.405152	0.363636	-0.378814	0.483991	-0.782687	0.433811	0.999988
SRGAP3	rs9841504	G	418	20	0.105263	0.15	0.406423	0.519514	0.782314	0.43403	0.999988
DCLK1	rs2494938	A	389	49	0.470437	0.510204	0.165677	0.212504	0.779641	0.435602	0.999988
GLI3	rs80142782	C	371	67	0.0202156	0.00746269	-0.845609	1.08509	-0.779295	0.435806	0.999988
BRCA1	rs2294008	C	420	18	0.486905	0.555556	0.292315	0.375373	0.778733	0.436137	0.999988
ARID1B	rs80142782	C	407	31	0.0184275	0.016129	0.928138	1.19186	0.778729	0.43614	0.999988
MYEOV	rs1679709	A	430	8	0.136047	0.1875	0.551192	0.70924	0.777159	0.437065	0.999988
SIN3A	rs13361707	T	418	20	0.318182	0.3	-0.294239	0.378858	-0.776648	0.437367	0.999988
CUL3	rs7712641	T	428	10	0.371495	0.3	-0.43345	0.558158	-0.776573	0.437411	0.999988
ARHGAP35	rs1679709	A	414	24	0.134058	0.1875	0.318222	0.410075	0.77601	0.437743	0.999988
CDH11	rs2285947	A	395	43	0.396203	0.44186	0.18653	0.240417	0.77586	0.437831	0.999988
CYLD	rs2494938	A	414	24	0.471014	0.541667	0.230654	0.297555	0.775166	0.438242	0.999988
TNPO1	rs80142782	C	427	11	0.0175644	0.0454545	0.937338	1.21015	0.774563	0.438598	0.999988
CNOT4	rs2294008	C	425	13	0.487059	0.576923	0.341629	0.44124	0.774247	0.438785	0.999988
PIK3CA	rs2294008	C	366	72	0.486339	0.506944	0.151908	0.196227	0.774143	0.438846	0.999988
DLG1	rs13361707	T	425	13	0.315294	0.384615	0.346197	0.447232	0.774087	0.438879	0.999988
ACVR1B	rs1679709	A	422	16	0.138626	0.09375	-0.476414	0.616275	-0.773054	0.439491	0.999988
MED12	rs2274223	G	418	20	0.313397	0.375	0.271654	0.351773	0.772242	0.439971	0.999988
GRIN2A	rs13361707	T	399	39	0.314536	0.346154	0.204556	0.265098	0.771625	0.440336	0.999988
GATA3	rs2294693	C	416	22	0.254808	0.204545	-0.303907	0.394901	-0.769576	0.441551	0.999988
TNPO1	rs2294693	C	427	11	0.252927	0.227273	-0.425727	0.553212	-0.769556	0.441564	0.999988
MLH1	rs7712641	T	427	11	0.366511	0.5	0.35998	0.468205	0.768852	0.441981	0.999988
NAP1L1	rs2294008	C	426	12	0.488263	0.541667	0.352502	0.458662	0.768544	0.442164	0.999988
ACTG2	rs2494938	A	430	8	0.473256	0.5625	0.407487	0.530228	0.768512	0.442183	0.999988
SUPT3H	rs2285947	A	428	10	0.401869	0.35	-0.394231	0.513009	-0.768468	0.442209	0.999988
SMAD4	rs7712641	T	402	36	0.365672	0.416667	0.202622	0.264027	0.76743	0.442826	0.999988
CDK6	rs2294693	C	431	7	0.25406	0.142857	-0.679244	0.885142	-0.767384	0.442853	0.999988
HDAC3	rs9841504	G	426	12	0.105634	0.166667	0.492909	0.642568	0.767093	0.443026	0.999988
TTN	rs7712641	T	175	263	0.348571	0.38403	0.117735	0.153612	0.766444	0.443412	0.999988
LCP1	rs80142782	C	430	8	0.0174419	0.0625	0.913694	1.19294	0.765917	0.443726	0.999988
ARID1B	rs1679709	A	407	31	0.138821	0.112903	-0.349429	0.456322	-0.76575	0.443825	0.999988
MVK	rs4072037	C	419	19	0.406921	0.342105	-0.289415	0.378198	-0.765247	0.444125	0.999988
CNGA4	rs7712641	T	414	24	0.36715	0.416667	0.244517	0.319529	0.765241	0.444128	0.999988
MYH11	rs2285947	A	405	33	0.403704	0.363636	-0.217335	0.284092	-0.765019	0.44426	0.999988
ARHGEF6	rs4072037	C	424	14	0.40684	0.321429	-0.331001	0.432911	-0.764595	0.444513	0.999988
FLT3	rs2285947	A	422	16	0.404028	0.3125	-0.303108	0.396485	-0.764487	0.444577	0.999988
SUZ12	rs80142782	C	435	3	0.0172414	0.166667	1.2533	1.64616	0.761346	0.44645	0.999988
CTNNB1	rs1679709	A	403	35	0.138958	0.114286	-0.306913	0.403653	-0.760339	0.447052	0.999988
AFF4	rs2294008	C	417	21	0.492806	0.428571	-0.264925	0.349344	-0.758351	0.448241	0.999988
FMN2	rs7712641	T	393	45	0.36514	0.411111	0.184242	0.243024	0.758122	0.448378	0.999988
THSD7B	rs2294008	C	387	51	0.496124	0.441176	-0.172621	0.227788	-0.757815	0.448562	0.999988
FAS	rs2274223	G	433	5	0.317552	0.2	-0.745741	0.984452	-0.757519	0.448739	0.999988
B2M	rs1679709	A	421	17	0.135392	0.176471	0.35616	0.470932	0.756287	0.449477	0.999988
MYC	rs1679709	A	427	11	0.135831	0.181818	0.530118	0.702371	0.754755	0.450396	0.999988
ZBTB20	rs2294693	C	384	54	0.247396	0.287037	0.176422	0.234379	0.752721	0.451617	0.999988
DLG1	rs2285947	A	425	13	0.397647	0.5	0.325631	0.432831	0.752327	0.451854	0.999988
DNAH7	rs13361707	T	381	57	0.321522	0.289474	-0.173418	0.230615	-0.75198	0.452063	0.999988
SOS1	rs80142782	C	420	18	0.0178571	0.0277778	0.933058	1.24084	0.751958	0.452076	0.999988
SPANXN2	rs9841504	G	434	4	0.107143	0.125	0.966713	1.28633	0.751526	0.452336	0.999988
GLI3	rs9841504	G	371	67	0.103774	0.126866	0.232679	0.309997	0.750584	0.452903	0.999988
ATR	rs80142782	C	403	35	0.0186104	0.0142857	-0.815642	1.08824	-0.749505	0.453553	0.999988
NFE2L2	rs13361707	T	432	6	0.31713	0.333333	0.461999	0.616576	0.749298	0.453678	0.999988
KDM6A	rs7712641	T	419	19	0.372315	0.315789	-0.283496	0.378354	-0.749289	0.453683	0.999988
TTK	rs1679709	A	412	26	0.134709	0.173077	0.299062	0.399496	0.748597	0.4541	0.999988
PMS2P3	rs2494938	A	434	4	0.473502	0.625	0.562597	0.753767	0.74638	0.455438	0.999988
ANK3	rs4072037	C	375	63	0.397333	0.444444	0.154425	0.207261	0.745074	0.456227	0.999988
ACVR2A	rs2494938	A	392	46	0.468112	0.532609	0.164252	0.220904	0.743544	0.457152	0.999988
AXIN2	rs7712641	T	412	26	0.373786	0.307692	-0.252821	0.340184	-0.74319	0.457367	0.999988
MSR1	rs2294008	C	409	29	0.486553	0.534483	0.220905	0.29727	0.743112	0.457414	0.999988
HDAC3	rs13361707	T	426	12	0.319249	0.25	-0.380259	0.511934	-0.74279	0.457609	0.999988
FLT3	rs2294008	C	422	16	0.492891	0.40625	-0.305807	0.41186	-0.742502	0.457783	0.999988
HDAC3	rs2285947	A	426	12	0.402582	0.333333	-0.335105	0.451376	-0.742407	0.457841	0.999988
LCP1	rs4072037	C	430	8	0.402326	0.5	0.401752	0.54131	0.742184	0.457976	0.999988
FAM46D	rs2494938	A	427	11	0.476581	0.409091	-0.336624	0.453559	-0.742183	0.457976	0.999988
GRIN2A	rs2294008	C	399	39	0.484962	0.538462	0.188953	0.254649	0.742013	0.458079	0.999988
MVK	rs2494938	A	419	19	0.477327	0.421053	-0.250817	0.338108	-0.741824	0.458194	0.999988
PTPRC	rs2494938	A	408	30	0.479167	0.416667	-0.197478	0.26627	-0.741646	0.458302	0.999988
TBL1XR1	rs7712641	T	425	13	0.367059	0.461538	0.322718	0.435209	0.741526	0.458375	0.999988
CLTC	rs9841504	G	422	16	0.106635	0.125	0.4635	0.625339	0.741198	0.458573	0.999988
PTPN13	rs9841504	G	405	33	0.109877	0.0757576	-0.373646	0.504121	-0.741182	0.458583	0.999988
CTNNB1	rs2285947	A	403	35	0.404467	0.357143	-0.20043	0.270693	-0.740431	0.459039	0.999988
PCSK5	rs2285947	A	413	25	0.401937	0.38	-0.239629	0.324223	-0.739087	0.459854	0.999988
FOXP1	rs2494938	A	419	19	0.477327	0.421053	-0.24054	0.325503	-0.738977	0.459921	0.999988
LARP4B	rs2274223	G	405	33	0.312346	0.363636	0.20686	0.280006	0.738771	0.460046	0.999988
CAD	rs2494938	A	409	29	0.471883	0.517241	0.195559	0.264957	0.73808	0.460466	0.999988
EYA4	rs13361707	T	412	26	0.315534	0.346154	0.237255	0.321457	0.73806	0.460478	0.999988
SOX9	rs2274223	G	427	11	0.313817	0.409091	0.334171	0.452849	0.737932	0.460556	0.999988
CTNNB1	rs2494938	A	403	35	0.478908	0.428571	-0.186603	0.252944	-0.737727	0.46068	0.999988
DIS3	rs4072037	C	430	8	0.406977	0.25	-0.458929	0.622229	-0.737556	0.460784	0.999988
PRRX1	rs2274223	G	426	12	0.314554	0.375	0.343158	0.465419	0.73731	0.460934	0.999988
COL1A1	rs4072037	C	415	23	0.406024	0.369565	-0.256183	0.347463	-0.737297	0.460942	0.999988
AXIN2	rs2494938	A	412	26	0.470874	0.538462	0.210225	0.285315	0.736817	0.461234	0.999988
SPTA1	rs1679709	A	349	89	0.141834	0.117978	-0.192338	0.261042	-0.73681	0.461238	0.999988
THEMIS	rs2294693	C	426	12	0.253521	0.208333	-0.387316	0.525702	-0.73676	0.461268	0.999988
MYH11	rs2494938	A	405	33	0.477778	0.439394	-0.190196	0.258235	-0.736521	0.461414	0.999988
ASH1L	rs7712641	T	397	41	0.371537	0.353659	-0.193983	0.263393	-0.736478	0.46144	0.999988
NRG1	rs2294693	C	398	40	0.248744	0.2875	0.193252	0.262636	0.735818	0.461842	0.999988
ZIC4	rs2274223	G	416	22	0.319712	0.25	-0.271762	0.369726	-0.735037	0.462317	0.999988
CCNE1	rs1679709	A	429	9	0.135198	0.222222	0.438804	0.597293	0.734655	0.46255	0.999988
SRGAP3	rs13361707	T	418	20	0.318182	0.3	-0.276371	0.376367	-0.734312	0.462759	0.999988
IREB2	rs2274223	G	421	17	0.314727	0.352941	0.305931	0.416984	0.733675	0.463147	0.999988
DDX5	rs1679709	A	433	5	0.136259	0.2	0.754195	1.02818	0.733527	0.463237	0.999988
LARP4B	rs1679709	A	405	33	0.134568	0.166667	0.266493	0.363625	0.73288	0.463632	0.999988
CSDE1	rs1679709	A	428	10	0.136682	0.15	0.553492	0.755585	0.732534	0.463843	0.999988
TP53	rs1679709	A	229	209	0.141921	0.131579	-0.149679	0.204337	-0.732513	0.463856	0.999988
ATP6AP2	rs2274223	G	429	9	0.318182	0.222222	-0.438436	0.598684	-0.732333	0.463965	0.999988
CTNNA2	rs9841504	G	400	38	0.10625	0.118421	0.306888	0.419223	0.73204	0.464144	0.999988
STARD13	rs2294008	C	418	20	0.488038	0.525	0.258674	0.353802	0.731126	0.464702	0.999988
TJP2	rs2294008	C	424	14	0.491745	0.428571	-0.30617	0.419087	-0.730564	0.465046	0.999988
CNGA4	rs80142782	C	414	24	0.0169082	0.0416667	0.643866	0.88161	0.730329	0.465189	0.999988
BPTF	rs2294693	C	407	31	0.2543	0.225806	-0.230597	0.316144	-0.729405	0.465754	0.999988
LCP1	rs2285947	A	430	8	0.4	0.4375	0.428821	0.58802	0.729263	0.465841	0.999988
PIK3CB	rs4072037	C	425	13	0.402353	0.461538	0.321337	0.441101	0.728489	0.466314	0.999988
CHEK2	rs13361707	T	430	8	0.318605	0.25	-0.489353	0.671796	-0.728426	0.466353	0.999988
SETD2	rs9841504	G	417	21	0.109113	0.0714286	-0.497865	0.683692	-0.7282	0.466491	0.999988
CHD1L	rs9841504	G	426	12	0.106808	0.125	0.50635	0.696798	0.72668	0.467422	0.999988
MAP2K1	rs9841504	G	431	7	0.107889	0.0714286	-0.937216	1.29346	-0.724583	0.468708	0.999988
MACF1	rs9841504	G	384	54	0.111979	0.0740741	-0.296999	0.410453	-0.723588	0.469319	0.999988
PTK6	rs4072037	C	429	9	0.402098	0.5	0.364114	0.503246	0.723532	0.469353	0.999988
AGO4	rs2294008	C	426	12	0.488263	0.541667	0.321696	0.444696	0.723407	0.46943	0.999988
CUL2	rs2274223	G	433	5	0.317552	0.2	-0.671368	0.9282	-0.723301	0.469495	0.999988
SUZ12	rs2494938	A	435	3	0.475862	0.333333	-1.09598	1.51546	-0.723197	0.469559	0.999988
RIMS2	rs2294693	C	351	87	0.257835	0.229885	-0.143202	0.198113	-0.722826	0.469787	0.999988
RNF111	rs2274223	G	421	17	0.312352	0.411765	0.276918	0.383124	0.722788	0.46981	0.999988
RNF43	rs9841504	G	399	39	0.110276	0.0769231	-0.34119	0.473102	-0.721176	0.470801	0.999988
NUP98	rs2494938	A	406	32	0.476601	0.453125	-0.191719	0.265932	-0.720933	0.470951	0.999988
PTPN23	rs2285947	A	408	30	0.403186	0.366667	-0.208725	0.289645	-0.720624	0.471141	0.999988
RBM28	rs1679709	A	429	9	0.138695	0.0555556	-0.770345	1.0694	-0.720351	0.471309	0.999988
NF1	rs9841504	G	398	40	0.109296	0.0875	-0.326905	0.454034	-0.720003	0.471523	0.999988
ZC3H11A	rs13361707	T	425	13	0.315294	0.384615	0.307481	0.427206	0.719748	0.47168	0.999988
TGFBR2	rs2494938	A	420	18	0.471429	0.555556	0.242151	0.337387	0.717724	0.472927	0.999988
TTN	rs4072037	C	175	263	0.414286	0.397338	-0.106296	0.148124	-0.717614	0.472995	0.999988
KLF6	rs2494938	A	431	7	0.476798	0.357143	-0.391275	0.546027	-0.716587	0.473629	0.999988
NCKAP1	rs4072037	C	418	20	0.406699	0.35	-0.274349	0.383781	-0.714858	0.474697	0.999988
NBEA	rs1679709	A	379	59	0.138522	0.127119	-0.217632	0.30453	-0.71465	0.474825	0.999988
CCT5	rs1679709	A	429	9	0.135198	0.222222	0.426195	0.596482	0.714515	0.474909	0.999988
MEDAG	rs9841504	G	432	6	0.106481	0.166667	0.640696	0.896841	0.714392	0.474985	0.999988
ZIC4	rs13361707	T	416	22	0.322115	0.227273	-0.270744	0.379207	-0.713975	0.475243	0.999988
PMS2P3	rs2285947	A	434	4	0.400922	0.375	-0.737182	1.03253	-0.713955	0.475255	0.999988
BCORL1	rs2294008	C	407	31	0.493857	0.435484	-0.20752	0.291161	-0.712732	0.476011	0.999988
ATIC	rs9841504	G	429	9	0.104895	0.222222	0.488917	0.6867	0.71198	0.476477	0.999988
MEDAG	rs4072037	C	432	6	0.402778	0.5	0.436291	0.61373	0.710884	0.477156	0.999988
RNF111	rs4072037	C	421	17	0.404988	0.382353	-0.273677	0.386826	-0.707493	0.47926	0.999988
LMAN1	rs2285947	A	430	8	0.402326	0.3125	-0.411844	0.582701	-0.706784	0.479701	0.999988
CCT5	rs2285947	A	429	9	0.399767	0.444444	0.368077	0.521979	0.705156	0.480713	0.999988
KIF13A	rs2294008	C	418	20	0.486842	0.55	0.247866	0.351626	0.704913	0.480865	0.999988
ARID1B	rs2294693	C	407	31	0.249386	0.290323	0.209613	0.29832	0.702645	0.482277	0.999988
MKL1	rs2274223	G	414	24	0.31401	0.354167	0.228471	0.325527	0.701848	0.482774	0.999988
ARID4A	rs2285947	A	424	14	0.399764	0.428571	0.306785	0.437126	0.701822	0.48279	0.999988
NBEA	rs9841504	G	379	59	0.102902	0.135593	0.226036	0.32246	0.700973	0.48332	0.999988
ACAD8	rs2294008	C	431	7	0.489559	0.5	0.435831	0.621806	0.700911	0.483359	0.999988
KIF13A	rs7712641	T	418	20	0.37201	0.325	-0.256965	0.367071	-0.700042	0.483901	0.999988
SERPINB8	rs2274223	G	428	10	0.318925	0.2	-0.419479	0.599386	-0.699848	0.484022	0.999988
IRS2	rs2294693	C	426	12	0.25	0.333333	0.302714	0.432638	0.699693	0.484119	0.999988
POLE	rs2294008	C	405	33	0.492593	0.454545	-0.193163	0.276282	-0.699151	0.484458	0.999988
AKAP6	rs2285947	A	401	37	0.40399	0.364865	-0.188563	0.270009	-0.698356	0.484954	0.999988
CLOCK	rs2494938	A	427	11	0.476581	0.409091	-0.303773	0.435169	-0.698057	0.485142	0.999988
IL2RG	rs7712641	T	430	8	0.37093	0.3125	-0.445991	0.639224	-0.697706	0.485361	0.999988
MYH9	rs13361707	T	399	39	0.31203	0.371795	0.178892	0.256444	0.697586	0.485436	0.999988
ACSL6	rs13361707	T	426	12	0.314554	0.416667	0.305772	0.438772	0.696882	0.485877	0.999988
CCND1	rs2294693	C	432	6	0.251157	0.333333	0.441013	0.633417	0.696243	0.486276	0.999988
RHOA	rs9841504	G	418	20	0.107656	0.1	-0.447458	0.642739	-0.696174	0.48632	0.999988
DLG1	rs2294693	C	425	13	0.252941	0.230769	-0.346761	0.498279	-0.695916	0.486482	0.999988
TMEM63A	rs9841504	G	424	14	0.108491	0.0714286	-0.563489	0.809802	-0.695836	0.486532	0.999988
APC	rs9841504	G	388	50	0.109536	0.09	-0.275461	0.396062	-0.6955	0.486742	0.999988
ERBB4	rs9841504	G	379	59	0.112137	0.0762712	-0.275128	0.395598	-0.695474	0.486758	0.999988
PLB1	rs4072037	C	415	23	0.408434	0.326087	-0.243303	0.350034	-0.695084	0.487002	0.999988
ERCC2	rs2285947	A	424	14	0.402123	0.357143	-0.299503	0.431058	-0.69481	0.487174	0.999988
POLE	rs2294693	C	405	33	0.255556	0.212121	-0.215089	0.309719	-0.694463	0.487392	0.999988
PTN	rs2285947	A	424	14	0.402123	0.357143	-0.290895	0.418999	-0.69426	0.487519	0.999988
TJP1	rs80142782	C	409	29	0.0171149	0.0344828	0.612703	0.882848	0.694007	0.487678	0.999988
SEMA3E	rs2294693	C	416	22	0.25	0.295455	0.237991	0.342973	0.693907	0.48774	0.999988
TCF7L2	rs2294008	C	418	20	0.491627	0.45	-0.243497	0.350918	-0.693886	0.487754	0.999988
PTK6	rs2274223	G	429	9	0.317016	0.277778	-0.382894	0.551886	-0.693792	0.487813	0.999988
UBR5	rs1679709	A	389	49	0.138817	0.122449	-0.242727	0.349896	-0.693712	0.487863	0.999988
ROBO2	rs2274223	G	391	47	0.31202	0.351064	0.16444	0.237298	0.692968	0.48833	0.999988
CNBD1	rs80142782	C	415	23	0.0180723	0.0217391	0.830756	1.19905	0.692847	0.488406	0.999988
RASA1	rs9841504	G	411	27	0.105839	0.12963	0.331068	0.479545	0.69038	0.489955	0.999988
TTK	rs13361707	T	412	26	0.320388	0.269231	-0.227451	0.329811	-0.68964	0.490421	0.999988
SMAD4	rs4072037	C	402	36	0.401741	0.430556	0.177981	0.258153	0.689439	0.490547	0.999988
CCAR1	rs2294008	C	416	22	0.492788	0.431818	-0.228935	0.332088	-0.689379	0.490585	0.999988
ARHGEF6	rs2294693	C	424	14	0.254717	0.178571	-0.339157	0.492343	-0.688863	0.490909	0.999988
AKAP9	rs7712641	T	385	53	0.367532	0.386792	0.159376	0.231405	0.688731	0.490993	0.999988
SOS2	rs13361707	T	421	17	0.314727	0.382353	0.259386	0.376627	0.688708	0.491007	0.999988
STARD13	rs4072037	C	418	20	0.400718	0.475	0.237623	0.345105	0.688552	0.491105	0.999988
CLOCK	rs1679709	A	427	11	0.135831	0.181818	0.429842	0.624614	0.688172	0.491345	0.999988
DIS3	rs80142782	C	430	8	0.0174419	0.0625	0.888585	1.29164	0.687949	0.491485	0.999988
CNBD1	rs2274223	G	415	23	0.314458	0.347826	0.229968	0.335026	0.68642	0.492449	0.999988
EPB41L3	rs9841504	G	385	53	0.11039	0.0849057	-0.272696	0.397388	-0.686221	0.492574	0.999988
WT1	rs2294693	C	426	12	0.253521	0.208333	-0.35556	0.518422	-0.68585	0.492807	0.999988
RASA1	rs80142782	C	411	27	0.0182482	0.0185185	0.812491	1.18503	0.685626	0.492949	0.999988
CNBD1	rs9841504	G	415	23	0.108434	0.0869565	-0.408019	0.595225	-0.685488	0.493036	0.999988
ARHGAP35	rs2294693	C	414	24	0.254831	0.208333	-0.251189	0.367152	-0.684156	0.493876	0.999988
DLG1	rs2494938	A	425	13	0.472941	0.538462	0.281627	0.412089	0.683412	0.494347	0.999988
WT1	rs2294008	C	426	12	0.49061	0.458333	-0.312793	0.458144	-0.68274	0.494771	0.999988
CDC73	rs2494938	A	427	11	0.473068	0.545455	0.300531	0.440789	0.681802	0.495364	0.999988
ACVR2A	rs2294008	C	392	46	0.484694	0.532609	0.16439	0.241209	0.681522	0.495541	0.999988
ANK3	rs2494938	A	375	63	0.477333	0.460317	-0.130897	0.192076	-0.681485	0.495565	0.999988
CTCF	rs13361707	T	419	19	0.321002	0.236842	-0.273703	0.402336	-0.680286	0.496324	0.999988
ABCA10	rs2294693	C	410	28	0.253659	0.232143	-0.222464	0.327241	-0.679818	0.49662	0.999988
GOLGA5	rs2294693	C	427	11	0.254098	0.181818	-0.380293	0.560407	-0.678601	0.497391	0.999988
SF3B1	rs2494938	A	423	15	0.471631	0.566667	0.251307	0.371063	0.677263	0.498239	0.999988
SMAD2	rs2285947	A	429	9	0.399767	0.444444	0.39273	0.580045	0.677068	0.498363	0.999988
NAA25	rs1679709	A	418	20	0.135167	0.175	0.302135	0.446713	0.676351	0.498818	0.999988
CNOT1	rs1679709	A	405	33	0.135802	0.151515	0.250763	0.370943	0.676014	0.499032	0.999988
VPS13A	rs80142782	C	396	42	0.0189394	0.0119048	-0.731359	1.08197	-0.675954	0.49907	0.999988
G3BP2	rs13361707	T	432	6	0.318287	0.25	-0.484241	0.717208	-0.675175	0.499564	0.999988
KLF4	rs2494938	A	428	10	0.475467	0.45	-0.309609	0.459095	-0.674388	0.500064	0.999988
RTN4	rs1679709	A	429	9	0.137529	0.111111	-0.597637	0.886429	-0.674207	0.500179	0.999988
PIK3R1	rs1679709	A	422	16	0.136256	0.15625	0.366415	0.543988	0.673571	0.500584	0.999988
NFE2L2	rs7712641	T	432	6	0.369213	0.416667	0.473013	0.702978	0.67287	0.50103	0.999988
CDH11	rs13361707	T	395	43	0.320253	0.290698	-0.177424	0.263963	-0.672156	0.501484	0.999988
ARID4A	rs4072037	C	424	14	0.402123	0.464286	0.284226	0.423239	0.67155	0.50187	0.999988
PTPRF	rs13361707	T	407	31	0.31941	0.290323	-0.213858	0.318588	-0.671267	0.50205	0.999988
GNA11	rs2294008	C	431	7	0.490719	0.428571	-0.442942	0.659873	-0.671254	0.502059	0.999988
SMAD2	rs2274223	G	429	9	0.318182	0.222222	-0.412509	0.61481	-0.670954	0.50225	0.999988
CNBD1	rs2294008	C	415	23	0.486747	0.543478	0.220698	0.33034	0.668092	0.504075	0.999988
ZMYM2	rs2274223	G	420	18	0.314286	0.361111	0.248987	0.372824	0.667839	0.504236	0.999988
CDKN2A	rs2294693	C	412	26	0.254854	0.211538	-0.236281	0.354505	-0.666509	0.505086	0.999988
TAF1	rs2294008	C	416	22	0.487981	0.522727	0.234396	0.352037	0.665826	0.505522	0.999988
CSNK1G3	rs9841504	G	428	10	0.108645	0.05	-0.712484	1.07072	-0.665427	0.505777	0.999988
MACF1	rs80142782	C	384	54	0.0195312	0.00925926	-0.732519	1.10357	-0.663772	0.506836	0.999988
TAOK2	rs13361707	T	409	29	0.319071	0.293103	-0.209599	0.316004	-0.663279	0.507152	0.999988
MYEOV	rs2494938	A	430	8	0.474419	0.5	0.358923	0.541255	0.66313	0.507247	0.999988
CTNNB1	rs2294693	C	403	35	0.255583	0.214286	-0.201294	0.303554	-0.663123	0.507252	0.999988
ZMYM2	rs2294008	C	420	18	0.488095	0.527778	0.242508	0.366152	0.662315	0.507769	0.999988
STIP1	rs1679709	A	430	8	0.136047	0.1875	0.477311	0.720971	0.662038	0.507947	0.999988
PTN	rs1679709	A	424	14	0.135613	0.178571	0.343441	0.519793	0.660727	0.508787	0.999988
EGFR	rs80142782	C	413	25	0.0181598	0.02	-0.731065	1.10651	-0.660694	0.508809	0.999988
FMN2	rs2494938	A	393	45	0.470738	0.511111	0.145627	0.220808	0.65952	0.509562	0.999988
IREB2	rs2494938	A	421	17	0.473872	0.5	0.236456	0.358678	0.659244	0.509739	0.999988
IRS2	rs7712641	T	426	12	0.367371	0.458333	0.321569	0.488179	0.658712	0.510081	0.999988
EGFR	rs2294693	C	413	25	0.253027	0.24	-0.226018	0.343945	-0.657134	0.511095	0.999988
DHX15	rs80142782	C	429	9	0.0174825	0.0555556	0.825697	1.25864	0.656022	0.51181	0.999988
CNOT1	rs9841504	G	405	33	0.107407	0.106061	0.304301	0.46427	0.65544	0.512185	0.999988
PIK3CB	rs1679709	A	425	13	0.136471	0.153846	0.376704	0.57509	0.655035	0.512445	0.999988
SMC1A	rs4072037	C	425	13	0.407059	0.307692	-0.331	0.506113	-0.654005	0.513108	0.999988
POLR2B	rs13361707	T	421	17	0.315914	0.352941	0.247087	0.37782	0.65398	0.513125	0.999988
ARID1A	rs2294693	C	333	105	0.255255	0.242857	-0.122307	0.187309	-0.652968	0.513777	0.999988
MAP2K4	rs2285947	A	428	10	0.403037	0.3	-0.404682	0.620032	-0.652679	0.513963	0.999988
ACVR1B	rs2274223	G	422	16	0.313981	0.375	0.250995	0.384606	0.652603	0.514012	0.999988
ERBB4	rs2494938	A	379	59	0.478892	0.449153	-0.131354	0.201409	-0.652178	0.514286	0.999988
ZHX3	rs7712641	T	421	17	0.372922	0.294118	-0.270695	0.415382	-0.651677	0.51461	0.999988
STK4	rs4072037	C	432	6	0.405093	0.333333	-0.486402	0.747116	-0.65104	0.515021	0.999988
DDX5	rs7712641	T	433	5	0.369515	0.4	0.598921	0.920306	0.650785	0.515185	0.999988
CUL2	rs4072037	C	433	5	0.403002	0.5	0.463617	0.712797	0.650419	0.515421	0.999988
TNPO2	rs13361707	T	422	16	0.313981	0.40625	0.251406	0.386797	0.649969	0.515712	0.999988
ERBB2	rs2494938	A	412	26	0.475728	0.461538	-0.185217	0.284986	-0.649917	0.515746	0.999988
BNC2	rs9841504	G	407	31	0.104423	0.145161	0.296726	0.45668	0.649745	0.515857	0.999988
CSDE1	rs9841504	G	428	10	0.103972	0.25	0.529044	0.815983	0.648352	0.516757	0.999988
AMER1	rs80142782	C	414	24	0.0181159	0.0208333	0.758861	1.17461	0.646054	0.518244	0.999988
APC	rs2294008	C	388	50	0.493557	0.46	-0.150489	0.233034	-0.645782	0.51842	0.999988
SEMA3E	rs13361707	T	416	22	0.320913	0.25	-0.237129	0.367847	-0.64464	0.519161	0.999988
SOS2	rs2285947	A	421	17	0.402613	0.352941	-0.248763	0.386531	-0.643577	0.51985	0.999988
EPHA1	rs4072037	C	422	16	0.406398	0.34375	-0.264983	0.412072	-0.643049	0.520193	0.999988
TJP2	rs2494938	A	424	14	0.472877	0.535714	0.247972	0.386598	0.64142	0.52125	0.999988
ARFGEF1	rs1679709	A	410	28	0.135366	0.160714	0.257076	0.401045	0.641015	0.521513	0.999988
SIN3A	rs2294693	C	418	20	0.25	0.3	0.225481	0.352156	0.640289	0.521985	0.999988
LARP4B	rs7712641	T	405	33	0.366667	0.409091	0.18206	0.284537	0.639848	0.522271	0.999988
CDK6	rs1679709	A	431	7	0.135731	0.214286	0.590773	0.92399	0.639372	0.522581	0.999988
SETD2	rs2294008	C	417	21	0.489209	0.5	0.221675	0.346898	0.639021	0.522809	0.999988
MECOM	rs2494938	A	420	18	0.478571	0.388889	-0.222843	0.349479	-0.637644	0.523705	0.999988
LCP1	rs7712641	T	430	8	0.368605	0.4375	0.360439	0.565657	0.637204	0.523992	0.999988
AQR	rs2494938	A	413	25	0.476998	0.44	-0.18587	0.29182	-0.636935	0.524167	0.999988
AFF4	rs2494938	A	417	21	0.473621	0.5	0.20249	0.318225	0.63631	0.524574	0.999988
SOS1	rs13361707	T	420	18	0.315476	0.361111	0.236396	0.37165	0.636072	0.52473	0.999988
FAT4	rs80142782	C	325	113	0.0215385	0.00884956	-0.513629	0.808172	-0.635544	0.525074	0.999988
ROBO2	rs80142782	C	391	47	0.0179028	0.0212766	0.553614	0.872293	0.634665	0.525647	0.999988
NUP107	rs1679709	A	421	17	0.137767	0.117647	-0.42295	0.666696	-0.634397	0.525822	0.999988
MECOM	rs2285947	A	420	18	0.403571	0.333333	-0.249909	0.394346	-0.633731	0.526256	0.999988
CHEK2	rs4072037	C	430	8	0.404651	0.375	-0.368332	0.581233	-0.633707	0.526272	0.999988
RUNX1	rs2285947	A	428	10	0.403037	0.3	-0.355981	0.562199	-0.633194	0.526607	0.999988
DNMT3A	rs2285947	A	424	14	0.398585	0.464286	0.266815	0.421482	0.63304	0.526708	0.999988
EIF3A	rs80142782	C	426	12	0.0176056	0.0416667	0.789198	1.24671	0.633025	0.526718	0.999988
PIGR	rs2285947	A	427	11	0.398126	0.5	0.287634	0.454445	0.632934	0.526777	0.999988
METTL3	rs4072037	C	434	4	0.403226	0.5	0.489011	0.773857	0.631914	0.527443	0.999988
KLF6	rs2274223	G	431	7	0.317865	0.214286	-0.418861	0.664857	-0.630002	0.528694	0.999988
ZC3H11A	rs7712641	T	425	13	0.368235	0.423077	0.278299	0.442211	0.629336	0.529129	0.999988
HDAC3	rs2294008	C	426	12	0.488263	0.541667	0.285068	0.452969	0.629332	0.529132	0.999988
MLH1	rs13361707	T	427	11	0.31733	0.318182	0.320887	0.510449	0.628637	0.529587	0.999988
ZIC4	rs2285947	A	416	22	0.40024	0.409091	-0.208563	0.331891	-0.62841	0.529735	0.999988
RBBP7	rs4072037	C	425	13	0.404706	0.384615	-0.271022	0.43178	-0.627684	0.530211	0.999988
TP53	rs2285947	A	229	209	0.412664	0.38756	-0.0925126	0.147566	-0.626925	0.530708	0.999988
SPANXN2	rs2285947	A	434	4	0.39977	0.5	0.670496	1.0702	0.626512	0.530979	0.999988
DCLK1	rs2285947	A	389	49	0.398458	0.418367	0.144387	0.230637	0.626036	0.531291	0.999988
SPOP	rs9841504	G	433	5	0.10739	0.1	-1.05306	1.68212	-0.62603	0.531296	0.999988
VPS13A	rs2494938	A	396	42	0.479798	0.428571	-0.146633	0.234309	-0.625809	0.53144	0.999988
PTPN13	rs2494938	A	405	33	0.471605	0.515152	0.157483	0.251662	0.625773	0.531464	0.999988
CHEK2	rs2294008	C	430	8	0.488372	0.5625	0.358312	0.572653	0.625706	0.531508	0.999988
NR2F2	rs2494938	A	429	9	0.475524	0.444444	-0.313421	0.501078	-0.625494	0.531647	0.999988
CTCF	rs2294008	C	419	19	0.49284	0.421053	-0.226534	0.362228	-0.625391	0.531715	0.999988
TNPO2	rs2294008	C	422	16	0.491706	0.4375	-0.246444	0.394793	-0.624235	0.532473	0.999988
PTPN23	rs2294008	C	408	30	0.487745	0.516667	0.1819	0.291606	0.623788	0.532767	0.999988
MDM2	rs2294008	C	431	7	0.491879	0.357143	-0.402927	0.646512	-0.623232	0.533132	0.999988
ATP6AP2	rs4072037	C	429	9	0.404429	0.388889	-0.359627	0.577069	-0.623196	0.533156	0.999988
TCF7L2	rs13361707	T	418	20	0.318182	0.3	-0.236851	0.380103	-0.623124	0.533203	0.999988
AKAP9	rs2285947	A	385	53	0.396104	0.433962	0.138273	0.221932	0.623043	0.533256	0.999988
PIP5K1A	rs2294693	C	432	6	0.251157	0.333333	0.408243	0.655528	0.62277	0.533436	0.999988
GRIN2A	rs7712641	T	399	39	0.37218	0.346154	-0.167996	0.270099	-0.621981	0.533954	0.999988
NAA25	rs9841504	G	418	20	0.108852	0.075	-0.399286	0.642226	-0.621722	0.534125	0.999988
SETD2	rs2285947	A	417	21	0.401679	0.380952	-0.218418	0.3523	-0.619977	0.535273	0.999988
MECOM	rs1679709	A	420	18	0.135714	0.166667	0.284433	0.459047	0.619616	0.53551	0.999988
SF3B1	rs2294008	C	423	15	0.48818	0.533333	0.256741	0.414931	0.618755	0.536077	0.999988
HSP90AB1	rs2494938	A	425	13	0.471765	0.576923	0.243229	0.393829	0.617601	0.536838	0.999988
CLTC	rs1679709	A	422	16	0.136256	0.15625	0.306851	0.496956	0.61746	0.536931	0.999988
CAD	rs7712641	T	409	29	0.366748	0.413793	0.181264	0.293712	0.617148	0.537137	0.999988
NBEA	rs2494938	A	379	59	0.472296	0.491525	0.120815	0.196004	0.616388	0.537639	0.999988
NCK1	rs4072037	C	430	8	0.402326	0.5	0.333621	0.541254	0.616385	0.53764	0.999988
THRAP3	rs2494938	A	424	14	0.476415	0.428571	-0.252203	0.410286	-0.6147	0.538753	0.999988
NEDD4L	rs2285947	A	423	15	0.398345	0.466667	0.2379	0.38713	0.614523	0.53887	0.999988
EPB41L3	rs2494938	A	385	53	0.477922	0.45283	-0.126459	0.206008	-0.613854	0.539312	0.999988
HDAC4	rs2285947	A	409	29	0.403423	0.362069	-0.180502	0.294161	-0.613615	0.539469	0.999988
ELF3	rs2294693	C	428	10	0.253505	0.2	-0.347037	0.565683	-0.613482	0.539557	0.999988
LMAN1	rs2294693	C	430	8	0.253488	0.1875	-0.390112	0.637337	-0.612096	0.540474	0.999988
SF3B1	rs1679709	A	423	15	0.134752	0.2	0.31005	0.506941	0.611609	0.540796	0.999988
DCLK1	rs4072037	C	389	49	0.402314	0.418367	0.142627	0.233228	0.611532	0.540847	0.999988
CPD	rs4072037	C	423	15	0.403073	0.433333	0.243266	0.398028	0.611177	0.541082	0.999988
RIMS2	rs2494938	A	351	87	0.47151	0.488506	0.102793	0.168412	0.610367	0.541619	0.999988
NR2F2	rs7712641	T	429	9	0.369464	0.388889	0.338984	0.555416	0.610325	0.541647	0.999988
CCAR1	rs2274223	G	416	22	0.313702	0.363636	0.208447	0.341546	0.610305	0.54166	0.999988
AKAP6	rs2294008	C	401	37	0.492519	0.459459	-0.15739	0.258507	-0.608845	0.542627	0.999988
NRG1	rs9841504	G	398	40	0.110553	0.075	-0.289352	0.475248	-0.608845	0.542627	0.999988
KDM6A	rs9841504	G	419	19	0.108592	0.0789474	-0.394263	0.648432	-0.608025	0.543171	0.999988
CLASP2	rs2274223	G	421	17	0.31829	0.264706	-0.246854	0.406246	-0.607646	0.543422	0.999988
AQR	rs9841504	G	413	25	0.108959	0.08	-0.344174	0.5668	-0.607222	0.543703	0.999988
MACROD2	rs2494938	A	426	12	0.473005	0.541667	0.241612	0.398723	0.605965	0.544538	0.999988
MAP2K4	rs7712641	T	428	10	0.367991	0.45	0.339365	0.560334	0.605647	0.544749	0.999988
CUL3	rs2285947	A	428	10	0.398364	0.5	0.276996	0.458774	0.603774	0.545994	0.999988
EIF2AK3	rs7712641	T	417	21	0.368106	0.404762	0.214042	0.35483	0.603223	0.54636	0.999988
SERPINB8	rs2285947	A	428	10	0.403037	0.3	-0.33407	0.553915	-0.603107	0.546438	0.999988
CHRD	rs13361707	T	422	16	0.31872	0.28125	-0.260634	0.432938	-0.602012	0.547166	0.999988
TFDP1	rs4072037	C	430	8	0.402326	0.5	0.345058	0.573252	0.60193	0.54722	0.999988
ASH1L	rs9841504	G	397	41	0.105793	0.121951	0.239341	0.397843	0.601597	0.547443	0.999988
MKL1	rs1679709	A	414	24	0.138889	0.104167	-0.288365	0.479374	-0.601546	0.547476	0.999988
CCAR1	rs1679709	A	416	22	0.138221	0.113636	-0.309009	0.514319	-0.60081	0.547966	0.999988
CLTC	rs4072037	C	422	16	0.401659	0.46875	0.228788	0.381222	0.600145	0.54841	0.999988
PIK3CB	rs13361707	T	425	13	0.317647	0.307692	-0.280492	0.467634	-0.59981	0.548633	0.999988
ACVR2A	rs7712641	T	392	46	0.371173	0.358696	-0.154148	0.257002	-0.599793	0.548644	0.999988
CDH11	rs7712641	T	395	43	0.365823	0.406977	0.147378	0.246124	0.598798	0.549308	0.999988
CAPN7	rs2494938	A	425	13	0.475294	0.461538	-0.239125	0.399354	-0.598779	0.54932	0.999988
PIP5K1A	rs2494938	A	432	6	0.47338	0.583333	0.357793	0.597905	0.598412	0.549565	0.999988
THSD7B	rs13361707	T	387	51	0.315245	0.333333	0.139324	0.233389	0.596963	0.550532	0.999988
EEF1A1	rs80142782	C	427	11	0.0175644	0.0454545	0.775226	1.29941	0.596597	0.550777	0.999988
NEDD4L	rs4072037	C	423	15	0.403073	0.433333	0.247873	0.415682	0.596304	0.550972	0.999988
ERBB2	rs7712641	T	412	26	0.371359	0.346154	-0.202576	0.34002	-0.595776	0.551325	0.999988
BPTF	rs13361707	T	407	31	0.314496	0.354839	0.17185	0.288533	0.595599	0.551443	0.999988
CDC73	rs80142782	C	427	11	0.0175644	0.0454545	0.769369	1.29257	0.595224	0.551694	0.999988
VPS13A	rs9841504	G	396	42	0.108586	0.0952381	-0.26221	0.440639	-0.595068	0.551798	0.999988
ASH1L	rs2494938	A	397	41	0.47733	0.45122	-0.13924	0.234461	-0.59387	0.552599	0.999988
THBS1	rs1679709	A	413	25	0.139225	0.1	-0.28011	0.47215	-0.593265	0.553004	0.999988
CAPN7	rs2294008	C	425	13	0.489412	0.5	0.255241	0.430378	0.593062	0.553139	0.999988
TTN	rs2285947	A	175	263	0.391429	0.406844	0.0890015	0.150152	0.592743	0.553353	0.999988
TP53	rs7712641	T	229	209	0.373362	0.366029	-0.0891309	0.150583	-0.591906	0.553914	0.999988
ERCC2	rs2494938	A	424	14	0.472877	0.535714	0.227545	0.38482	0.591302	0.554318	0.999988
ACAD8	rs2274223	G	431	7	0.315545	0.357143	0.364061	0.615781	0.591218	0.554374	0.999988
SOS2	rs4072037	C	421	17	0.404988	0.382353	-0.228924	0.388181	-0.589735	0.555368	0.999988
EYA4	rs1679709	A	412	26	0.137136	0.134615	-0.268451	0.455325	-0.58958	0.555472	0.999988
PIK3R1	rs2294693	C	422	16	0.254739	0.1875	-0.265527	0.450733	-0.5891	0.555794	0.999988
FRMD4A	rs4072037	C	421	17	0.4038	0.411765	0.224557	0.381451	0.588692	0.556068	0.999988
ERBB3	rs13361707	T	394	44	0.319797	0.295455	-0.156229	0.265784	-0.587804	0.556664	0.999988
POLE	rs4072037	C	405	33	0.407407	0.363636	-0.163813	0.279146	-0.586838	0.557312	0.999988
TAF1	rs7712641	T	416	22	0.371394	0.340909	-0.214895	0.366589	-0.586202	0.55774	0.999988
GRIN2A	rs2294693	C	399	39	0.249373	0.282051	0.15282	0.260874	0.585798	0.558011	0.999988
CLTC	rs2494938	A	422	16	0.476303	0.4375	-0.208902	0.357539	-0.584278	0.559033	0.999988
MAP2K4	rs2294008	C	428	10	0.48715	0.6	0.322718	0.552583	0.584017	0.559209	0.999988
EIF4G1	rs2294008	C	400	38	0.48875	0.5	0.15231	0.26087	0.583855	0.559318	0.999988
CHD1L	rs2294008	C	426	12	0.489437	0.5	0.274125	0.469719	0.583594	0.559493	0.999988
HSP90AB1	rs2294008	C	425	13	0.491765	0.423077	-0.250212	0.428856	-0.583441	0.559596	0.999988
CUL1	rs2494938	A	418	20	0.47488	0.475	-0.193961	0.332638	-0.583099	0.559827	0.999988
YBX3	rs7712641	T	428	10	0.367991	0.45	0.327487	0.561781	0.582945	0.55993	0.999988
CUL2	rs1679709	A	433	5	0.136259	0.2	0.581992	0.998491	0.582871	0.55998	0.999988
MCHR1	rs7712641	T	425	13	0.370588	0.346154	-0.285055	0.489196	-0.582701	0.560095	0.999988
TMEM63A	rs2294693	C	424	14	0.251179	0.285714	0.253103	0.434555	0.582443	0.560268	0.999988
RUNX1	rs9841504	G	428	10	0.107477	0.1	-0.497623	0.856465	-0.581019	0.561228	0.999988
ZHX3	rs1679709	A	421	17	0.13658	0.147059	0.301501	0.519858	0.579967	0.561937	0.999988
CYLD	rs2274223	G	414	24	0.317633	0.291667	-0.193329	0.333485	-0.579722	0.562102	0.999988
PIGR	rs7712641	T	427	11	0.368852	0.409091	0.286035	0.494462	0.578477	0.562942	0.999988
HNRNPDL	rs1679709	A	432	6	0.137731	0.0833333	-0.601652	1.04062	-0.578166	0.563152	0.999988
TTK	rs4072037	C	412	26	0.40534	0.384615	-0.176851	0.30595	-0.57804	0.563237	0.999988
MED17	rs13361707	T	430	8	0.317442	0.3125	0.32189	0.557502	0.57738	0.563683	0.999988
ZFHX3	rs2494938	A	388	50	0.470361	0.51	0.120744	0.20916	0.57728	0.56375	0.999988
CPD	rs9841504	G	423	15	0.106383	0.133333	-0.382909	0.663364	-0.577224	0.563788	0.999988
CTNNA2	rs13361707	T	400	38	0.31625	0.328947	0.15875	0.275125	0.57701	0.563933	0.999988
NAP1L1	rs2494938	A	426	12	0.473005	0.541667	0.246355	0.427859	0.575786	0.56476	0.999988
SPOP	rs13361707	T	433	5	0.316397	0.4	0.471507	0.819336	0.575475	0.56497	0.999988
MED12	rs2285947	A	418	20	0.398325	0.45	0.196672	0.342832	0.573669	0.566192	0.999988
THSD7B	rs1679709	A	387	51	0.135659	0.147059	0.176617	0.308332	0.572815	0.56677	0.999988
CNOT4	rs9841504	G	425	13	0.105882	0.153846	0.358687	0.626651	0.572388	0.567059	0.999988
MED12	rs13361707	T	418	20	0.319378	0.275	-0.216402	0.378196	-0.572195	0.56719	0.999988
IRF2	rs2285947	A	416	22	0.397837	0.454545	0.196954	0.344353	0.571954	0.567353	0.999988
MYEOV	rs13361707	T	430	8	0.317442	0.3125	-0.353297	0.617904	-0.571767	0.56748	0.999988
ZMYM2	rs13361707	T	420	18	0.315476	0.361111	0.211222	0.369793	0.571191	0.56787	0.999988
CAPN7	rs2294693	C	425	13	0.252941	0.230769	-0.267911	0.469388	-0.570768	0.568157	0.999988
TP53	rs13361707	T	229	209	0.310044	0.325359	0.0874517	0.153441	0.569938	0.56872	0.999988
EIF4G1	rs4072037	C	400	38	0.4	0.447368	0.144889	0.25451	0.569284	0.569163	0.999988
RHOA	rs2494938	A	418	20	0.471292	0.55	0.188295	0.330943	0.568965	0.56938	0.999988
FMN2	rs2294693	C	393	45	0.255725	0.222222	-0.151506	0.266324	-0.568877	0.569439	0.999988
TBL1XR1	rs2294008	C	425	13	0.489412	0.5	0.263754	0.463972	0.568469	0.569717	0.999988
SRGAP3	rs2274223	G	418	20	0.314593	0.35	0.199983	0.352714	0.566984	0.570725	0.999988
SRGAP3	rs2294693	C	418	20	0.25	0.3	0.203472	0.3593	0.566302	0.571189	0.999988
CDC73	rs2294693	C	427	11	0.254098	0.181818	-0.328531	0.580601	-0.565847	0.571498	0.999988
ROBO2	rs2285947	A	391	47	0.397698	0.425532	0.13161	0.233018	0.564806	0.572206	0.999988
EPB41L3	rs1679709	A	385	53	0.135065	0.150943	0.169949	0.301396	0.563874	0.57284	0.999988
RIMS2	rs9841504	G	351	87	0.108262	0.103448	-0.168986	0.300033	-0.563226	0.573281	0.999988
DNAH7	rs2294693	C	381	57	0.254593	0.236842	-0.133832	0.237868	-0.562631	0.573686	0.999988
CUL1	rs4072037	C	418	20	0.404306	0.4	-0.205426	0.365959	-0.561335	0.574569	0.999988
FBXW7	rs4072037	C	402	36	0.405473	0.388889	-0.147344	0.262931	-0.560392	0.575212	0.999988
DNAH7	rs9841504	G	381	57	0.111549	0.0789474	-0.220678	0.393985	-0.560118	0.575399	0.999988
CAT	rs9841504	G	428	10	0.108645	0.05	-0.622883	1.11333	-0.559478	0.575836	0.999988
AQR	rs80142782	C	413	25	0.0181598	0.02	0.643061	1.14953	0.559414	0.575879	0.999988
CEP290	rs1679709	A	410	28	0.135366	0.160714	0.228825	0.409082	0.559363	0.575914	0.999988
PCSK5	rs1679709	A	413	25	0.139225	0.1	-0.2916	0.5214	-0.559263	0.575982	0.999988
CSNK1G3	rs2285947	A	428	10	0.400701	0.4	-0.295247	0.528476	-0.558677	0.576382	0.999988
MECOM	rs13361707	T	420	18	0.316667	0.333333	-0.215158	0.385607	-0.557972	0.576864	0.999988
COL1A1	rs13361707	T	415	23	0.318072	0.304348	-0.200723	0.359993	-0.557574	0.577136	0.999988
CD44	rs4072037	C	423	15	0.404255	0.4	0.244348	0.4384	0.557362	0.57728	0.999988
MAP2K4	rs9841504	G	428	10	0.106308	0.15	-0.536586	0.96484	-0.55614	0.578115	0.999988
NFE2L2	rs2494938	A	432	6	0.47338	0.583333	0.325929	0.586192	0.556011	0.578203	0.999988
TP53BP1	rs2294008	C	415	23	0.489157	0.5	0.187461	0.337699	0.555113	0.578818	0.999988
FLT3	rs9841504	G	422	16	0.10545	0.15625	0.310768	0.560866	0.554086	0.57952	0.999988
GOLGA5	rs2274223	G	427	11	0.316159	0.318182	0.285789	0.516992	0.552792	0.580406	0.999988
CTCF	rs2285947	A	419	19	0.399761	0.421053	-0.192566	0.348421	-0.552682	0.580481	0.999988
CUL3	rs4072037	C	428	10	0.404206	0.4	-0.27451	0.498262	-0.550935	0.581678	0.999988
HSP90AB1	rs9841504	G	425	13	0.108235	0.0769231	-0.46637	0.84943	-0.549038	0.582979	0.999988
ZC3H11A	rs9841504	G	425	13	0.107059	0.115385	0.377363	0.687765	0.54868	0.583225	0.999988
CCNE1	rs2494938	A	429	9	0.47669	0.388889	-0.271025	0.494189	-0.548422	0.583402	0.999988
THRAP3	rs1679709	A	424	14	0.135613	0.178571	0.314634	0.573734	0.548398	0.583419	0.999988
CUL1	rs7712641	T	418	20	0.370813	0.35	-0.214951	0.39281	-0.547213	0.584232	0.999988
PRRX1	rs2494938	A	426	12	0.475352	0.458333	-0.230388	0.421102	-0.547106	0.584306	0.999988
PPP2R1A	rs80142782	C	424	14	0.0176887	0.0357143	0.648349	1.18561	0.54685	0.584482	0.999988
TCF7L2	rs9841504	G	418	20	0.108852	0.075	-0.357652	0.655003	-0.54603	0.585045	0.999988
MEDAG	rs1679709	A	432	6	0.137731	0.0833333	-0.606495	1.11129	-0.54576	0.585231	0.999988
BRCA1	rs2285947	A	420	18	0.403571	0.333333	-0.2102	0.385675	-0.545018	0.585741	0.999988
MAP3K1	rs1679709	A	427	11	0.138173	0.0909091	-0.426037	0.781697	-0.545016	0.585743	0.999988
SOS1	rs4072037	C	420	18	0.407143	0.333333	-0.206971	0.379812	-0.544929	0.585803	0.999988
PLB1	rs7712641	T	415	23	0.371084	0.347826	-0.191921	0.35303	-0.54364	0.58669	0.999988
MVK	rs9841504	G	419	19	0.108592	0.0789474	-0.366574	0.674971	-0.543096	0.587064	0.999988
FSCB	rs2285947	A	422	16	0.398104	0.46875	0.218598	0.403116	0.542272	0.587631	0.999988
SAMSN1	rs2294693	C	425	13	0.254118	0.192308	-0.291704	0.538109	-0.542092	0.587755	0.999988
COL14A1	rs80142782	C	403	35	0.0186104	0.0142857	-0.599853	1.10726	-0.541743	0.587995	0.999988
NR4A2	rs2274223	G	417	21	0.314149	0.357143	0.185033	0.341753	0.541422	0.588217	0.999988
NUP98	rs13361707	T	406	32	0.32266	0.25	-0.165593	0.305868	-0.541389	0.588239	0.999988
EIF4G1	rs80142782	C	400	38	0.01875	0.0131579	0.63131	1.16664	0.541136	0.588414	0.999988
PAX6	rs7712641	T	418	20	0.368421	0.4	0.186706	0.345375	0.540589	0.588791	0.999988
COPS2	rs1679709	A	430	8	0.136047	0.1875	0.443602	0.820876	0.540401	0.588921	0.999988
CNGA4	rs2285947	A	414	24	0.402174	0.375	-0.175826	0.325864	-0.539569	0.589495	0.999988
MEDAG	rs13361707	T	432	6	0.31713	0.333333	0.355068	0.65852	0.539192	0.589755	0.999988
ROBO2	rs4072037	C	391	47	0.400256	0.43617	0.128339	0.23803	0.539174	0.589767	0.999988
TJP1	rs2274223	G	409	29	0.314181	0.344828	0.159123	0.296041	0.537502	0.590921	0.999988
KRAS	rs7712641	T	397	41	0.374055	0.329268	-0.138911	0.258576	-0.537217	0.591118	0.999988
PPP2R1A	rs2294693	C	424	14	0.253538	0.214286	-0.261108	0.486411	-0.536806	0.591402	0.999988
ACTG2	rs2294008	C	430	8	0.489535	0.5	0.311929	0.581383	0.536529	0.591593	0.999988
DHX15	rs2274223	G	429	9	0.315851	0.333333	0.27756	0.51818	0.535644	0.592204	0.999988
EPHA1	rs2285947	A	422	16	0.401659	0.375	-0.21244	0.39688	-0.535276	0.592459	0.999988
BCOR	rs1679709	A	403	35	0.135236	0.157143	0.196138	0.367099	0.534292	0.59314	0.999988
ATIC	rs2494938	A	429	9	0.47669	0.388889	-0.25914	0.48585	-0.533375	0.593774	0.999988
UBR5	rs2285947	A	389	49	0.401028	0.397959	-0.123546	0.231735	-0.533136	0.59394	0.999988
TTN	rs80142782	C	175	263	0.0114286	0.0228137	0.332555	0.623969	0.532968	0.594056	0.999988
FAS	rs2494938	A	433	5	0.474596	0.5	-0.386573	0.726697	-0.531959	0.594755	0.999988
ACSL6	rs4072037	C	426	12	0.406103	0.333333	-0.237997	0.448186	-0.531024	0.595402	0.999988
DNMT3A	rs7712641	T	424	14	0.370283	0.357143	-0.259309	0.488451	-0.53088	0.595502	0.999988
COPS2	rs7712641	T	430	8	0.368605	0.4375	0.356977	0.67302	0.530411	0.595827	0.999988
ZBTB20	rs7712641	T	384	54	0.365885	0.398148	0.123794	0.233749	0.5296	0.596389	0.999988
ASH1L	rs13361707	T	397	41	0.313602	0.353659	0.138819	0.262182	0.529476	0.596475	0.999988
FAT4	rs2294693	C	325	113	0.258462	0.234513	-0.0947217	0.17908	-0.528935	0.59685	0.999988
CIC	rs4072037	C	406	32	0.406404	0.375	-0.154777	0.292913	-0.528405	0.597218	0.999988
NEDD4L	rs13361707	T	423	15	0.315603	0.366667	0.223627	0.423432	0.528129	0.59741	0.999988
POLR2B	rs80142782	C	421	17	0.0178147	0.0294118	0.64091	1.21667	0.526773	0.598352	0.999988
FSCB	rs2494938	A	422	16	0.471564	0.5625	0.190818	0.36267	0.526148	0.598785	0.999988
B2M	rs2294693	C	421	17	0.251781	0.264706	0.209656	0.398652	0.525912	0.598949	0.999988
MSR1	rs4072037	C	409	29	0.40709	0.362069	-0.155606	0.296354	-0.525066	0.599537	0.999988
FAT4	rs9841504	G	325	113	0.104615	0.115044	0.139704	0.267068	0.523101	0.600904	0.999988
ADAM10	rs2494938	A	430	8	0.472093	0.625	0.278865	0.534055	0.522165	0.601556	0.999988
THBS1	rs7712641	T	413	25	0.366828	0.42	0.164114	0.314522	0.521789	0.601817	0.999988
SOS1	rs9841504	G	420	18	0.105952	0.138889	0.285382	0.547336	0.521402	0.602087	0.999988
MACF1	rs2285947	A	384	54	0.395833	0.435185	0.114133	0.21917	0.520753	0.602539	0.999988
CPD	rs13361707	T	423	15	0.314421	0.4	0.211264	0.405771	0.520649	0.602612	0.999988
FAT4	rs1679709	A	325	113	0.141538	0.123894	-0.124331	0.238979	-0.52026	0.602882	0.999988
CNOT4	rs2294693	C	425	13	0.254118	0.192308	-0.266809	0.512867	-0.52023	0.602903	0.999988
PIP5K1A	rs9841504	G	432	6	0.106481	0.166667	0.467785	0.900402	0.51953	0.603392	0.999988
MCHR1	rs1679709	A	425	13	0.135294	0.192308	0.281469	0.543887	0.517513	0.604798	0.999988
CLASP2	rs2494938	A	421	17	0.476247	0.441176	-0.182604	0.352981	-0.51732	0.604933	0.999988
ARHGAP26	rs13361707	T	433	5	0.316397	0.4	0.39261	0.758971	0.517292	0.604952	0.999988
PIK3CB	rs2285947	A	425	13	0.4	0.423077	0.236935	0.458141	0.517165	0.605041	0.999988
TNPO2	rs4072037	C	422	16	0.406398	0.34375	-0.206459	0.399617	-0.516643	0.605406	0.999988
CTNNB1	rs7712641	T	403	35	0.369727	0.371429	0.137166	0.265613	0.516413	0.605566	0.999988
COL1A1	rs7712641	T	415	23	0.36988	0.369565	-0.187898	0.364324	-0.515745	0.606032	0.999988
GOLGA5	rs4072037	C	427	11	0.403981	0.409091	0.253649	0.491831	0.515723	0.606048	0.999988
CCT5	rs2494938	A	429	9	0.475524	0.444444	-0.251904	0.488593	-0.515571	0.606154	0.999988
ARID1B	rs9841504	G	407	31	0.105651	0.129032	0.238915	0.463425	0.515542	0.606174	0.999988
DDX5	rs2294693	C	433	5	0.252887	0.2	0.459231	0.89387	0.513756	0.607423	0.999988
CNGA4	rs2294008	C	414	24	0.48913	0.5	0.162742	0.316806	0.513696	0.607465	0.999988
SMAD4	rs2274223	G	402	36	0.318408	0.291667	-0.142638	0.277676	-0.513684	0.607473	0.999988
AKAP9	rs2494938	A	385	53	0.479221	0.443396	-0.108523	0.211433	-0.513276	0.607758	0.999988
CLASP2	rs1679709	A	421	17	0.137767	0.117647	-0.286456	0.559135	-0.51232	0.608427	0.999988
CDH1	rs9841504	G	391	47	0.106138	0.117021	0.195574	0.38198	0.512	0.608651	0.999988
FAS	rs4072037	C	433	5	0.403002	0.5	0.337108	0.658537	0.511904	0.608718	0.999988
TP53BP1	rs2285947	A	415	23	0.401205	0.391304	-0.169089	0.330356	-0.511838	0.608764	0.999988
EIF3A	rs2294693	C	426	12	0.253521	0.208333	-0.257553	0.503456	-0.511569	0.608952	0.999988
NF1	rs2494938	A	398	40	0.477387	0.45	-0.121035	0.23671	-0.511323	0.609125	0.999988
EIF3A	rs7712641	T	426	12	0.368545	0.416667	0.229798	0.449586	0.511133	0.609258	0.999988
MYH9	rs9841504	G	399	39	0.109023	0.0897436	-0.228584	0.447665	-0.510614	0.609621	0.999988
PTPRU	rs2294008	C	409	29	0.491443	0.465517	-0.149541	0.293066	-0.510264	0.609867	0.999988
ERBB2	rs13361707	T	412	26	0.317961	0.307692	-0.175831	0.344987	-0.509672	0.610281	0.999988
ABCA10	rs1679709	A	410	28	0.139024	0.107143	-0.233482	0.458348	-0.5094	0.610472	0.999988
BRCA1	rs2494938	A	420	18	0.477381	0.416667	-0.17679	0.347135	-0.509283	0.610554	0.999988
CDH1	rs7712641	T	391	47	0.37468	0.329787	-0.128416	0.252397	-0.508784	0.610904	0.999988
NAP1L1	rs7712641	T	426	12	0.372066	0.291667	-0.25589	0.503217	-0.508508	0.611097	0.999988
KLF6	rs1679709	A	431	7	0.135731	0.214286	0.364323	0.716494	0.50848	0.611117	0.999988
WT1	rs2274223	G	426	12	0.318075	0.25	-0.237783	0.46781	-0.50829	0.61125	0.999988
EYA4	rs80142782	C	412	26	0.0182039	0.0192308	0.591673	1.16419	0.508227	0.611294	0.999988
SPANXN2	rs13361707	T	434	4	0.31682	0.375	0.499399	0.983152	0.507958	0.611483	0.999988
SMARCA4	rs13361707	T	405	33	0.318519	0.30303	-0.148903	0.29321	-0.507837	0.611568	0.999988
ZC3H11A	rs80142782	C	425	13	0.0176471	0.0384615	0.608662	1.20007	0.507189	0.612022	0.999988
SMARCA4	rs9841504	G	405	33	0.104938	0.136364	0.215194	0.424347	0.507117	0.612073	0.999988
CPD	rs1679709	A	423	15	0.135934	0.166667	0.253406	0.500157	0.506653	0.612398	0.999988
SOS2	rs7712641	T	421	17	0.371734	0.323529	-0.201007	0.39711	-0.506174	0.612735	0.999988
RAD21	rs2274223	G	431	7	0.315545	0.357143	0.308192	0.609938	0.505285	0.613359	0.999988
MLH1	rs2274223	G	427	11	0.316159	0.318182	0.265468	0.525639	0.505039	0.613531	0.999988
PHF6	rs4072037	C	434	4	0.403226	0.5	0.418159	0.828196	0.504904	0.613627	0.999988
BCOR	rs2285947	A	403	35	0.400744	0.4	-0.134023	0.265465	-0.50486	0.613658	0.999988
SPANXN2	rs2294008	C	434	4	0.489631	0.5	0.431256	0.857233	0.503079	0.614909	0.999988
IREB2	rs2294693	C	421	17	0.254157	0.205882	-0.222072	0.442067	-0.502349	0.615422	0.999988
PTPRU	rs2494938	A	409	29	0.477995	0.431034	-0.133547	0.265952	-0.502147	0.615564	0.999988
MUC6	rs7712641	T	392	46	0.367347	0.391304	0.121664	0.242995	0.500687	0.616592	0.999988
SPOP	rs2294008	C	433	5	0.489607	0.5	-0.457703	0.914352	-0.500577	0.616669	0.999988
ZHX3	rs2294008	C	421	17	0.489311	0.5	0.18786	0.375739	0.499975	0.617093	0.999988
STK4	rs13361707	T	432	6	0.315972	0.416667	0.318869	0.638371	0.499504	0.617424	0.999988
KDM6A	rs2294693	C	419	19	0.25179	0.263158	0.18743	0.37599	0.498496	0.618135	0.999988
DHX15	rs7712641	T	429	9	0.369464	0.388889	0.282964	0.567863	0.498297	0.618275	0.999988
NF1	rs2294008	C	398	40	0.487437	0.5125	0.126088	0.253374	0.497635	0.618742	0.999988
THBS1	rs2294693	C	413	25	0.254237	0.22	-0.177621	0.35731	-0.497106	0.619114	0.999988
RIMS2	rs1679709	A	351	87	0.139601	0.126437	-0.128288	0.258294	-0.496674	0.619419	0.999988
CDH11	rs1679709	A	395	43	0.135443	0.151163	0.160723	0.323688	0.496537	0.619516	0.999988
SOS2	rs9841504	G	421	17	0.108076	0.0882353	-0.332342	0.671968	-0.494579	0.620897	0.999988
TMEM63A	rs7712641	T	424	14	0.369104	0.392857	0.212696	0.430331	0.494261	0.621122	0.999988
EIF2AK3	rs2274223	G	417	21	0.318945	0.261905	-0.182705	0.369993	-0.493806	0.621443	0.999988
PLB1	rs2294693	C	415	23	0.250602	0.282609	0.167379	0.339175	0.493489	0.621667	0.999988
STARD13	rs13361707	T	418	20	0.315789	0.35	0.171941	0.349061	0.492581	0.622309	0.999988
PMS2P3	rs7712641	T	434	4	0.370968	0.25	-0.572002	1.1627	-0.49196	0.622747	0.999988
GNAI1	rs9841504	G	434	4	0.107143	0.125	0.593696	1.20718	0.491802	0.62286	0.999988
CASP8	rs1679709	A	417	21	0.139089	0.0952381	-0.271603	0.552293	-0.491774	0.622879	0.999988
PMS2P3	rs2294693	C	434	4	0.253456	0.125	-0.525198	1.06974	-0.490959	0.623455	0.999988
NCK1	rs2294008	C	430	8	0.490698	0.4375	-0.274531	0.559255	-0.490887	0.623506	0.999988
B2M	rs2294008	C	421	17	0.490499	0.470588	-0.190249	0.387573	-0.490874	0.623516	0.999988
TJP2	rs7712641	T	424	14	0.367925	0.428571	0.207377	0.422738	0.490555	0.623741	0.999988
SUPT3H	rs2494938	A	428	10	0.471963	0.6	0.238074	0.486079	0.489786	0.624286	0.999988
ARID1A	rs2274223	G	333	105	0.321321	0.3	-0.0887556	0.181223	-0.48976	0.624304	0.999988
CHD3	rs13361707	T	413	25	0.313559	0.38	0.156095	0.318765	0.489686	0.624356	0.999988
IGF2BP3	rs13361707	T	426	12	0.318075	0.291667	-0.2359	0.482784	-0.488625	0.625107	0.999988
CDC73	rs13361707	T	427	11	0.316159	0.363636	0.239866	0.49167	0.487859	0.62565	0.999988
SMC1A	rs2274223	G	425	13	0.317647	0.269231	-0.248748	0.510031	-0.487711	0.625755	0.999988
BCOR	rs2494938	A	403	35	0.475186	0.471429	-0.118883	0.244009	-0.487206	0.626112	0.999988
CEP290	rs9841504	G	410	28	0.108537	0.0892857	-0.262763	0.539394	-0.487144	0.626156	0.999988
CASP8	rs13361707	T	417	21	0.318945	0.285714	-0.177142	0.3637	-0.487054	0.62622	0.999988
COPS2	rs13361707	T	430	8	0.315116	0.4375	0.329337	0.676284	0.48698	0.626273	0.999988
DHX15	rs9841504	G	429	9	0.106061	0.166667	0.376697	0.774966	0.486083	0.626909	0.999988
KDM6A	rs2294008	C	419	19	0.491647	0.447368	-0.172499	0.355112	-0.48576	0.627138	0.999988
TCF7L2	rs1679709	A	418	20	0.138756	0.1	-0.261286	0.538465	-0.485242	0.627505	0.999988
FUBP1	rs4072037	C	429	9	0.405594	0.333333	-0.266938	0.550232	-0.485137	0.627579	0.999988
RAD21	rs9841504	G	431	7	0.107889	0.0714286	-0.547469	1.12883	-0.484988	0.627685	0.999988
KLF4	rs7712641	T	428	10	0.369159	0.4	0.254502	0.524823	0.484929	0.627726	0.999988
NEDD4L	rs9841504	G	423	15	0.106383	0.133333	0.30336	0.625608	0.484904	0.627744	0.999988
CTCF	rs9841504	G	419	19	0.109785	0.0526316	-0.388394	0.802523	-0.483966	0.62841	0.999988
MVK	rs1679709	A	419	19	0.136038	0.157895	0.229275	0.473952	0.48375	0.628563	0.999988
RUNX1	rs2274223	G	428	10	0.317757	0.25	-0.265189	0.549594	-0.482518	0.629438	0.999988
FGFR2	rs9841504	G	417	21	0.105516	0.142857	0.245987	0.511105	0.481284	0.630315	0.999988
CHEK2	rs2294693	C	430	8	0.253488	0.1875	-0.319298	0.664481	-0.480522	0.630856	0.999988
B2M	rs13361707	T	421	17	0.317102	0.323529	-0.189682	0.394896	-0.480334	0.63099	0.999988
KLF6	rs2294693	C	431	7	0.2529	0.214286	-0.325287	0.678364	-0.479517	0.631571	0.999988
ELF3	rs7712641	T	428	10	0.371495	0.3	-0.253885	0.530725	-0.478373	0.632385	0.999988
PIK3R1	rs13361707	T	422	16	0.31872	0.28125	-0.207506	0.434802	-0.477241	0.63319	0.999988
SPANXN2	rs2274223	G	434	4	0.314516	0.5	0.359123	0.753254	0.476762	0.633531	0.999988
CAD	rs2274223	G	409	29	0.314181	0.344828	0.140571	0.295293	0.476039	0.634046	0.999988
GNAI1	rs4072037	C	434	4	0.403226	0.5	0.349087	0.733923	0.475645	0.634327	0.999988
GATA3	rs13361707	T	416	22	0.314904	0.363636	0.160567	0.337741	0.475415	0.634491	0.999988
ARID1B	rs4072037	C	407	31	0.402948	0.419355	0.139083	0.293071	0.474571	0.635092	0.999988
BRCA1	rs1679709	A	420	18	0.138095	0.111111	-0.258411	0.545742	-0.473504	0.635854	0.999988
CDH1	rs1679709	A	391	47	0.13555	0.148936	0.150334	0.317534	0.473444	0.635897	0.999988
PIGR	rs4072037	C	427	11	0.405152	0.363636	-0.235481	0.497405	-0.473418	0.635915	0.999988
CNOT4	rs80142782	C	425	13	0.0176471	0.0384615	0.574263	1.21483	0.472711	0.636419	0.999988
SOS2	rs1679709	A	421	17	0.13658	0.147059	0.249638	0.528105	0.472706	0.636423	0.999988
EPB41L3	rs4072037	C	385	53	0.4	0.433962	0.103865	0.219963	0.472194	0.636789	0.999988
BCORL1	rs7712641	T	407	31	0.36855	0.387097	0.145733	0.30864	0.472177	0.6368	0.999988
BNC2	rs2494938	A	407	31	0.47543	0.467742	-0.125908	0.266716	-0.472068	0.636878	0.999988
FGFR2	rs2274223	G	417	21	0.315348	0.333333	0.167615	0.35512	0.471995	0.63693	0.999988
ACVR1B	rs2294693	C	422	16	0.251185	0.28125	0.187915	0.398179	0.471936	0.636973	0.999988
SMARCA4	rs2274223	G	405	33	0.31358	0.348485	0.128123	0.272146	0.470786	0.637794	0.999988
PTEN	rs2294693	C	406	32	0.254926	0.21875	-0.147728	0.313939	-0.470562	0.637954	0.999988
STARD13	rs2274223	G	418	20	0.314593	0.35	0.162403	0.345158	0.470519	0.637984	0.999988
PTK6	rs2285947	A	429	9	0.399767	0.444444	0.258454	0.549732	0.470145	0.638251	0.999988
TBL1XR1	rs13361707	T	425	13	0.318824	0.269231	-0.226303	0.481834	-0.46967	0.638591	0.999988
ADAM10	rs1679709	A	430	8	0.136047	0.1875	0.356774	0.760721	0.468995	0.639073	0.999988
CDH11	rs2274223	G	395	43	0.313924	0.337209	0.116675	0.248852	0.468852	0.639175	0.999988
TAF1	rs2494938	A	416	22	0.475962	0.454545	-0.149644	0.320564	-0.466814	0.640633	0.999988
ACTG2	rs7712641	T	430	8	0.368605	0.4375	0.269772	0.578617	0.466235	0.641047	0.999988
HDAC4	rs1679709	A	409	29	0.134474	0.172414	0.178079	0.382398	0.46569	0.641437	0.999988
CAT	rs2294693	C	428	10	0.251168	0.3	0.237672	0.510781	0.465312	0.641708	0.999988
PTPRC	rs2294008	C	408	30	0.492647	0.45	-0.135206	0.291038	-0.464566	0.642242	0.999988
ZC3H11A	rs2274223	G	425	13	0.317647	0.269231	-0.213814	0.460476	-0.464331	0.642411	0.999988
MDM2	rs4072037	C	431	7	0.403712	0.428571	0.286575	0.617951	0.463751	0.642826	0.999988
ACAD8	rs4072037	C	431	7	0.404872	0.357143	-0.311576	0.671875	-0.463741	0.642833	0.999988
RNF111	rs2494938	A	421	17	0.471496	0.558824	0.171426	0.369702	0.463687	0.642872	0.999988
AGO4	rs4072037	C	426	12	0.406103	0.333333	-0.217742	0.471258	-0.462046	0.644049	0.999988
EIF4A2	rs2494938	A	429	9	0.47669	0.388889	-0.229626	0.497341	-0.461707	0.644291	0.999988
SAMSN1	rs9841504	G	425	13	0.105882	0.153846	0.316066	0.685013	0.461401	0.644511	0.999988
TP53BP1	rs2494938	A	415	23	0.475904	0.456522	-0.136522	0.296204	-0.460904	0.644867	0.999988
MACF1	rs7712641	T	384	54	0.367188	0.388889	0.104773	0.227531	0.460479	0.645173	0.999988
MEDAG	rs2294693	C	432	6	0.251157	0.333333	0.269698	0.586392	0.459929	0.645568	0.999988
PIK3CB	rs9841504	G	425	13	0.105882	0.153846	0.313967	0.683475	0.459369	0.645969	0.999988
ARFGEF1	rs4072037	C	410	28	0.40122	0.446429	0.13347	0.29071	0.459117	0.64615	0.999988
COPS2	rs4072037	C	430	8	0.404651	0.375	0.354437	0.776087	0.456697	0.647889	0.999988
NR4A2	rs7712641	T	417	21	0.368106	0.404762	0.150954	0.330686	0.456487	0.64804	0.999988
TAF1	rs1679709	A	416	22	0.134615	0.181818	0.216678	0.475608	0.455581	0.648691	0.999988
ASH1L	rs1679709	A	397	41	0.13602	0.146341	0.157488	0.345773	0.455467	0.648773	0.999988
CHEK2	rs2274223	G	430	8	0.315116	0.375	0.243095	0.534474	0.45483	0.649232	0.999988
RASA1	rs2294008	C	411	27	0.490268	0.481481	0.13905	0.305999	0.454414	0.649531	0.999988
SUPT3H	rs2294693	C	428	10	0.252336	0.25	-0.263961	0.58107	-0.454267	0.649637	0.999988
FAM46D	rs2294008	C	427	11	0.48829	0.545455	0.218539	0.48133	0.454032	0.649806	0.999988
CLOCK	rs7712641	T	427	11	0.371194	0.318182	-0.221753	0.488995	-0.453486	0.650199	0.999988
AGO4	rs2494938	A	426	12	0.473005	0.541667	0.183905	0.405546	0.453475	0.650207	0.999988
IREB2	rs80142782	C	421	17	0.0178147	0.0294118	0.523713	1.15496	0.453449	0.650226	0.999988
SERPINB8	rs9841504	G	428	10	0.106308	0.15	0.336904	0.744492	0.452529	0.650888	0.999988
PIP5K1A	rs2274223	G	432	6	0.31713	0.25	-0.299306	0.661662	-0.452355	0.651013	0.999988
ITGAV	rs4072037	C	416	22	0.405048	0.386364	-0.162519	0.359379	-0.45222	0.65111	0.999988
ITGAV	rs7712641	T	416	22	0.370192	0.363636	-0.167121	0.369639	-0.452121	0.651182	0.999988
MYC	rs9841504	G	427	11	0.108899	0.0454545	-0.521443	1.15334	-0.452114	0.651187	0.999988
FSCB	rs9841504	G	422	16	0.109005	0.0625	-0.354805	0.784924	-0.452024	0.651251	0.999988
CUL1	rs13361707	T	418	20	0.318182	0.3	-0.171386	0.379551	-0.451551	0.651593	0.999988
CTNNB1	rs9841504	G	403	35	0.1067	0.114286	0.186951	0.41414	0.451418	0.651688	0.999988
POLR2B	rs2294008	C	421	17	0.489311	0.5	0.16953	0.37583	0.451081	0.651931	0.999988
KRAS	rs2274223	G	397	41	0.312343	0.353659	0.113222	0.251079	0.45094	0.652033	0.999988
RBM28	rs4072037	C	429	9	0.402098	0.5	0.229931	0.51046	0.450439	0.652394	0.999988
BAP1	rs2294008	C	421	17	0.491686	0.441176	-0.170504	0.378637	-0.450309	0.652488	0.999988
RAD21	rs4072037	C	431	7	0.403712	0.428571	0.28534	0.634651	0.449602	0.652998	0.999988
TP53	rs2494938	A	229	209	0.475983	0.473684	0.0611232	0.136101	0.449101	0.653359	0.999988
ZMYM2	rs7712641	T	420	18	0.367857	0.416667	0.1658	0.369566	0.448636	0.653695	0.999988
CSDE1	rs2285947	A	428	10	0.403037	0.3	-0.261036	0.583365	-0.447467	0.654538	0.999988
BRAF	rs2294008	C	415	23	0.489157	0.5	0.149357	0.334479	0.446536	0.65521	0.999988
GNA11	rs13361707	T	431	7	0.316705	0.357143	0.280318	0.628707	0.445865	0.655695	0.999988
PTEN	rs1679709	A	406	32	0.135468	0.15625	0.170178	0.381688	0.445857	0.655701	0.999988
MAP3K1	rs2494938	A	427	11	0.474239	0.5	-0.202518	0.454279	-0.445801	0.655741	0.999988
RASA1	rs2294693	C	411	27	0.253041	0.240741	-0.150798	0.338345	-0.445692	0.65582	0.999988
CDK6	rs7712641	T	431	7	0.36891	0.428571	0.383118	0.859734	0.445623	0.655869	0.999988
PTEN	rs2494938	A	406	32	0.474138	0.484375	-0.115901	0.260493	-0.444928	0.656372	0.999988
ATRX	rs2494938	A	414	24	0.474638	0.479167	0.134885	0.303288	0.44474	0.656507	0.999988
NUP98	rs2294008	C	406	32	0.488916	0.5	0.126437	0.284414	0.444551	0.656644	0.999988
CEP290	rs2274223	G	410	28	0.314634	0.339286	0.136137	0.306576	0.444057	0.657001	0.999988
HDAC3	rs7712641	T	426	12	0.368545	0.416667	0.202063	0.456122	0.443002	0.657764	0.999988
TGFBR2	rs1679709	A	420	18	0.135714	0.166667	0.206885	0.467619	0.442423	0.658183	0.999988
SMC1A	rs2294008	C	425	13	0.489412	0.5	-0.191193	0.433203	-0.441347	0.658962	0.999988
CYLD	rs80142782	C	414	24	0.0181159	0.0208333	0.515604	1.17113	0.440262	0.659747	0.999988
ZBTB20	rs9841504	G	384	54	0.106771	0.111111	0.162473	0.369664	0.439514	0.660289	0.999988
AQR	rs1679709	A	413	25	0.134383	0.18	0.178844	0.406988	0.439432	0.660349	0.999988
FBXW7	rs2294008	C	402	36	0.487562	0.513889	0.116135	0.264456	0.439146	0.660556	0.999988
GNA11	rs2274223	G	431	7	0.316705	0.285714	-0.259354	0.590679	-0.439078	0.660605	0.999988
PTPRF	rs4072037	C	407	31	0.40172	0.435484	0.130581	0.297423	0.43904	0.660632	0.999988
STIP1	rs2494938	A	430	8	0.473256	0.5625	0.234437	0.534479	0.438628	0.660931	0.999988
SUPT3H	rs9841504	G	428	10	0.108645	0.05	-0.480486	1.09829	-0.437487	0.661758	0.999988
GLI3	rs2494938	A	371	67	0.471698	0.492537	0.080863	0.184904	0.437324	0.661877	0.999988
TNPO1	rs2285947	A	427	11	0.400468	0.409091	-0.217742	0.498451	-0.436838	0.662229	0.999988
AMER1	rs2285947	A	414	24	0.400966	0.395833	-0.139076	0.318547	-0.436596	0.662405	0.999988
ZIC4	rs1679709	A	416	22	0.138221	0.113636	-0.226697	0.520329	-0.435681	0.663068	0.999988
FLT3	rs2274223	G	422	16	0.317536	0.28125	-0.178206	0.409727	-0.434938	0.663607	0.999988
TBX3	rs2294008	C	424	14	0.491745	0.428571	-0.186905	0.430201	-0.434459	0.663955	0.999988
LARP4B	rs13361707	T	405	33	0.31358	0.363636	0.124052	0.28639	0.433157	0.664901	0.999988
ATR	rs2494938	A	403	35	0.477667	0.442857	-0.109853	0.253829	-0.432783	0.665172	0.999988
AFF4	rs7712641	T	417	21	0.368106	0.404762	0.147711	0.342062	0.431825	0.665868	0.999988
MACF1	rs2274223	G	384	54	0.31901	0.296296	-0.0989326	0.229207	-0.431631	0.66601	0.999988
STIP1	rs2274223	G	430	8	0.315116	0.375	0.261052	0.605001	0.43149	0.666112	0.999988
TAF1	rs9841504	G	416	22	0.105769	0.136364	0.227786	0.528536	0.430976	0.666486	0.999988
FAM46D	rs7712641	T	427	11	0.371194	0.318182	-0.222941	0.518779	-0.429742	0.667384	0.999988
ELF3	rs2274223	G	428	10	0.314252	0.4	0.208736	0.48591	0.429577	0.667503	0.999988
ALPK2	rs2294693	C	408	30	0.251225	0.266667	0.13243	0.308806	0.428846	0.668035	0.999988
LARP4B	rs4072037	C	405	33	0.406173	0.378788	-0.119148	0.278262	-0.428188	0.668514	0.999988
ZNF217	rs9841504	G	415	23	0.108434	0.0869565	-0.247691	0.579102	-0.427716	0.668858	0.999988
YBX3	rs4072037	C	428	10	0.405374	0.35	-0.262697	0.615573	-0.426751	0.669561	0.999988
PLB1	rs13361707	T	415	23	0.316867	0.326087	-0.14685	0.344431	-0.426356	0.669848	0.999988
SMARCA4	rs4072037	C	405	33	0.401235	0.439394	0.120476	0.283038	0.425655	0.670359	0.999988
GOLGA5	rs80142782	C	427	11	0.0175644	0.0454545	0.556365	1.30827	0.425267	0.670642	0.999988
CDC73	rs2274223	G	427	11	0.314988	0.363636	0.187555	0.441919	0.42441	0.671267	0.999988
TP53	rs2294008	C	229	209	0.4869	0.492823	-0.0617766	0.145701	-0.423997	0.671568	0.999988
PRKCI	rs4072037	C	425	13	0.403529	0.423077	-0.196038	0.462585	-0.423787	0.671721	0.999988
SETD2	rs2294693	C	417	21	0.254197	0.214286	-0.157556	0.372145	-0.423373	0.672023	0.999988
CHD1L	rs1679709	A	426	12	0.13615	0.166667	0.257044	0.607804	0.422906	0.672364	0.999988
ZFHX3	rs4072037	C	388	50	0.407216	0.38	-0.0978694	0.231679	-0.422435	0.672708	0.999988
TJP1	rs2494938	A	409	29	0.476773	0.448276	-0.114915	0.272088	-0.422345	0.672773	0.999988
EIF3A	rs2294008	C	426	12	0.488263	0.541667	0.195975	0.464221	0.42216	0.672908	0.999988
TAOK2	rs80142782	C	409	29	0.0183374	0.0172414	0.489407	1.15948	0.422093	0.672957	0.999988
ARID1A	rs1679709	A	333	105	0.135135	0.142857	0.101475	0.240624	0.421716	0.673232	0.999988
MKL1	rs2294008	C	414	24	0.487923	0.520833	0.136402	0.323455	0.421703	0.673242	0.999988
MEDAG	rs2294008	C	432	6	0.490741	0.416667	-0.262799	0.623273	-0.421644	0.673285	0.999988
PTPRC	rs1679709	A	408	30	0.136029	0.15	0.16129	0.382593	0.42157	0.673339	0.999988
AFF4	rs4072037	C	417	21	0.406475	0.357143	-0.15085	0.357962	-0.421413	0.673454	0.999988
ARID4A	rs1679709	A	424	14	0.137972	0.107143	-0.26063	0.618473	-0.42141	0.673456	0.999988
LCP1	rs2294693	C	430	8	0.252326	0.25	-0.251163	0.596639	-0.420964	0.673782	0.999988
FSCB	rs2274223	G	422	16	0.317536	0.28125	-0.18088	0.430058	-0.420594	0.674051	0.999988
RASA1	rs2494938	A	411	27	0.475669	0.462963	-0.118181	0.2814	-0.419976	0.674503	0.999988
LCP1	rs2494938	A	430	8	0.474419	0.5	0.232244	0.553385	0.419679	0.67472	0.999988
TCF7L2	rs7712641	T	418	20	0.370813	0.35	-0.161945	0.386208	-0.41932	0.674982	0.999988
FAT4	rs2274223	G	325	113	0.312308	0.327434	0.0716562	0.171038	0.418949	0.675253	0.999988
PRKCI	rs2285947	A	425	13	0.401176	0.384615	-0.185525	0.442942	-0.418849	0.675327	0.999988
SMAD4	rs80142782	C	402	36	0.0186567	0.0138889	-0.453902	1.08411	-0.418685	0.675446	0.999988
ATRX	rs2274223	G	414	24	0.31401	0.354167	0.13492	0.323789	0.416691	0.676905	0.999988
TTK	rs2294008	C	412	26	0.489078	0.5	0.128807	0.309414	0.416292	0.677196	0.999988
FRMD4A	rs2294008	C	421	17	0.489311	0.5	0.160076	0.384884	0.415906	0.677479	0.999988
KLF4	rs2274223	G	428	10	0.315421	0.35	0.216525	0.521306	0.41535	0.677886	0.999988
MKL1	rs13361707	T	414	24	0.317633	0.3125	-0.14805	0.356484	-0.415306	0.677918	0.999988
ACAD8	rs2494938	A	431	7	0.473318	0.571429	0.22656	0.546938	0.414233	0.678704	0.999988
FBXW7	rs7712641	T	402	36	0.366915	0.402778	0.111047	0.268085	0.414224	0.67871	0.999988
EZH2	rs7712641	T	430	8	0.369767	0.375	-0.250904	0.605887	-0.41411	0.678793	0.999988
CHRD	rs9841504	G	422	16	0.10782	0.09375	-0.27413	0.662884	-0.413541	0.67921	0.999988
CDKN2A	rs7712641	T	412	26	0.366505	0.423077	0.132802	0.321493	0.413079	0.679549	0.999988
CEP290	rs7712641	T	410	28	0.367073	0.410714	0.12822	0.310654	0.412743	0.679795	0.999988
FAM46D	rs13361707	T	427	11	0.318501	0.272727	-0.207174	0.501956	-0.412734	0.679802	0.999988
NAA25	rs4072037	C	418	20	0.40311	0.425	0.145969	0.353949	0.412401	0.680046	0.999988
NR2F2	rs2294008	C	429	9	0.48951	0.5	0.229949	0.557982	0.412108	0.680261	0.999988
ZFHX3	rs2294008	C	388	50	0.487113	0.51	0.0942812	0.228858	0.411963	0.680366	0.999988
PIK3R1	rs9841504	G	422	16	0.10782	0.09375	-0.298629	0.724985	-0.411911	0.680405	0.999988
COL14A1	rs7712641	T	403	35	0.370968	0.357143	-0.116098	0.281887	-0.411859	0.680442	0.999988
SF3B1	rs2294693	C	423	15	0.254137	0.2	-0.190908	0.463559	-0.411832	0.680463	0.999988
LMAN1	rs2294008	C	430	8	0.488372	0.5625	0.236114	0.573373	0.411797	0.680488	0.999988
FAT4	rs4072037	C	325	113	0.409231	0.389381	-0.0683683	0.166185	-0.411399	0.68078	0.999988
PCSK5	rs9841504	G	413	25	0.107748	0.1	0.222328	0.540905	0.41103	0.68105	0.999988
KDM6A	rs2274223	G	419	19	0.315036	0.342105	0.150937	0.36735	0.410881	0.681159	0.999988
MAP2K1	rs2285947	A	431	7	0.401392	0.357143	-0.26122	0.635973	-0.410741	0.681262	0.999988
THRAP3	rs13361707	T	424	14	0.318396	0.285714	-0.188927	0.462992	-0.408057	0.683232	0.999988
CIC	rs1679709	A	406	32	0.135468	0.15625	0.152968	0.37487	0.408056	0.683232	0.999988
RHOA	rs13361707	T	418	20	0.318182	0.3	0.150637	0.369426	0.407759	0.68345	0.999988
NR4A2	rs1679709	A	417	21	0.135492	0.166667	0.179673	0.440972	0.407449	0.683678	0.999988
KDM6A	rs2285947	A	419	19	0.402148	0.368421	-0.14802	0.363484	-0.407225	0.683842	0.999988
PTPN11	rs2285947	A	425	13	0.401176	0.384615	-0.172628	0.424557	-0.406608	0.684296	0.999988
G3BP2	rs1679709	A	432	6	0.136574	0.166667	0.321452	0.791553	0.406103	0.684667	0.999988
ARHGAP35	rs2285947	A	414	24	0.400966	0.395833	-0.125388	0.308853	-0.405979	0.684758	0.999988
CD44	rs2294693	C	423	15	0.254137	0.2	-0.197632	0.487018	-0.405799	0.68489	0.999988
RNF111	rs9841504	G	421	17	0.109264	0.0588235	-0.355407	0.876004	-0.405713	0.684953	0.999988
FLT3	rs4072037	C	422	16	0.405213	0.375	-0.163333	0.402602	-0.405695	0.684967	0.999988
NAP1L1	rs2285947	A	426	12	0.400235	0.416667	-0.183236	0.452825	-0.40465	0.685735	0.999988
CLASP2	rs2294008	C	421	17	0.486936	0.558824	0.155539	0.384993	0.404005	0.686209	0.999988
PTPRC	rs13361707	T	408	30	0.318627	0.3	-0.124486	0.308569	-0.403429	0.686633	0.999988
MACROD2	rs2274223	G	426	12	0.314554	0.375	0.180531	0.447682	0.403258	0.686758	0.999988
IRF2	rs2294693	C	416	22	0.251202	0.272727	0.143611	0.356155	0.403226	0.686782	0.999988
BNC2	rs2294008	C	407	31	0.487715	0.516129	0.11359	0.282011	0.402788	0.687105	0.999988
BRAF	rs1679709	A	415	23	0.13494	0.173913	0.177326	0.440263	0.402772	0.687116	0.999988
TTN	rs1679709	A	175	263	0.137143	0.136882	0.0840949	0.208818	0.402718	0.687156	0.999988
CCNE1	rs4072037	C	429	9	0.404429	0.388889	-0.225858	0.56189	-0.401962	0.687712	0.999988
MKL1	rs9841504	G	414	24	0.10628	0.125	0.19869	0.497379	0.399473	0.689545	0.999988
CCAR1	rs2285947	A	416	22	0.402644	0.363636	-0.134555	0.337056	-0.399207	0.689741	0.999988
CHD3	rs80142782	C	413	25	0.0181598	0.02	-0.465684	1.16728	-0.398949	0.689931	0.999988
CDK6	rs4072037	C	431	7	0.403712	0.428571	0.285203	0.715263	0.398739	0.690086	0.999988
TTN	rs2294693	C	175	263	0.257143	0.249049	-0.062877	0.158165	-0.397541	0.690968	0.999988
TNPO2	rs2294693	C	422	16	0.253555	0.21875	-0.181783	0.457442	-0.397391	0.691079	0.999988
PIK3CB	rs2294693	C	425	13	0.252941	0.230769	-0.188125	0.473794	-0.397061	0.691322	0.999988
DHX15	rs2294693	C	429	9	0.251748	0.277778	0.223846	0.565012	0.39618	0.691973	0.999988
ZIC4	rs9841504	G	416	22	0.109375	0.0681818	-0.262124	0.662122	-0.395884	0.69219	0.999988
COPS2	rs2274223	G	430	8	0.315116	0.375	0.250623	0.633815	0.395419	0.692533	0.999988
ACVR2A	rs2294693	C	392	46	0.255102	0.228261	-0.1032	0.261077	-0.395284	0.692633	0.999988
ARHGEF6	rs9841504	G	424	14	0.107311	0.107143	0.273981	0.69423	0.394655	0.693098	0.999988
TBX3	rs2285947	A	424	14	0.400943	0.392857	-0.168145	0.426234	-0.394489	0.69322	0.999988
CNGA4	rs13361707	T	414	24	0.318841	0.291667	-0.135992	0.344756	-0.394458	0.693243	0.999988
TNPO2	rs2274223	G	422	16	0.316351	0.3125	-0.162374	0.412159	-0.39396	0.69361	0.999988
TP53	rs2274223	G	229	209	0.323144	0.308612	-0.0598598	0.152165	-0.393386	0.694034	0.999988
PIGR	rs13361707	T	427	11	0.318501	0.272727	-0.20792	0.529866	-0.392402	0.694761	0.999988
FUBP1	rs2494938	A	429	9	0.473193	0.555556	0.192741	0.491243	0.392354	0.694796	0.999988
UBR5	rs13361707	T	389	49	0.320051	0.295918	-0.0967618	0.247177	-0.391468	0.695451	0.999988
BCOR	rs9841504	G	403	35	0.1067	0.114286	0.167915	0.42908	0.391339	0.695547	0.999988
NCK1	rs7712641	T	430	8	0.368605	0.4375	0.236966	0.606534	0.390688	0.696028	0.999988
DIS3	rs2294008	C	430	8	0.490698	0.4375	-0.215028	0.551455	-0.389928	0.69659	0.999988
IRS2	rs9841504	G	426	12	0.106808	0.125	0.290676	0.746694	0.389284	0.697066	0.999988
ANK3	rs2294008	C	375	63	0.486667	0.507937	0.0810911	0.208353	0.3892	0.697128	0.999988
HSP90AB1	rs7712641	T	425	13	0.370588	0.346154	-0.177942	0.457637	-0.388827	0.697404	0.999988
TBL1XR1	rs2494938	A	425	13	0.476471	0.423077	-0.162857	0.418846	-0.388824	0.697406	0.999988
ERBB2	rs1679709	A	412	26	0.135922	0.153846	0.167464	0.431157	0.388407	0.697715	0.999988
ANK3	rs2274223	G	375	63	0.318667	0.301587	-0.0849569	0.218799	-0.388287	0.697804	0.999988
PTEN	rs4072037	C	406	32	0.402709	0.421875	-0.106344	0.273926	-0.38822	0.697853	0.999988
MKL1	rs2294693	C	414	24	0.254831	0.208333	-0.142765	0.367763	-0.388199	0.697869	0.999988
STIP1	rs2294008	C	430	8	0.490698	0.4375	0.224379	0.579545	0.387164	0.698635	0.999988
CLOCK	rs2294008	C	427	11	0.489461	0.5	0.190571	0.492406	0.38702	0.698741	0.999988
GNAI1	rs2274223	G	434	4	0.315668	0.375	0.308576	0.798415	0.386486	0.699137	0.999988
CNOT1	rs2274223	G	405	33	0.31358	0.348485	0.104543	0.271948	0.384424	0.700664	0.999988
KRAS	rs2285947	A	397	41	0.400504	0.402439	-0.0961008	0.250027	-0.384362	0.70071	0.999988
MAP3K1	rs2294693	C	427	11	0.251756	0.272727	0.192608	0.502147	0.383568	0.701299	0.999988
RIMS2	rs13361707	T	351	87	0.317664	0.316092	-0.0729242	0.190812	-0.382178	0.702329	0.999988
SMAD2	rs1679709	A	429	9	0.137529	0.111111	-0.30427	0.797184	-0.381681	0.702698	0.999988
[truncated: 963 more rows]
