# Supplementary material for: Germline genetic variants were interactively associated with somatic alterations in gastric cancer
Source: Cancer Med. 2018 Jun 20;7(8):3912–20. doi: 10.1002/cam4.1612 (PMC6089170; doi:10.1002/cam4.1612)
Supplement: Supplementary file 9 [file CAM4-7-3912-s009.xlsx]

## Sheet: Table S8
Table S8. Gastric cancer SNPs with significant eQTL (p<0.05) with cancer driver genes in GTEX website.
Gene Symbol	Gencode Id	Variant Id	SNP	P-Value	Effect Size	T-Statistic	Standard Error	Tissue	FDR
FUBP1	ENSG00000162613.12	5_88902964_T_C_b37	rs7712641	0.00044	-0.21	-3.6	0.059	Stomach	0.0506
HDAC4	ENSG00000068024.12	5_40791884_C_T_b37	rs13361707	0.017	0.11	2.4	0.045	Stomach	0.470455
CCND1	ENSG00000110092.3	6_40536128_G_A_b37	rs2494938	0.021	-0.086	-2.3	0.037	Stomach	0.470455
TMEM63A	ENSG00000196187.7	7_21584088_G_A_b37	rs2285947	0.022	0.063	2.3	0.027	Stomach	0.470455
ACAD8	ENSG00000151498.7	5_88902964_T_C_b37	rs7712641	0.023	-0.1	-2.3	0.044	Stomach	0.470455
HDAC4	ENSG00000068024.12	10_96066341_A_G_b37	rs2274223	0.026	0.11	2.2	0.047	Stomach	0.470455
MYH11	ENSG00000133392.12	6_28228342_A_G_b37	rs1679709	0.033	0.095	2.1	0.044	Stomach	0.470455
EIF4A2	ENSG00000156976.10	5_88902964_T_C_b37	rs7712641	0.039	0.1	2.1	0.05	Stomach	0.470455
FRMD4A	ENSG00000151474.15	5_40791884_C_T_b37	rs13361707	0.042	-0.14	-2	0.068	Stomach	0.470455
APC	ENSG00000134982.12	6_40536128_G_A_b37	rs2494938	0.043	-0.075	-2	0.037	Stomach	0.470455
GOLGA5	ENSG00000066455.8	7_21584088_G_A_b37	rs2285947	0.045	-0.074	-2	0.037	Stomach	0.470455
TBX3	ENSG00000135111.10	6_41005502_T_C_b37	rs2294693	0.051	0.15	2	0.078	Stomach	0.48875
PLB1	ENSG00000163803.8	10_96066341_A_G_b37	rs2274223	0.066	-0.11	-1.9	0.058	Stomach	0.583846
THEMIS	ENSG00000172673.6	5_40791884_C_T_b37	rs13361707	0.078	0.11	1.8	0.06	Stomach	0.589375
FAT4	ENSG00000196159.7	5_40791884_C_T_b37	rs13361707	0.079	0.081	1.8	0.046	Stomach	0.589375
TTK	ENSG00000112742.5	3_114362764_C_G_b37	rs9841504	0.082	0.094	1.8	0.053	Stomach	0.589375
NUP107	ENSG00000111581.5	6_41005502_T_C_b37	rs2294693	0.09	0.11	1.7	0.066	Stomach	0.608824
ARID4A	ENSG00000032219.14	3_114362764_C_G_b37	rs9841504	0.11	0.12	1.6	0.074	Stomach	0.6325
MLH1	ENSG00000076242.10	7_21584088_G_A_b37	rs2285947	0.11	0.081	1.6	0.051	Stomach	0.6325
STARD13	ENSG00000133121.16	6_28228342_A_G_b37	rs1679709	0.11	-0.1	-1.6	0.065	Stomach	0.6325
RPL22	ENSG00000116251.5	5_88902964_T_C_b37	rs7712641	0.12	0.05	1.5	0.033	Stomach	0.65
ATR	ENSG00000175054.10	6_28228342_A_G_b37	rs1679709	0.13	0.12	1.5	0.075	Stomach	0.65
SOX9	ENSG00000125398.5	6_40536128_G_A_b37	rs2494938	0.13	-0.072	-1.5	0.048	Stomach	0.65
CCAR1	ENSG00000060339.9	3_114362764_C_G_b37	rs9841504	0.17	0.12	1.4	0.09	Stomach	0.724074
COPS2	ENSG00000166200.10	3_114362764_C_G_b37	rs9841504	0.17	-0.06	-1.4	0.044	Stomach	0.724074
PTPN23	ENSG00000076201.10	5_40791884_C_T_b37	rs13361707	0.17	0.063	1.4	0.045	Stomach	0.724074
RPL22	ENSG00000116251.5	3_114362764_C_G_b37	rs9841504	0.17	-0.072	-1.4	0.052	Stomach	0.724074
CHRD	ENSG00000090539.11	1_155162067_C_T_b37	rs4072037	0.2	-0.056	-1.3	0.044	Stomach	0.821429
FAS	ENSG00000026103.15	8_143761931_C_T_b37	rs2294008	0.23	-0.055	-1.2	0.045	Stomach	0.912069
CSNK1G3	ENSG00000151292.13	6_28228342_A_G_b37	rs1679709	0.25	-0.078	-1.1	0.068	Stomach	0.924107
WT1	ENSG00000184937.8	5_88902964_T_C_b37	rs7712641	0.25	0.085	1.2	0.073	Stomach	0.924107
CDKN2A	ENSG00000147889.12	1_155162067_C_T_b37	rs4072037	0.27	-0.061	-1.1	0.055	Stomach	0.924107
PTEN	ENSG00000171862.5	10_96066341_A_G_b37	rs2274223	0.27	0.049	1.1	0.044	Stomach	0.924107
ZHX3	ENSG00000174306.17	7_21584088_G_A_b37	rs2285947	0.28	-0.025	-1.1	0.023	Stomach	0.924107
SAMSN1	ENSG00000155307.13	5_88902964_T_C_b37	rs7712641	0.29	-0.049	-1.1	0.046	Stomach	0.924107
AFF4	ENSG00000072364.8	6_28228342_A_G_b37	rs1679709	0.31	-0.05	-1	0.049	Stomach	0.924107
PTPRU	ENSG00000060656.15	3_114362764_C_G_b37	rs9841504	0.31	-0.077	-1	0.075	Stomach	0.924107
ATRX	ENSG00000085224.16	3_114362764_C_G_b37	rs9841504	0.32	0.056	0.99	0.057	Stomach	0.924107
FAS	ENSG00000026103.15	6_28228342_A_G_b37	rs1679709	0.32	0.065	1	0.064	Stomach	0.924107
PTPRC	ENSG00000081237.14	7_21584088_G_A_b37	rs2285947	0.36	0.032	0.92	0.035	Stomach	0.924107
CTCF	ENSG00000102974.10	6_28228342_A_G_b37	rs1679709	0.37	0.067	0.91	0.074	Stomach	0.924107
HSP90AB1	ENSG00000096384.15	10_96066341_A_G_b37	rs2274223	0.37	0.053	0.89	0.059	Stomach	0.924107
RUNX1	ENSG00000159216.14	5_88902964_T_C_b37	rs7712641	0.37	-0.039	-0.89	0.044	Stomach	0.924107
SMAD2	ENSG00000175387.11	5_88902964_T_C_b37	rs7712641	0.38	0.039	0.88	0.045	Stomach	0.924107
NBEA	ENSG00000172915.14	7_21584088_G_A_b37	rs2285947	0.4	0.028	0.84	0.034	Stomach	0.924107
PTPRU	ENSG00000060656.15	10_96066341_A_G_b37	rs2274223	0.4	-0.044	-0.84	0.052	Stomach	0.924107
BCOR	ENSG00000183337.12	5_88902964_T_C_b37	rs7712641	0.41	-0.064	-0.82	0.078	Stomach	0.924107
HSP90AB1	ENSG00000096384.15	7_21584088_G_A_b37	rs2285947	0.41	0.042	0.83	0.051	Stomach	0.924107
TTN	ENSG00000155657.19	8_143761931_C_T_b37	rs2294008	0.41	0.061	0.82	0.074	Stomach	0.924107
ACSL6	ENSG00000164398.8	5_88902964_T_C_b37	rs7712641	0.42	0.055	0.81	0.068	Stomach	0.924107
EIF2AK3	ENSG00000172071.7	7_21584088_G_A_b37	rs2285947	0.42	-0.03	-0.8	0.037	Stomach	0.924107
YBX3	ENSG00000060138.8	8_143761931_C_T_b37	rs2294008	0.42	-0.025	-0.81	0.031	Stomach	0.924107
EYA4	ENSG00000112319.13	10_96066341_A_G_b37	rs2274223	0.44	-0.064	-0.78	0.082	Stomach	0.924107
MED17	ENSG00000042429.6	8_143761931_C_T_b37	rs2294008	0.44	0.039	0.77	0.051	Stomach	0.924107
MAP3K1	ENSG00000095015.5	7_21584088_G_A_b37	rs2285947	0.45	-0.03	-0.75	0.041	Stomach	0.924107
SMAD2	ENSG00000175387.11	5_40791884_C_T_b37	rs13361707	0.45	-0.036	-0.75	0.047	Stomach	0.924107
IGF2BP3	ENSG00000136231.9	10_96066341_A_G_b37	rs2274223	0.46	0.072	0.74	0.097	Stomach	0.92807
SIN3A	ENSG00000169375.11	8_143761931_C_T_b37	rs2294008	0.48	-0.027	-0.7	0.038	Stomach	0.942623
AMER1	ENSG00000184675.5	10_96066341_A_G_b37	rs2274223	0.5	0.045	0.68	0.066	Stomach	0.942623
EP300	ENSG00000100393.9	3_114362764_C_G_b37	rs9841504	0.5	0.039	0.68	0.058	Stomach	0.942623
KLF4	ENSG00000136826.10	3_114362764_C_G_b37	rs9841504	0.5	-0.053	-0.67	0.078	Stomach	0.942623
KLF4	ENSG00000136826.10	8_143761931_C_T_b37	rs2294008	0.54	-0.03	-0.61	0.049	Stomach	0.951235
PIGR	ENSG00000162896.5	3_114362764_C_G_b37	rs9841504	0.54	-0.037	-0.62	0.059	Stomach	0.951235
TFDP1	ENSG00000198176.8	7_21584088_G_A_b37	rs2285947	0.54	-0.03	-0.62	0.049	Stomach	0.951235
WIPF1	ENSG00000115935.12	7_21584088_G_A_b37	rs2285947	0.54	0.02	0.62	0.033	Stomach	0.951235
GATA3	ENSG00000107485.11	8_143761931_C_T_b37	rs2294008	0.55	0.039	0.59	0.065	Stomach	0.951235
SMC1A	ENSG00000072501.13	6_40536128_G_A_b37	rs2494938	0.58	-0.017	-0.55	0.031	Stomach	0.951235
IRS2	ENSG00000185950.7	10_96066341_A_G_b37	rs2274223	0.59	0.04	0.54	0.074	Stomach	0.951235
PTGS1	ENSG00000095303.10	5_40791884_C_T_b37	rs13361707	0.59	-0.043	-0.54	0.081	Stomach	0.951235
SEMA3E	ENSG00000170381.8	1_155162067_C_T_b37	rs4072037	0.6	0.029	0.53	0.055	Stomach	0.951235
DNAH7	ENSG00000118997.9	8_143761931_C_T_b37	rs2294008	0.61	0.046	0.51	0.089	Stomach	0.951235
ERBB4	ENSG00000178568.9	5_88902964_T_C_b37	rs7712641	0.61	-0.024	-0.51	0.048	Stomach	0.951235
MACF1	ENSG00000127603.19	6_28228342_A_G_b37	rs1679709	0.61	0.025	0.51	0.048	Stomach	0.951235
EIF4A2	ENSG00000156976.10	1_155162067_C_T_b37	rs4072037	0.63	0.022	0.48	0.046	Stomach	0.951235
CASP8	ENSG00000064012.17	7_21584088_G_A_b37	rs2285947	0.64	-0.02	-0.48	0.042	Stomach	0.951235
MACROD2	ENSG00000172264.12	6_28228342_A_G_b37	rs1679709	0.64	0.04	0.47	0.086	Stomach	0.951235
SMARCA4	ENSG00000127616.13	6_28228342_A_G_b37	rs1679709	0.65	-0.027	-0.46	0.058	Stomach	0.951235
CDC73	ENSG00000134371.9	8_143761931_C_T_b37	rs2294008	0.66	0.015	0.44	0.034	Stomach	0.951235
BNC2	ENSG00000173068.13	5_40791884_C_T_b37	rs13361707	0.67	0.016	0.42	0.039	Stomach	0.951235
IL2RG	ENSG00000147168.8	7_21584088_G_A_b37	rs2285947	0.67	0.011	0.42	0.026	Stomach	0.951235
PIK3CA	ENSG00000121879.3	7_21584088_G_A_b37	rs2285947	0.67	-0.013	-0.43	0.031	Stomach	0.951235
MAP2K7	ENSG00000076984.13	3_114362764_C_G_b37	rs9841504	0.68	-0.035	-0.41	0.087	Stomach	0.953659
TCF4	ENSG00000196628.9	6_40536128_G_A_b37	rs2494938	0.71	0.013	0.37	0.036	Stomach	0.970642
CIC	ENSG00000079432.3	7_21584088_G_A_b37	rs2285947	0.73	-0.016	-0.35	0.047	Stomach	0.970642
ERBB4	ENSG00000178568.9	7_21584088_G_A_b37	rs2285947	0.73	-0.015	-0.34	0.045	Stomach	0.970642
TAF1	ENSG00000147133.11	10_96066341_A_G_b37	rs2274223	0.76	0.015	0.3	0.05	Stomach	0.970642
ACVR2A	ENSG00000121989.10	1_155162067_C_T_b37	rs4072037	0.77	0.021	0.29	0.071	Stomach	0.970642
FOXP1	ENSG00000114861.14	7_21584088_G_A_b37	rs2285947	0.77	-0.014	-0.29	0.048	Stomach	0.970642
MET	ENSG00000105976.10	7_21584088_G_A_b37	rs2285947	0.78	-0.011	-0.28	0.041	Stomach	0.970642
SPOP	ENSG00000121067.13	6_28228342_A_G_b37	rs1679709	0.78	-0.018	-0.28	0.065	Stomach	0.970642
IRS2	ENSG00000185950.7	8_143761931_C_T_b37	rs2294008	0.79	0.018	0.27	0.067	Stomach	0.970642
ZFHX3	ENSG00000140836.10	7_21584088_G_A_b37	rs2285947	0.79	0.0085	0.27	0.031	Stomach	0.970642
EEF1A1	ENSG00000156508.13	8_143761931_C_T_b37	rs2294008	0.81	-0.009	-0.25	0.037	Stomach	0.970642
ACVR1B	ENSG00000135503.8	1_155162067_C_T_b37	rs4072037	0.82	-0.0064	-0.23	0.027	Stomach	0.970642
BCORL1	ENSG00000085185.11	7_21584088_G_A_b37	rs2285947	0.83	0.0094	0.21	0.045	Stomach	0.970642
EEF1A1	ENSG00000156508.13	3_114362764_C_G_b37	rs9841504	0.83	0.013	0.22	0.059	Stomach	0.970642
EP300	ENSG00000100393.9	10_96066341_A_G_b37	rs2274223	0.83	0.0085	0.21	0.04	Stomach	0.970642
TTN	ENSG00000155657.19	5_40791884_C_T_b37	rs13361707	0.83	-0.017	-0.22	0.078	Stomach	0.970642
PIK3CA	ENSG00000121879.3	5_40791884_C_T_b37	rs13361707	0.85	0.0066	0.19	0.034	Stomach	0.970642
CPD	ENSG00000108582.7	6_40536128_G_A_b37	rs2494938	0.86	-0.0058	-0.17	0.033	Stomach	0.970642
LARP4B	ENSG00000107929.10	6_40536128_G_A_b37	rs2494938	0.86	0.0064	0.17	0.037	Stomach	0.970642
SERPINB8	ENSG00000166401.9	6_40536128_G_A_b37	rs2494938	0.87	-0.0058	-0.16	0.035	Stomach	0.970642
RBM28	ENSG00000106344.4	6_41005502_T_C_b37	rs2294693	0.88	-0.0076	-0.16	0.048	Stomach	0.970642
THBS1	ENSG00000137801.9	8_143761931_C_T_b37	rs2294008	0.88	-0.0054	-0.15	0.035	Stomach	0.970642
RUNX1	ENSG00000159216.14	6_28228342_A_G_b37	rs1679709	0.9	-0.0078	-0.13	0.062	Stomach	0.970642
POLE	ENSG00000177084.12	3_114362764_C_G_b37	rs9841504	0.91	-0.0087	-0.12	0.074	Stomach	0.970642
SOS1	ENSG00000115904.8	7_21584088_G_A_b37	rs2285947	0.91	0.0062	0.11	0.055	Stomach	0.970642
ARHGAP26	ENSG00000145819.11	5_88902964_T_C_b37	rs7712641	0.92	-0.0063	-0.11	0.06	Stomach	0.970642
CDKN2A	ENSG00000147889.12	7_21584088_G_A_b37	rs2285947	0.92	0.0058	0.1	0.057	Stomach	0.970642
RIMS2	ENSG00000176406.16	1_155162067_C_T_b37	rs4072037	0.94	0.006	0.078	0.076	Stomach	0.982727
TJP2	ENSG00000119139.12	6_28228342_A_G_b37	rs1679709	0.95	0.006	0.066	0.091	Stomach	0.984234
THBS1	ENSG00000137801.9	6_40536128_G_A_b37	rs2494938	0.97	-0.0013	-0.037	0.034	Stomach	0.988596
ALPK2	ENSG00000198796.6	6_40536128_G_A_b37	rs2494938	0.98	0.0018	0.029	0.061	Stomach	0.988596
EIF2AK3	ENSG00000172071.7	8_143761931_C_T_b37	rs2294008	0.98	-0.00091	-0.023	0.04	Stomach	0.988596
MYH9	ENSG00000100345.16	5_88902964_T_C_b37	rs7712641	0.99	0.00045	0.012	0.037	Stomach	0.99
