# Supplementary material for: Germline genetic variants were interactively associated with somatic alterations in gastric cancer
Source: Cancer Med. 2018 Jun 20;7(8):3912–20. doi: 10.1002/cam4.1612 (PMC6089170; doi:10.1002/cam4.1612)
Supplement: Supplementary file 10 [file CAM4-7-3912-s010.xlsx]

## Sheet: Table S9
Table S9. Associations between gastric cancer risk SNPs and somatic truncation mutations in selected pathways (N=414).
REACTOME pathways	SNP	EA	Controls	Cases	MAFcontrol	MAFcase	Betaa	SE a	Z_value	Pa	FDR
REACTOME_SIGNALING_BY_PDGF	rs2285947	A	386	28	0.413212	0.178571	-1.3487	0.380474	-3.54479	0.000392924	0.0302551
REACTOME_PPARA_ACTIVATES_GENE_EXPRESSION	rs2285947	A	408	6	0.401961	0.0833333	-2.39781	1.18291	-2.02704	0.0426588	0.586883
REACTOME_INSULIN_RECEPTOR_SIGNALLING_CASCADE	rs2294693	C	403	11	0.254342	0.0454545	-2.01105	1.04873	-1.91761	0.0551601	0.586883
REACTOME_SIGNALING_BY_INSULIN_RECEPTOR	rs2294693	C	403	11	0.254342	0.0454545	-2.01105	1.04873	-1.91761	0.0551601	0.586883
REACTOME_PI3K_CASCADE	rs13361707	C	405	9	0.311111	0.5	0.913657	0.491664	1.8583	0.063127	0.586883
REACTOME_SIGNALING_BY_INSULIN_RECEPTOR	rs2285947	A	403	11	0.401985	0.227273	-1.01867	0.565303	-1.80198	0.0715478	0.586883
REACTOME_INSULIN_RECEPTOR_SIGNALLING_CASCADE	rs2285947	A	403	11	0.401985	0.227273	-1.01867	0.565303	-1.80198	0.0715478	0.586883
REACTOME_SIGNALING_BY_PDGF	rs1679709	A	386	28	0.128238	0.196429	0.670393	0.386983	1.73236	0.0832104	0.586883
REACTOME_PI3K_CASCADE	rs2285947	A	405	9	0.401235	0.222222	-1.10341	0.641587	-1.71981	0.0854666	0.586883
REACTOME_PI3K_CASCADE	rs2294693	C	405	9	0.253086	0.0555556	-1.82486	1.06826	-1.70826	0.0875888	0.586883
REACTOME_SIGNALING_BY_INSULIN_RECEPTOR	rs13361707	C	403	11	0.311414	0.454545	0.758402	0.452462	1.67617	0.0937051	0.586883
REACTOME_INSULIN_RECEPTOR_SIGNALLING_CASCADE	rs13361707	C	403	11	0.311414	0.454545	0.758402	0.452462	1.67617	0.0937051	0.586883
REACTOME_PI3K_CASCADE	rs2294008	T	405	9	0.482716	0.666667	0.900083	0.554253	1.62396	0.104385	0.586883
REACTOME_INSULIN_RECEPTOR_SIGNALLING_CASCADE	rs9841504	G	403	11	0.1067	0.181818	1.0934	0.701669	1.55828	0.119166	0.586883
REACTOME_SIGNALING_BY_INSULIN_RECEPTOR	rs9841504	G	403	11	0.1067	0.181818	1.0934	0.701669	1.55828	0.119166	0.586883
REACTOME_SEMAPHORIN_INTERACTIONS	rs13361707	C	403	11	0.311414	0.454545	0.719551	0.465234	1.54664	0.12195	0.586883
REACTOME_PI3K_CASCADE	rs9841504	G	405	9	0.107407	0.166667	1.21692	0.837445	1.45313	0.146187	0.660826
REACTOME_SIGNALING_BY_INSULIN_RECEPTOR	rs2494938	A	403	11	0.478908	0.363636	-0.643992	0.468375	-1.37495	0.169147	0.660826
REACTOME_INSULIN_RECEPTOR_SIGNALLING_CASCADE	rs2494938	A	403	11	0.478908	0.363636	-0.643992	0.468375	-1.37495	0.169147	0.660826
REACTOME_INSULIN_RECEPTOR_SIGNALLING_CASCADE	rs4072037	C	403	11	0.400744	0.636364	0.632309	0.471851	1.34006	0.180225	0.660826
REACTOME_SIGNALING_BY_INSULIN_RECEPTOR	rs4072037	C	403	11	0.400744	0.636364	0.632309	0.471851	1.34006	0.180225	0.660826
REACTOME_PI3K_CASCADE	rs2494938	A	405	9	0.479012	0.333333	-0.68923	0.52522	-1.31227	0.18943	0.663005
REACTOME_PI3K_CASCADE	rs7712641	T	405	9	0.377778	0.222222	-0.847735	0.670173	-1.26495	0.205889	0.669609
REACTOME_PERK_REGULATED_GENE_EXPRESSION	rs2294008	T	410	4	0.489024	0.25	-1.81562	1.44426	-1.25712	0.208709	0.669609
REACTOME_SIGNALING_BY_INSULIN_RECEPTOR	rs2294008	T	403	11	0.483871	0.590909	0.508161	0.466665	1.08892	0.276188	0.817942
REACTOME_INSULIN_RECEPTOR_SIGNALLING_CASCADE	rs2294008	T	403	11	0.483871	0.590909	0.508161	0.466665	1.08892	0.276188	0.817942
REACTOME_PI3K_CASCADE	rs4072037	C	405	9	0.402469	0.611111	0.525368	0.537007	0.978326	0.327913	0.883599
REACTOME_PPARA_ACTIVATES_GENE_EXPRESSION	rs2294008	T	408	6	0.487745	0.416667	-0.609435	0.671006	-0.908241	0.363751	0.883599
REACTOME_PPARA_ACTIVATES_GENE_EXPRESSION	rs2494938	A	408	6	0.477941	0.333333	-0.560487	0.627644	-0.893002	0.371856	0.883599
REACTOME_SEMAPHORIN_INTERACTIONS	rs1679709	A	403	11	0.130273	0.227273	0.494392	0.557403	0.886957	0.375102	0.883599
REACTOME_SIGNALING_BY_PDGF	rs2494938	A	386	28	0.477979	0.446429	-0.247859	0.280472	-0.88372	0.376848	0.883599
REACTOME_INSULIN_RECEPTOR_SIGNALLING_CASCADE	rs7712641	T	403	11	0.377171	0.272727	-0.478772	0.54386	-0.880321	0.378685	0.883599
REACTOME_SIGNALING_BY_INSULIN_RECEPTOR	rs7712641	T	403	11	0.377171	0.272727	-0.478772	0.54386	-0.880321	0.378685	0.883599
REACTOME_SIGNALING_BY_PDGF	rs80142782	C	386	28	0.0181347	0.0178571	1.01919	1.20663	0.844653	0.398304	0.902042
REACTOME_PERK_REGULATED_GENE_EXPRESSION	rs2285947	A	410	4	0.39878	0.25	-0.876825	1.10408	-0.794169	0.427097	0.939613
REACTOME_SIGNALING_BY_PDGF	rs4072037	C	386	28	0.408031	0.392857	-0.222858	0.298033	-0.747763	0.454603	0.972346
REACTOME_PERK_REGULATED_GENE_EXPRESSION	rs2294693	C	410	4	0.25	0.125	-0.968541	1.42725	-0.678609	0.497386	0.997048
REACTOME_PERK_REGULATED_GENE_EXPRESSION	rs2274223	G	410	4	0.319512	0.25	-0.770577	1.25471	-0.614148	0.539118	0.997048
REACTOME_SIGNALING_BY_PDGF	rs2294693	C	386	28	0.25	0.232143	-0.19673	0.334593	-0.587968	0.556554	0.997048
REACTOME_SEMAPHORIN_INTERACTIONS	rs2274223	G	403	11	0.317618	0.363636	0.237815	0.455023	0.522642	0.601223	0.997048
REACTOME_SEMAPHORIN_INTERACTIONS	rs9841504	G	403	11	0.109181	0.0909091	-0.443702	0.858822	-0.516641	0.605407	0.997048
REACTOME_SIGNALING_BY_PDGF	rs7712641	T	386	28	0.376943	0.339286	-0.153347	0.311401	-0.492442	0.622407	0.997048
REACTOME_PPARA_ACTIVATES_GENE_EXPRESSION	rs4072037	C	408	6	0.406863	0.416667	-0.305518	0.635439	-0.480798	0.63066	0.997048
REACTOME_PPARA_ACTIVATES_GENE_EXPRESSION	rs2274223	G	408	6	0.317402	0.416667	0.286581	0.603428	0.474921	0.634843	0.997048
REACTOME_PPARA_ACTIVATES_GENE_EXPRESSION	rs7712641	T	408	6	0.373775	0.416667	0.323627	0.691497	0.468009	0.639778	0.997048
REACTOME_SEMAPHORIN_INTERACTIONS	rs4072037	C	403	11	0.405707	0.454545	0.209111	0.479296	0.436288	0.662628	0.997048
REACTOME_SIGNALING_BY_PDGF	rs2274223	G	386	28	0.316062	0.357143	0.128071	0.304061	0.421203	0.673607	0.997048
REACTOME_PPARA_ACTIVATES_GENE_EXPRESSION	rs2294693	C	408	6	0.25	0.166667	-0.328289	0.794272	-0.41332	0.679372	0.997048
REACTOME_PPARA_ACTIVATES_GENE_EXPRESSION	rs13361707	C	408	6	0.316176	0.25	-0.282365	0.75154	-0.375716	0.707128	0.997048
REACTOME_PERK_REGULATED_GENE_EXPRESSION	rs9841504	G	410	4	0.108537	0.125	-0.77272	2.24091	-0.344824	0.730227	0.997048
REACTOME_PPARA_ACTIVATES_GENE_EXPRESSION	rs9841504	G	408	6	0.109069	0.0833333	-0.371911	1.19634	-0.310873	0.755897	0.997048
REACTOME_SIGNALING_BY_PDGF	rs2294008	T	386	28	0.488342	0.464286	-0.0935158	0.303033	-0.3086	0.757626	0.997048
REACTOME_SEMAPHORIN_INTERACTIONS	rs2294693	C	403	11	0.248139	0.272727	0.129422	0.47335	0.273418	0.784532	0.997048
REACTOME_SEMAPHORIN_INTERACTIONS	rs2285947	A	403	11	0.398263	0.363636	-0.124269	0.469456	-0.264709	0.791234	0.997048
REACTOME_PERK_REGULATED_GENE_EXPRESSION	rs4072037	C	410	4	0.408537	0.25	-0.253819	0.980306	-0.258918	0.795699	0.997048
REACTOME_SIGNALING_BY_INSULIN_RECEPTOR	rs2274223	G	403	11	0.317618	0.363636	0.105059	0.486829	0.215802	0.829142	0.997048
REACTOME_INSULIN_RECEPTOR_SIGNALLING_CASCADE	rs2274223	G	403	11	0.317618	0.363636	0.105059	0.486829	0.215802	0.829142	0.997048
REACTOME_SIGNALING_BY_PDGF	rs13361707	C	386	28	0.314767	0.321429	0.0627353	0.306755	0.204513	0.837953	0.997048
REACTOME_SIGNALING_BY_PDGF	rs9841504	G	386	28	0.108808	0.107143	0.102041	0.500173	0.204012	0.838344	0.997048
REACTOME_PI3K_CASCADE	rs1679709	A	405	9	0.132099	0.166667	0.138827	0.702946	0.197493	0.843442	0.997048
REACTOME_PERK_REGULATED_GENE_EXPRESSION	rs2494938	A	410	4	0.47561	0.5	0.145215	0.968042	0.150009	0.880757	0.997048
REACTOME_SEMAPHORIN_INTERACTIONS	rs7712641	T	403	11	0.373449	0.409091	0.0716747	0.504474	0.142078	0.887018	0.997048
REACTOME_SEMAPHORIN_INTERACTIONS	rs2494938	A	403	11	0.476427	0.454545	-0.0568679	0.426622	-0.133298	0.893957	0.997048
REACTOME_SEMAPHORIN_INTERACTIONS	rs2294008	T	403	11	0.486352	0.5	-0.0494422	0.466669	-0.105947	0.915624	0.997048
REACTOME_PERK_REGULATED_GENE_EXPRESSION	rs7712641	T	410	4	0.373171	0.5	0.0796625	1.22053	0.0652686	0.94796	0.997048
REACTOME_SIGNALING_BY_INSULIN_RECEPTOR	rs1679709	A	403	11	0.132754	0.136364	0.0262513	0.673839	0.0389578	0.968924	0.997048
REACTOME_INSULIN_RECEPTOR_SIGNALLING_CASCADE	rs1679709	A	403	11	0.132754	0.136364	0.0262513	0.673839	0.0389578	0.968924	0.997048
REACTOME_PI3K_CASCADE	rs2274223	G	405	9	0.318519	0.333333	0.0167245	0.540067	0.0309675	0.975295	0.997048
REACTOME_PPARA_ACTIVATES_GENE_EXPRESSION	rs1679709	A	408	6	0.132353	0.166667	0.015168	0.808067	0.0187708	0.985024	0.997048
REACTOME_SEMAPHORIN_INTERACTIONS	rs80142782	C	403	11	0.0186104	0	-14.5763	1604.15	-0.00908662	0.99275	0.997048
REACTOME_SIGNALING_BY_INSULIN_RECEPTOR	rs80142782	C	403	11	0.0186104	0	-9.63184	1303.21	-0.00739088	0.994103	0.997048
REACTOME_INSULIN_RECEPTOR_SIGNALLING_CASCADE	rs80142782	C	403	11	0.0186104	0	-9.63184	1303.21	-0.00739088	0.994103	0.997048
REACTOME_PPARA_ACTIVATES_GENE_EXPRESSION	rs80142782	C	408	6	0.0183824	0	-12.8611	2567.18	-0.00500981	0.996003	0.997048
REACTOME_PERK_REGULATED_GENE_EXPRESSION	rs80142782	C	410	4	0.0182927	0	7.06643	1472.02	0.00480049	0.99617	0.997048
REACTOME_PI3K_CASCADE	rs80142782	C	405	9	0.0185185	0	-8.979	2045.16	-0.00439037	0.996497	0.997048
REACTOME_PERK_REGULATED_GENE_EXPRESSION	rs13361707	C	410	4	0.318293	0	-20.5705	4942.35	-0.00416208	0.996679	0.997048
REACTOME_PERK_REGULATED_GENE_EXPRESSION	rs1679709	A	410	4	0.134146	0	-19.6448	5309.35	-0.00370004	0.997048	0.997048
EA: effect allele; MAF: minor allele frequency; FDR: false discovery rate.
a The effect size (Beta) and standard error (SE) were calculated using logistic regression with adjustment of age, gender, clinical stage, and the first 10 principal components;
