# Supplementary material for: Germline genetic variants were interactively associated with somatic alterations in gastric cancer
Source: Cancer Med. 2018 Jun 20;7(8):3912–20. doi: 10.1002/cam4.1612 (PMC6089170; doi:10.1002/cam4.1612)
Supplement: Supplementary file 11 [file CAM4-7-3912-s011.xlsx]

## Sheet: Table S10
Table S10. Stratified analysis of association between rs2285947 and truncation mutation within Signaling by PDGF pathway.
Variables	Casea	Controla	OR (95%CI)b	P b
	GG/GA/AA	GG/GA/AA
Age (years)
< 68	7/2/0	62/98/34	0.10(0.02-0.71)	0.0207
≥ 68	11/8/0	66/91/30	0.24(0.09-0.64)	0.00417
Sex
Male	8/6/0	91/130/32	0.39(0.14-1.10)	0.0747
Female	10/4/0	40/61/32	0.14(0.04-0.49)	0.00227
Ethnicity
Caucasus	10/8/0	73/116/52	0.29(0.12-0.70)	0.00585
Asians	3/0/0	36/39/3	-	-
Tumor stage
stageⅠ	3/1/0	21/22/9	-	-
stageⅡ	7/5/0	46/47/19	0.38(0.12-1.18)	0.0944
stageⅢ	3/3/0	48/90/25	0.44(0.08-2.31)	0.334
stageⅣ	3/0/0	12/21/5	-	-
aCases: Patients with somatic truncation mutations in pathway; Controls: Patients without somatic truncation mutations in pathway.
bOdds ratios, 95% confidence intervals, and P values were calculated using logistic regression models adjusting for age, gender, clinical stage, and the first 10 principal components.
