# Supplementary material for: Germline genetic variants were interactively associated with somatic alterations in gastric cancer
Source: Cancer Med. 2018 Jun 20;7(8):3912–20. doi: 10.1002/cam4.1612 (PMC6089170; doi:10.1002/cam4.1612)
Supplement: Supplementary file 12 [file CAM4-7-3912-s012.xlsx]

## Sheet: Table S11
Table S11. Associations between gastric cancer risk SNPs and gene-level copy number values of driver genes(N=436).
SNP	EA	Driver genes	Betaa	SE a	Z_value	P a	FDR
rs2494938	A	ERBB3	0.0808841	0.0264579	3.05709	0.0023774	0.997098
rs2285947	A	WIPF1	0.0434258	0.0147524	2.94363	0.00342339	0.997098
rs1679709	A	TBL1XR1	-0.0936655	0.0320547	-2.92205	0.00366464	0.997098
rs13361707	T	SPTA1	-0.0593425	0.0203923	-2.91005	0.00380541	0.997098
rs9841504	G	TCF7L2	0.0816526	0.0292832	2.78838	0.00553736	0.997098
rs2294008	C	GLI3	-0.0572521	0.0208414	-2.74703	0.00627182	0.997098
rs2285947	A	NCKAP1	0.0449545	0.0168134	2.67373	0.00779312	0.997098
rs2285947	A	DNAH7	0.0402447	0.0151691	2.65306	0.00827822	0.997098
rs13361707	T	PRRX1	-0.0531156	0.0202016	-2.62928	0.00887	0.997098
rs7712641	T	ZNF217	-0.137475	0.0533169	-2.57845	0.0102632	0.997098
rs2285947	A	TTN	0.0430008	0.0169736	2.53339	0.0116585	0.997098
rs7712641	T	TCF4	-0.0487953	0.0193077	-2.52725	0.0118612	0.997098
rs1679709	A	DLG1	-0.0888806	0.0351907	-2.52569	0.0119132	0.997098
rs13361707	T	SPRR2B	-0.0563494	0.0224496	-2.51004	0.012446	0.997098
rs4072037	C	CHD1L	-0.0603048	0.0240305	-2.50951	0.0124644	0.997098
rs1679709	A	EIF4A2	-0.0716344	0.0285637	-2.50789	0.0125209	0.997098
rs9841504	G	ARID1A	-0.0677547	0.0272024	-2.49076	0.0131315	0.997098
rs2285947	A	COL14A1	0.0869409	0.0351158	2.47584	0.0136848	0.997098
rs1679709	A	EIF4G1	-0.0729543	0.0295882	-2.46565	0.0140742	0.997098
rs7712641	T	ERBB3	-0.0716445	0.0294588	-2.43203	0.0154305	0.997098
rs13361707	T	ASH1L	-0.0573653	0.02381	-2.4093	0.0164117	0.997098
rs2294008	C	HNRNPDL	-0.0338397	0.0140798	-2.40342	0.0166741	0.997098
rs2494938	A	PPP2R1A	0.0411853	0.0173656	2.37166	0.0181575	0.997098
rs13361707	T	TMEM63A	-0.0573154	0.0242178	-2.36666	0.0184009	0.997098
rs4072037	C	KLF6	-0.0432226	0.0182657	-2.36633	0.0184174	0.997098
rs13361707	T	MAP2K7	-0.0405872	0.0171557	-2.36581	0.0184428	0.997098
rs9841504	G	ITGAV	-0.0841079	0.0357735	-2.35113	0.019177	0.997098
rs13361707	T	KLF4	-0.03479	0.0148091	-2.34924	0.0192732	0.997098
rs80142782	C	STARD13	-0.255117	0.108688	-2.34725	0.0193752	0.997098
rs2285947	A	ROBO2	0.0511432	0.0218339	2.34238	0.0196265	0.997098
rs2285947	A	UBR5	0.0811096	0.0347747	2.33243	0.0201487	0.997098
rs80142782	C	CTNNA2	0.108742	0.0467199	2.32754	0.0204099	0.997098
rs80142782	C	ERBB3	0.250519	0.107781	2.32434	0.0205823	0.997098
rs13361707	T	TJP2	-0.0477003	0.0206402	-2.31104	0.0213128	0.997098
rs1679709	A	YBX3	-0.0647724	0.0280575	-2.30856	0.0214516	0.997098
rs80142782	C	NBEA	-0.242857	0.105364	-2.30494	0.0216554	0.997098
rs9841504	G	RASA1	-0.0614651	0.0267458	-2.29812	0.0220443	0.997098
rs2494938	A	RAD21	-0.0617717	0.0270337	-2.28499	0.0228099	0.997098
rs9841504	G	ERBB2IP	-0.0606171	0.0266348	-2.27586	0.023356	0.997098
rs2285947	A	RIMS2	0.0789454	0.0347296	2.27315	0.0235205	0.997098
rs1679709	A	MAP3K1	-0.0496222	0.0218455	-2.27151	0.0236202	0.997098
rs9841504	G	TNPO1	-0.0674241	0.029737	-2.26735	0.0238753	0.997098
rs9841504	G	ERBB4	-0.0504449	0.0223557	-2.25647	0.0245535	0.997098
rs2494938	A	PTPN13	0.0301748	0.0133826	2.25478	0.02466	0.997098
rs1679709	A	PIK3CA	-0.0790693	0.0350933	-2.25312	0.0247656	0.997098
rs2285947	A	CASP8	0.0304451	0.0135239	2.25122	0.0248867	0.997098
rs4072037	C	DLG1	-0.0564317	0.0252024	-2.23914	0.0256683	0.997098
rs1679709	A	CHRD	-0.0669543	0.0299516	-2.23541	0.0259138	0.997098
rs2294008	C	PTPN13	-0.0321461	0.0143851	-2.23468	0.0259623	0.997098
rs80142782	C	GOLGA5	0.111118	0.0500456	2.22033	0.026928	0.997098
rs80142782	C	GRIN2A	0.148529	0.0670218	2.21613	0.0272164	0.997098
rs2294693	C	RPL22	0.0383071	0.017305	2.21364	0.027389	0.997098
rs7712641	T	SMAD4	-0.0489037	0.0220946	-2.21338	0.0274071	0.997098
rs9841504	G	PTPRU	-0.0484689	0.0219136	-2.21181	0.027516	0.997098
rs80142782	C	PTN	-0.133015	0.0603169	-2.20528	0.0279746	0.997098
rs2285947	A	ITGAV	0.0488599	0.0221609	2.20478	0.0280093	0.997098
rs2294008	C	IGF2BP3	-0.0564922	0.0257075	-2.1975	0.0285288	0.997098
rs80142782	C	RASA1	0.135384	0.061879	2.18789	0.0292269	0.997098
rs2274223	G	AFF4	-0.0358996	0.0164982	-2.17597	0.0301126	0.997098
rs4072037	C	MYEOV	0.0896331	0.0411961	2.17577	0.0301284	0.997098
rs9841504	G	PTPRF	-0.0429466	0.0198224	-2.16657	0.0308283	0.997098
rs80142782	C	MYH11	0.147355	0.0681914	2.1609	0.0312666	0.997098
rs1679709	A	KRAS	-0.19833	0.0918666	-2.15889	0.0314228	0.997098
rs4072037	C	GATA3	-0.0396756	0.0184537	-2.15001	0.0321234	0.997098
rs80142782	C	POLR2B	0.105884	0.0493565	2.14528	0.0325018	0.997098
rs7712641	T	ALPK2	-0.040282	0.0188047	-2.14212	0.0327569	0.997098
rs2494938	A	MET	-0.0663167	0.0310227	-2.13768	0.0331179	0.997098
rs2294008	C	DDX5	-0.0370677	0.0173494	-2.13655	0.033211	0.997098
rs4072037	C	CHRD	-0.0457639	0.021427	-2.1358	0.033272	0.997098
rs9841504	G	PIK3R1	-0.0559359	0.0262088	-2.13424	0.0334001	0.997098
rs2294008	C	BRCA1	-0.0334027	0.0156622	-2.13269	0.0335284	0.997098
rs4072037	C	LARP4B	-0.0379388	0.0177899	-2.1326	0.0335355	0.997098
rs7712641	T	LMAN1	-0.0399072	0.0187172	-2.13211	0.0335763	0.997098
rs2294693	C	SOS2	-0.0462055	0.0217406	-2.12531	0.0341421	0.997098
rs13361707	T	FMN2	-0.0445576	0.021019	-2.11987	0.0346014	0.997098
rs4072037	C	FUBP1	0.0278896	0.0131597	2.11931	0.0346489	0.997098
rs80142782	C	TFDP1	-0.205645	0.0972564	-2.11446	0.0350628	0.997098
rs2285947	A	MYC	0.111247	0.0529339	2.10163	0.0361793	0.997098
rs7712641	T	SERPINB8	-0.0392615	0.0186873	-2.10097	0.0362376	0.997098
rs80142782	C	PIK3R1	0.127209	0.0606121	2.09873	0.0364355	0.997098
rs2494938	A	CIC	0.0320172	0.0152558	2.09869	0.036439	0.997098
rs2494938	A	CNOT4	-0.0309721	0.0148681	-2.08313	0.0378425	0.997098
rs9841504	G	BNC2	-0.0716535	0.0344077	-2.08249	0.0379013	0.997098
rs2494938	A	THBS1	0.0258582	0.0124433	2.07807	0.0383079	0.997098
rs2274223	G	MUC6	0.0328971	0.0158376	2.07716	0.038393	0.997098
rs2294008	C	CNGA4	-0.0373294	0.0179848	-2.07561	0.038537	0.997098
rs4072037	C	RPL22	0.0335208	0.0162078	2.06819	0.0392326	0.997098
rs9841504	G	PRKCI	-0.101934	0.0493771	-2.06439	0.0395928	0.997098
rs80142782	C	CNOT4	-0.124218	0.0602964	-2.06013	0.0400001	0.997098
rs2285947	A	MDM2	0.106297	0.052014	2.04363	0.041612	0.997098
rs2294693	C	IRF2	-0.0390425	0.0191154	-2.04247	0.0417277	0.997098
rs9841504	G	APC	-0.0596003	0.0292347	-2.03868	0.042106	0.997098
rs4072037	C	CCND1	0.0931764	0.0457353	2.0373	0.0422452	0.997098
rs13361707	T	BRAF	-0.040747	0.0200033	-2.03702	0.0422733	0.997098
rs1679709	A	CCT5	-0.0730363	0.0360169	-2.02784	0.0432062	0.997098
rs2294008	C	ACVR2A	-0.0231805	0.0114459	-2.02522	0.0434749	0.997098
rs80142782	C	CLOCK	0.116116	0.0573649	2.02417	0.0435834	0.997098
rs1679709	A	ZIC4	-0.0511249	0.0252604	-2.02392	0.0436096	0.997098
rs2494938	A	PIK3CB	-0.0457033	0.0226019	-2.0221	0.0437977	0.997098
rs2285947	A	SEMA3E	-0.0517307	0.0255956	-2.02108	0.0439042	0.997098
rs2494938	A	BRAF	-0.0355544	0.0176206	-2.01778	0.0442482	0.997098
rs4072037	C	EIF4G1	-0.042578	0.0212072	-2.00771	0.0453121	0.997098
rs2285947	A	THRAP3	-0.029509	0.0147046	-2.00679	0.0454106	0.997098
rs13361707	T	MAP3K1	-0.0332515	0.0165959	-2.00359	0.0457543	0.997098
rs2285947	A	NR4A2	0.0332428	0.0166449	1.99718	0.0464491	0.997098
rs80142782	C	NAP1L1	0.105577	0.0529	1.99579	0.0466008	0.997098
rs2285947	A	ERBB3	0.0576702	0.0289012	1.99542	0.0466406	0.997098
rs2285947	A	SF3B1	0.0297597	0.0149396	1.992	0.0470169	0.997098
rs80142782	C	ARHGEF6	0.166382	0.0838184	1.98503	0.0477901	0.997098
rs9841504	G	EIF3A	0.0528802	0.0267302	1.9783	0.0485466	0.997098
rs1679709	A	ARHGAP35	-0.0504906	0.0255513	-1.97605	0.0488019	0.997098
rs2494938	A	NUP107	0.092674	0.0469823	1.97253	0.049203	0.997098
rs2285947	A	PARK2	-0.0440937	0.0224196	-1.96675	0.0498688	0.997098
rs2294008	C	KRAS	0.129754	0.0660432	1.96469	0.0501078	0.997098
rs13361707	T	ERCC2	-0.0437549	0.0222822	-1.96367	0.050226	0.997098
rs2294008	C	BPTF	-0.0326377	0.01667	-1.95787	0.0509052	0.997098
rs80142782	C	KRAS	0.487365	0.249176	1.95591	0.0511373	0.997098
rs9841504	G	DHX15	-0.0473045	0.0242016	-1.9546	0.0512916	0.997098
rs2285947	A	ERBB4	0.027079	0.0138587	1.95393	0.0513714	0.997098
rs80142782	C	PHF6	0.170304	0.0873672	1.94929	0.0519243	0.997098
rs9841504	G	WIPF1	-0.0466314	0.0239695	-1.94545	0.0523865	0.997098
rs7712641	T	NEDD4L	-0.0374927	0.0193039	-1.94223	0.0527753	0.997098
rs2285947	A	FOXP1	0.0511031	0.0264296	1.93355	0.053838	0.997098
rs80142782	C	DHX15	0.108031	0.0559665	1.93027	0.0542443	0.997098
rs1679709	A	ZBTB20	-0.0450468	0.0233764	-1.92702	0.0546501	0.997098
rs2294008	C	ABCA10	-0.0427762	0.0222008	-1.92679	0.0546787	0.997098
rs1679709	A	TCF4	-0.0502934	0.0261362	-1.92428	0.0549932	0.997098
rs2494938	A	PTN	-0.0286577	0.0148951	-1.92397	0.0550326	0.997098
rs2294008	C	AXIN2	-0.0352593	0.0183342	-1.92315	0.0551353	0.997098
rs9841504	G	AFF4	-0.0497653	0.0258849	-1.92256	0.0552092	0.997098
rs9841504	G	MAP3K1	-0.049264	0.0256448	-1.92102	0.0554048	0.997098
rs4072037	C	CUL1	-0.0319576	0.0166362	-1.92097	0.0554109	0.997098
rs80142782	C	RBM28	-0.121644	0.063554	-1.91403	0.056294	0.997098
rs1679709	A	MCHR1	-0.0372958	0.0195084	-1.91178	0.0565832	0.997098
rs4072037	C	TFDP1	-0.0490894	0.0256882	-1.91097	0.0566876	0.997098
rs2285947	A	SRGAP3	0.0334987	0.0175306	1.91087	0.0567005	0.997098
rs7712641	T	DIS3	-0.0574057	0.0300459	-1.9106	0.0567346	0.997098
rs2494938	A	FHIT	-0.039489	0.0206938	-1.90826	0.0570377	0.997098
rs1679709	A	NUP98	0.0351627	0.0184403	1.90684	0.0572224	0.997098
rs2494938	A	ARHGAP35	0.0324239	0.0170805	1.8983	0.0583408	0.997098
rs1679709	A	CSDE1	-0.0441832	0.0232856	-1.89745	0.0584528	0.997098
rs2274223	G	GOLGA5	-0.0262188	0.0138335	-1.89531	0.0587363	0.997098
rs2494938	A	RBM28	-0.0296719	0.0156746	-1.893	0.0590437	0.997098
rs2494938	A	ARHGEF6	0.0391117	0.0206794	1.89134	0.0592652	0.997098
rs1679709	A	DIS3	-0.0764577	0.0405488	-1.88557	0.0600408	0.997098
rs1679709	A	MKL1	-0.0375972	0.0199608	-1.88355	0.0603155	0.997098
rs80142782	C	FAT4	0.0951043	0.0505489	1.88143	0.060603	0.997098
rs9841504	G	SAMSN1	-0.0550378	0.0292796	-1.87973	0.0608346	0.997098
rs80142782	C	CSNK1G3	0.117301	0.0624912	1.87708	0.061199	0.997098
rs1679709	A	ATR	-0.0559374	0.0298147	-1.87617	0.0613234	0.997098
rs2294008	C	PTPN23	-0.0256685	0.0136842	-1.87578	0.0613768	0.997098
rs80142782	C	RBBP7	0.0944669	0.0503949	1.87453	0.0615492	0.997098
rs80142782	C	EGFR	-0.341317	0.18243	-1.87094	0.0620468	0.997098
rs7712641	T	TFDP1	-0.0497698	0.0266288	-1.86902	0.0623138	0.997098
rs4072037	C	EIF4A2	-0.0382286	0.0204911	-1.86562	0.0627903	0.997098
rs4072037	C	PIK3CA	-0.0468818	0.0251397	-1.86485	0.0628978	0.997098
rs80142782	C	YBX3	0.14147	0.0761959	1.85666	0.0640583	0.997098
rs2285947	A	PTN	-0.0300147	0.0161739	-1.85575	0.0641879	0.997098
rs13361707	T	AKAP2	-0.0288164	0.0155522	-1.85288	0.0645991	0.997098
rs2294008	C	THSD7B	-0.0245857	0.0133149	-1.84648	0.0655245	0.997098
rs1679709	A	NEDD4L	-0.0479841	0.0260606	-1.84125	0.0662886	0.997098
rs80142782	C	ACVR1B	0.104248	0.0566316	1.84081	0.066353	0.997098
rs80142782	C	MEDAG	-0.178077	0.0967566	-1.84047	0.066403	0.997098
rs4072037	C	ERBB2	-0.137449	0.0747463	-1.83887	0.066638	0.997098
rs2494938	A	TP53BP1	0.0210208	0.0114508	1.83575	0.0671003	0.997098
rs1679709	A	CPD	-0.0581213	0.0317341	-1.83151	0.0677308	0.997098
rs1679709	A	PPP2R1A	-0.0477041	0.0260565	-1.8308	0.0678377	0.997098
rs2294693	C	ARHGEF6	0.0432384	0.0236487	1.82836	0.0682031	0.997098
rs2285947	A	VPS13A	-0.0254968	0.0139491	-1.82785	0.0682802	0.997098
rs2285947	A	NFE2L2	0.02439	0.0133832	1.82243	0.0690989	0.997098
rs80142782	C	PTPN13	0.0988409	0.0543797	1.81761	0.0698348	0.997098
rs9841504	G	ANK3	0.0623234	0.0343118	1.81638	0.0700224	0.997098
rs2294693	C	BCORL1	0.0374345	0.0206273	1.81481	0.0702653	0.997098
rs9841504	G	ARHGAP26	-0.0450503	0.0248501	-1.81288	0.0705624	0.997098
rs2274223	G	CPD	0.0426787	0.0237353	1.79811	0.0728751	0.997098
rs4072037	C	ARID1A	0.0299014	0.0166556	1.79527	0.0733274	0.997098
rs2494938	A	SPOP	0.0257214	0.0143366	1.7941	0.0735145	0.997098
rs9841504	G	PIK3CB	-0.0708909	0.0396785	-1.78663	0.0747167	0.997098
rs4072037	C	BAP1	0.0250259	0.0141061	1.77412	0.0767667	0.997098
rs2494938	A	AQR	0.0249621	0.0140756	1.77343	0.0768804	0.997098
rs7712641	T	ERBB2	-0.137222	0.077491	-1.77082	0.0773145	0.997098
rs9841504	G	ATIC	-0.0348189	0.0196941	-1.76798	0.0777877	0.997098
rs2494938	A	PHF6	0.0380357	0.0215632	1.76392	0.078471	0.997098
rs2274223	G	MET	0.0612041	0.034778	1.75985	0.079159	0.997098
rs13361707	T	GRIN2A	-0.0330892	0.0188052	-1.75958	0.0792052	0.997098
rs2494938	A	ERCC2	0.0345374	0.0196439	1.75818	0.0794442	0.997098
rs80142782	C	APC	0.118954	0.0676831	1.75752	0.0795559	0.997098
rs80142782	C	SMC1A	0.0671964	0.0382409	1.75719	0.0796128	0.997098
rs9841504	G	FBXW7	-0.0498581	0.0284236	-1.75411	0.0801387	0.997098
rs1679709	A	MAP2K7	-0.0397172	0.0226801	-1.75119	0.0806419	0.997098
rs80142782	C	TNPO1	0.120571	0.0689281	1.74923	0.0809807	0.997098
rs7712641	T	LPHN2	-0.0233076	0.0133303	-1.74847	0.0811124	0.997098
rs13361707	T	GNAI1	-0.0410802	0.0235342	-1.74555	0.0816179	0.997098
rs2294693	C	NR2F2	-0.0443068	0.0254096	-1.7437	0.0819413	0.997098
rs2285947	A	MACF1	-0.0282353	0.0162348	-1.73919	0.0827322	0.997098
rs9841504	G	TBL1XR1	-0.0657239	0.0378081	-1.73835	0.0828799	0.997098
rs4072037	C	RBM28	-0.0291634	0.016783	-1.73768	0.0829991	0.997098
rs80142782	C	NF1	-0.0962979	0.0554655	-1.73618	0.0832641	0.997098
rs4072037	C	PTPRF	0.0210368	0.0121185	1.73593	0.0833082	0.997098
rs4072037	C	PTN	-0.0276643	0.0159509	-1.73434	0.0835891	0.997098
rs4072037	C	MACF1	0.0277313	0.0160031	1.73287	0.083851	0.997098
rs13361707	T	EZH2	-0.0306388	0.017682	-1.73277	0.0838687	0.997098
rs1679709	A	MVK	-0.0342231	0.019786	-1.72966	0.0844232	0.997098
rs2285947	A	AKAP9	-0.09168	0.0530363	-1.72863	0.0846087	0.997098
rs9841504	G	MYH9	-0.0424682	0.0245793	-1.7278	0.0847573	0.997098
rs13361707	T	BCORL1	0.0353694	0.0204915	1.72605	0.0850716	0.997098
rs9841504	G	EPHA1	-0.0462845	0.0268243	-1.72547	0.0851769	0.997098
rs2494938	A	EPHA1	-0.0263799	0.015296	-1.72462	0.0853293	0.997098
rs13361707	T	PIGR	-0.0436426	0.0253505	-1.72157	0.0858828	0.997098
rs2294693	C	ERCC2	-0.0386546	0.0224618	-1.7209	0.0860035	0.997098
rs2294008	C	ZHX3	-0.0627864	0.036485	-1.72088	0.0860074	0.997098
rs2294008	C	SETD2	-0.0247821	0.0144113	-1.71963	0.0862344	0.997098
rs9841504	G	CHEK2	-0.0452679	0.0263792	-1.71605	0.0868892	0.997098
rs13361707	T	GNA11	-0.0259504	0.0151475	-1.71318	0.0874161	0.997098
rs1679709	A	NAP1L1	-0.0333374	0.0195471	-1.70548	0.0888418	0.997098
rs2274223	G	CCAR1	-0.0358452	0.0210357	-1.70402	0.0891156	0.997098
rs80142782	C	ERBB2	-0.482623	0.283426	-1.70282	0.0893396	0.997098
rs9841504	G	BCOR	0.0344957	0.0203155	1.698	0.0902465	0.997098
rs2494938	A	COL14A1	-0.0550074	0.0324734	-1.69392	0.0910197	0.997098
rs80142782	C	SOHLH2	-0.173249	0.102307	-1.69342	0.091115	0.997098
rs1679709	A	MUC6	0.0359015	0.0212141	1.69235	0.0913201	0.997098
rs7712641	T	STK4	-0.0697601	0.041226	-1.69214	0.0913593	0.997098
rs9841504	G	ZBTB20	-0.046387	0.0274221	-1.69159	0.0914642	0.997098
rs7712641	T	MACROD2	-0.0610285	0.0360854	-1.69122	0.091534	0.997098
rs4072037	C	MACROD2	-0.058873	0.0348174	-1.69091	0.0915948	0.997098
rs7712641	T	AKAP6	0.0283039	0.0167472	1.69007	0.091754	0.997098
rs13361707	T	ZC3H11A	-0.0325005	0.0192386	-1.68934	0.0918954	0.997098
rs80142782	C	DCLK1	-0.173017	0.102488	-1.68817	0.0921191	0.997098
rs1679709	A	FGFR2	0.0886444	0.0525205	1.6878	0.0921894	0.997098
rs13361707	T	PTPRC	-0.031709	0.0187898	-1.68756	0.0922361	0.997098
rs13361707	T	ELF3	-0.0355273	0.0210865	-1.68483	0.092762	0.997098
rs2285947	A	CAPN7	0.0237555	0.014108	1.68383	0.0929564	0.997098
rs80142782	C	MAP3K1	0.0995391	0.0593586	1.67691	0.0943023	0.997098
rs1679709	A	MECOM	-0.0740246	0.0441771	-1.67563	0.0945529	0.997098
rs4072037	C	EPHA1	-0.0273622	0.0163703	-1.67146	0.0953743	0.997098
rs1679709	A	ALPK2	-0.0424961	0.025429	-1.67117	0.0954322	0.997098
rs2294008	C	PIK3R1	-0.026846	0.0160964	-1.66783	0.0960938	0.997098
rs80142782	C	IRS2	-0.203231	0.122365	-1.66086	0.0974867	0.997098
rs4072037	C	EGFR	0.0799744	0.0481811	1.65987	0.097685	0.997098
rs1679709	A	SPOP	-0.0356015	0.0214661	-1.6585	0.0979616	0.997098
rs4072037	C	CNOT4	-0.0263681	0.015939	-1.65432	0.098808	0.997098
rs13361707	T	BPTF	-0.0291439	0.0176317	-1.65293	0.0990912	0.997098
rs2294008	C	HDAC4	-0.0215233	0.0130236	-1.65263	0.0991512	0.997098
rs4072037	C	COL1A1	0.025418	0.0154059	1.64988	0.0997131	0.997098
rs2274223	G	NRG1	0.0404903	0.0245459	1.64958	0.0997757	0.997098
rs9841504	G	ACAD8	-0.0429876	0.026064	-1.64931	0.0998297	0.997098
rs4072037	C	PRKCI	-0.0497657	0.030182	-1.64885	0.0999234	0.997098
rs2494938	A	SRGAP3	0.0266511	0.0161673	1.64846	0.100004	0.997098
rs1679709	A	PTGS1	-0.0344683	0.020945	-1.64566	0.100581	0.997098
rs9841504	G	METTL3	-0.0421025	0.0255913	-1.64519	0.100677	0.997098
rs13361707	T	CDH1	-0.0275862	0.0167786	-1.64413	0.100895	0.997098
rs2285947	A	AGO4	-0.0227076	0.0138375	-1.64102	0.101539	0.997098
rs80142782	C	DIS3	-0.180394	0.109987	-1.64013	0.101725	0.997098
rs2274223	G	CSNK1G3	-0.0283142	0.0172635	-1.64012	0.101727	0.997098
rs2285947	A	EPB41L3	0.0296377	0.0180891	1.63843	0.10208	0.997098
rs2274223	G	ACSL6	-0.0273272	0.0166832	-1.63801	0.102166	0.997098
rs80142782	C	BAP1	0.087586	0.0534872	1.63751	0.10227	0.997098
rs2294008	C	RHOA	-0.0238667	0.0145903	-1.63579	0.102631	0.997098
rs9841504	G	AKAP9	0.140001	0.0857139	1.63335	0.103143	0.997098
rs2294008	C	GNAI1	-0.0363796	0.0222896	-1.63214	0.103398	0.997098
rs80142782	C	CDC73	0.111131	0.0683349	1.62626	0.104642	0.997098
rs2294693	C	ASH1L	-0.0391283	0.024066	-1.62588	0.104724	0.997098
rs7712641	T	CDC73	-0.0303786	0.0186886	-1.62552	0.104801	0.997098
rs80142782	C	PIK3CA	-0.154914	0.0953656	-1.62442	0.105035	0.997098
rs7712641	T	SMAD2	-0.030103	0.0185411	-1.62358	0.105214	0.997098
rs1679709	A	ZMYM2	-0.0567791	0.0349729	-1.62352	0.105227	0.997098
rs2294693	C	APC	-0.0309817	0.0190931	-1.62267	0.105409	0.997098
rs80142782	C	CPD	-0.139569	0.0860635	-1.6217	0.105617	0.997098
rs80142782	C	CDKN2A	0.157492	0.0972329	1.61974	0.106037	0.997098
rs80142782	C	ACAD8	0.0976034	0.0602735	1.61934	0.106123	0.997098
rs2494938	A	MDM2	0.0777238	0.0480041	1.61911	0.106173	0.997098
rs7712641	T	SOS1	-0.0187077	0.0115771	-1.61592	0.106861	0.997098
rs7712641	T	ACVR1B	-0.0250109	0.0155023	-1.61337	0.107414	0.997098
rs80142782	C	EIF2AK3	0.0565369	0.0350835	1.61149	0.107821	0.997098
rs4072037	C	THEMIS	0.0230625	0.0143616	1.60584	0.109058	0.997098
rs2494938	A	NCK1	-0.0317475	0.0198219	-1.60163	0.109987	0.997098
rs2494938	A	SPANXN2	0.0312895	0.0195434	1.60102	0.110121	0.997098
rs2494938	A	ACAD8	0.0237784	0.0148652	1.5996	0.110438	0.997098
rs13361707	T	ABCA10	-0.0374655	0.0234833	-1.59541	0.111371	0.997098
rs9841504	G	CSNK1G3	-0.0431209	0.0270575	-1.59368	0.111758	0.997098
rs4072037	C	STARD13	-0.0457851	0.0287807	-1.59083	0.112399	0.997098
rs2494938	A	ACVR2A	0.0169606	0.0106691	1.58969	0.112656	0.997098
rs2285947	A	NUP107	0.0811731	0.0510824	1.58906	0.112797	0.997098
rs2494938	A	CTCF	0.0225816	0.0142142	1.58866	0.112888	0.997098
rs13361707	T	CHD1L	-0.0406812	0.025611	-1.58843	0.11294	0.997098
rs2494938	A	ERBB2	-0.111061	0.0699269	-1.58825	0.112981	0.997098
rs2285947	A	CD44	0.0600808	0.0378468	1.58747	0.113156	0.997098
rs13361707	T	TBL1XR1	-0.0388185	0.0244915	-1.58498	0.113722	0.997098
rs2274223	G	PIGR	-0.0396165	0.0250017	-1.58455	0.113819	0.997098
rs2274223	G	SMARCA4	0.0292727	0.0184753	1.58442	0.113849	0.997098
rs9841504	G	HNRNPDL	-0.0365388	0.0230616	-1.5844	0.113854	0.997098
rs9841504	G	WT1	0.0460027	0.0290619	1.58292	0.11419	0.997098
rs2294693	C	EEF1A1	0.0323758	0.0204626	1.58219	0.114357	0.997098
rs13361707	T	PCSK5	-0.029058	0.0183737	-1.5815	0.114515	0.997098
rs13361707	T	PTK6	-0.0592143	0.0374685	-1.58038	0.114771	0.997098
rs9841504	G	NFE2L2	-0.0341892	0.021642	-1.57976	0.114913	0.997098
rs1679709	A	SMARCA4	-0.0389518	0.0247058	-1.57663	0.115633	0.997098
rs7712641	T	EIF2AK3	-0.0151185	0.00959612	-1.57548	0.115897	0.997098
rs80142782	C	PTPRU	0.079812	0.0508148	1.57064	0.117017	0.997098
rs1679709	A	NUP107	-0.110339	0.0704263	-1.56673	0.117929	0.997098
rs2285947	A	CDK6	-0.0885297	0.0565742	-1.56484	0.118371	0.997098
rs9841504	G	PAX6	0.0448045	0.0286335	1.56476	0.118391	0.997098
rs13361707	T	PTN	-0.0262647	0.0169367	-1.55075	0.121712	0.997098
rs9841504	G	CLOCK	-0.0385279	0.0248587	-1.54988	0.121922	0.997098
rs7712641	T	FLT3	-0.0403515	0.0260399	-1.5496	0.121988	0.997098
rs9841504	G	ACSL6	-0.0405198	0.0261519	-1.5494	0.122037	0.997098
rs2274223	G	FUBP1	-0.0213697	0.0137976	-1.5488	0.122182	0.997098
rs9841504	G	EZH2	-0.0422441	0.0273323	-1.54557	0.122959	0.997098
rs7712641	T	NAA25	-0.023507	0.0152489	-1.54156	0.123932	0.997098
rs7712641	T	HSP90AB1	-0.065365	0.0425697	-1.53548	0.125417	0.997098
rs2274223	G	ARHGAP35	0.0293824	0.0191431	1.53488	0.125564	0.997098
rs9841504	G	DNMT3A	-0.0293204	0.0191281	-1.53284	0.126066	0.997098
rs1679709	A	COL1A1	-0.0330364	0.0215556	-1.53262	0.126122	0.997098
rs2274223	G	FGFR2	0.0601858	0.0393001	1.53144	0.126411	0.997098
rs9841504	G	CDKN2A	-0.0644033	0.042065	-1.53104	0.12651	0.997098
rs1679709	A	CLASP2	-0.0386799	0.0253123	-1.52811	0.127237	0.997098
rs9841504	G	TTN	-0.0420959	0.0275533	-1.5278	0.127314	0.997098
rs2285947	A	CNOT4	-0.024659	0.016178	-1.52423	0.128202	0.997098
rs2294693	C	ERBB2	0.121349	0.0799665	1.5175	0.129891	0.997098
rs9841504	G	CUL1	-0.0414007	0.0273108	-1.51591	0.130293	0.997098
rs2294693	C	PTPN13	-0.0232631	0.0153503	-1.51549	0.1304	0.997098
rs2285947	A	CEP290	0.0201203	0.0132794	1.51514	0.130487	0.997098
rs80142782	C	CUL1	-0.0956213	0.06315	-1.51419	0.130727	0.997098
rs2274223	G	SUPT3H	-0.055469	0.0367159	-1.51076	0.131599	0.997098
rs2294693	C	MAP2K4	-0.0301194	0.0199478	-1.50991	0.131816	0.997098
rs2494938	A	IRF2	0.0252981	0.0167572	1.50969	0.131873	0.997098
rs2294008	C	ZMYM2	-0.037909	0.0251292	-1.50857	0.132159	0.997098
rs9841504	G	MACF1	-0.0395465	0.0262511	-1.50647	0.132696	0.997098
rs2494938	A	CTNNA2	-0.0174203	0.0115644	-1.50637	0.132722	0.997098
rs4072037	C	PMS2P3	-0.0367141	0.024385	-1.5056	0.132919	0.997098
rs80142782	C	HNRNPDL	0.0802395	0.0533399	1.50431	0.133252	0.997098
rs9841504	G	NCK1	-0.0522809	0.034774	-1.50345	0.133474	0.997098
rs80142782	C	EZH2	-0.0949826	0.063209	-1.50268	0.133672	0.997098
rs80142782	C	EPHA1	-0.0932821	0.0620774	-1.50267	0.133673	0.997098
rs4072037	C	NBEA	-0.0419004	0.027903	-1.50164	0.133939	0.997098
rs2294693	C	ANK3	-0.0336067	0.0223964	-1.50054	0.134225	0.997098
rs1679709	A	CDK6	-0.117012	0.0780097	-1.49996	0.134373	0.997098
rs1679709	A	CSNK1G3	-0.034587	0.0230969	-1.49748	0.135018	0.997098
rs7712641	T	CHD1L	-0.0373892	0.0250251	-1.49407	0.135906	0.997098
rs2294693	C	FGFR2	-0.0599659	0.0401543	-1.49339	0.136084	0.997098
rs4072037	C	NCK1	-0.0316706	0.021218	-1.49263	0.136284	0.997098
rs9841504	G	CIC	-0.0400024	0.0268227	-1.49137	0.136614	0.997098
rs4072037	C	WT1	0.0264328	0.0177379	1.49019	0.136924	0.997098
rs80142782	C	NUP107	0.284128	0.190889	1.48845	0.137381	0.997098
rs2294693	C	TGFBR2	-0.0293878	0.0197859	-1.48529	0.138215	0.997098
rs4072037	C	TTN	-0.0249551	0.0168141	-1.48418	0.13851	0.997098
rs9841504	G	THRAP3	-0.0353231	0.0238068	-1.48374	0.138627	0.997098
rs2494938	A	NR2F2	0.0329368	0.0222476	1.48047	0.139497	0.997098
rs2285947	A	MAP2K4	-0.0280222	0.0189421	-1.47936	0.139791	0.997098
rs7712641	T	APC	0.027396	0.01853	1.47847	0.140031	0.997098
rs9841504	G	DCLK1	-0.0654956	0.044359	-1.47649	0.14056	0.997098
rs9841504	G	SOHLH2	-0.0653801	0.0442816	-1.47646	0.140567	0.997098
rs4072037	C	TBL1XR1	-0.034087	0.0230914	-1.47618	0.140644	0.997098
rs80142782	C	TMEM63A	0.128153	0.0868462	1.47563	0.14079	0.997098
rs1679709	A	LPHN2	-0.0265492	0.0180068	-1.47439	0.141123	0.997098
rs2294008	C	SOX9	-0.0378749	0.0257087	-1.47323	0.141435	0.997098
rs13361707	T	TJP1	-0.0201945	0.013713	-1.47266	0.14159	0.997098
rs80142782	C	SAMSN1	0.099729	0.0678114	1.47068	0.142124	0.997098
rs7712641	T	PIGR	-0.0364437	0.0247855	-1.47037	0.14221	0.997098
rs2294008	C	GNA11	-0.0211004	0.0143531	-1.47009	0.142284	0.997098
rs80142782	C	MDM2	0.286246	0.194761	1.46973	0.142382	0.997098
rs4072037	C	FBXW7	-0.0254979	0.0173613	-1.46866	0.142672	0.997098
rs13361707	T	CSNK1G3	-0.0257366	0.0175248	-1.46858	0.142693	0.997098
rs2274223	G	EPHA1	0.0250836	0.0171347	1.46391	0.143965	0.997098
rs4072037	C	EZH2	-0.0244123	0.0166815	-1.46343	0.144096	0.997098
rs1679709	A	NAA25	-0.0301209	0.0205827	-1.46341	0.144102	0.997098
rs2294693	C	BNC2	0.0328764	0.0224895	1.46185	0.144527	0.997098
rs2285947	A	LCP1	0.0363393	0.0248627	1.4616	0.144598	0.997098
rs2294008	C	ATIC	-0.0176454	0.0120843	-1.46019	0.144983	0.997098
rs4072037	C	ZIC4	-0.0264347	0.0181036	-1.46019	0.144984	0.997098
rs4072037	C	DNMT3A	-0.0170377	0.011674	-1.45947	0.145183	0.997098
rs2285947	A	DCLK1	0.0400327	0.0274597	1.45787	0.145621	0.997098
rs7712641	T	FUBP1	-0.019907	0.0136772	-1.45549	0.14628	0.997098
rs4072037	C	MECOM	-0.0460116	0.0316134	-1.45545	0.14629	0.997098
rs2285947	A	SOHLH2	0.039834	0.0274122	1.45315	0.146927	0.997098
rs13361707	T	CIC	-0.0252364	0.0173672	-1.45311	0.146938	0.997098
rs7712641	T	PTPN11	-0.0211008	0.0145488	-1.45035	0.147704	0.997098
rs80142782	C	CD44	-0.205147	0.141447	-1.45035	0.147706	0.997098
rs9841504	G	NCKAP1	-0.0396261	0.027324	-1.45023	0.147739	0.997098
rs2494938	A	CDH11	0.0195353	0.0134724	1.45002	0.147797	0.997098
rs1679709	A	LMAN1	-0.0367023	0.0253302	-1.44895	0.148095	0.997098
rs2294693	C	FSCB	-0.0193938	0.0133964	-1.44769	0.148447	0.997098
rs4072037	C	BPTF	0.0240577	0.0166297	1.44666	0.148735	0.997098
rs2285947	A	TP53BP1	-0.018	0.0124489	-1.44591	0.148945	0.997098
rs1679709	A	SERPINB8	-0.0365073	0.0252862	-1.44376	0.149549	0.997098
rs2294008	C	MAP2K7	-0.0235347	0.0163084	-1.4431	0.149735	0.997098
rs7712641	T	PTK6	-0.0528146	0.0366168	-1.44236	0.149944	0.997098
rs2294693	C	TMEM63A	-0.0351396	0.0244892	-1.4349	0.152058	0.997098
rs2285947	A	MET	-0.0484531	0.0337756	-1.43456	0.152155	0.997098
rs4072037	C	TGFBR2	-0.0264505	0.0185215	-1.4281	0.154004	0.997098
rs80142782	C	EIF3A	-0.0884332	0.0619438	-1.42763	0.154138	0.997098
rs7712641	T	SEMA3E	0.0374124	0.0262118	1.42731	0.154231	0.997098
rs9841504	G	SMAD2	-0.0418386	0.029341	-1.42594	0.154627	0.997098
rs9841504	G	CDK6	0.130384	0.0914421	1.42587	0.154648	0.997098
rs80142782	C	MYC	0.282509	0.198292	1.42471	0.154982	0.997098
rs13361707	T	BRCA1	-0.0236082	0.0165936	-1.42273	0.155554	0.997098
rs4072037	C	ARHGAP26	0.0215966	0.0151848	1.42225	0.155694	0.997098
rs13361707	T	DNAH7	-0.0226943	0.0159589	-1.42205	0.155754	0.997098
rs1679709	A	GNAI1	0.0441647	0.0310577	1.42202	0.155761	0.997098
rs4072037	C	ARID1B	0.0252395	0.0177572	1.42137	0.15595	0.997098
rs2294008	C	COL1A1	-0.0219955	0.0154879	-1.42017	0.156297	0.997098
rs9841504	G	AGO4	-0.0317414	0.0223728	-1.41875	0.156711	0.997098
rs9841504	G	PLB1	-0.0292074	0.0206008	-1.41778	0.156995	0.997098
rs1679709	A	CEP290	-0.0259213	0.0183129	-1.41546	0.157672	0.997098
rs1679709	A	ERBB3	-0.0564528	0.0399356	-1.4136	0.15822	0.997098
rs2494938	A	CLOCK	0.020047	0.0141819	1.41356	0.158229	0.997098
rs9841504	G	NSD1	-0.032779	0.0232009	-1.41283	0.158444	0.997098
rs2285947	A	CPD	-0.0325734	0.0230565	-1.41276	0.158465	0.997098
rs13361707	T	PMS2P3	-0.0364715	0.0258823	-1.40913	0.159535	0.997098
rs2494938	A	NFE2L2	0.0173917	0.0123483	1.40842	0.159744	0.997098
rs13361707	T	MECOM	-0.0471495	0.033549	-1.40539	0.160642	0.997098
rs4072037	C	CAD	-0.0177308	0.0126202	-1.40496	0.16077	0.997098
rs7712641	T	ERBB2IP	0.0237367	0.0169067	1.40398	0.161062	0.997098
rs9841504	G	MACROD2	-0.0801918	0.057124	-1.40382	0.16111	0.997098
rs4072037	C	SOX9	0.0359358	0.0256	1.40374	0.161133	0.997098
rs13361707	T	RBM28	-0.0250201	0.0178297	-1.40328	0.161269	0.997098
rs4072037	C	EIF2AK3	-0.0129712	0.00926462	-1.40008	0.162226	0.997098
rs2294008	C	MAP2K4	-0.0262162	0.0187602	-1.39743	0.163019	0.997098
rs2294693	C	CASP8	0.0199661	0.0142958	1.39665	0.163256	0.997098
rs2285947	A	RAD21	0.0411361	0.0294589	1.39639	0.163333	0.997098
rs2494938	A	PTPRU	0.0175014	0.0125392	1.39574	0.163529	0.997098
rs1679709	A	MEDAG	-0.049875	0.0357683	-1.39439	0.163934	0.997098
rs80142782	C	LCP1	-0.129098	0.0928975	-1.38969	0.165358	0.997098
rs9841504	G	ATR	-0.0485879	0.0350053	-1.38802	0.165865	0.997098
rs2294008	C	SPOP	-0.021378	0.0154327	-1.38524	0.166711	0.997098
rs2294693	C	CSDE1	0.024678	0.0178252	1.38444	0.166957	0.997098
rs2285947	A	ARHGAP26	0.0212697	0.0154072	1.38051	0.168164	0.997098
rs80142782	C	FLT3	-0.131498	0.0952708	-1.38026	0.168239	0.997098
rs7712641	T	TBX3	-0.018379	0.0133201	-1.37979	0.168383	0.997098
rs2285947	A	NAA25	0.0206062	0.0149347	1.37976	0.168394	0.997098
rs2294008	C	TJP2	-0.0270638	0.019619	-1.37947	0.168484	0.997098
rs9841504	G	MECOM	-0.0714671	0.0518261	-1.37898	0.168634	0.997098
rs13361707	T	CHRD	-0.0314394	0.0228066	-1.37853	0.168773	0.997098
rs13361707	T	CUL1	-0.0243688	0.0176892	-1.3776	0.169057	0.997098
rs2274223	G	CCT5	-0.0370965	0.0270055	-1.37367	0.170276	0.997098
rs7712641	T	DHX15	0.0210391	0.0153394	1.37157	0.170926	0.997098
rs2294693	C	PHF6	0.0338424	0.0246885	1.37077	0.171176	0.997098
rs2285947	A	SIN3A	-0.0263041	0.0192133	-1.36906	0.171711	0.997098
rs2294693	C	PPP2R1A	-0.0272718	0.0199416	-1.36758	0.172172	0.997098
rs13361707	T	STK4	-0.0577868	0.0422552	-1.36757	0.172178	0.997098
rs2285947	A	GPR124	0.0373548	0.0273222	1.3672	0.172293	0.997098
rs1679709	A	NCK1	-0.0405858	0.0296872	-1.36711	0.172319	0.997098
rs2285947	A	STARD13	0.0399423	0.0292209	1.36691	0.172383	0.997098
rs2285947	A	ACTG2	0.0154493	0.0113099	1.366	0.17267	0.997098
rs1679709	A	TBX3	-0.0245414	0.0179752	-1.36529	0.17289	0.997098
rs2294008	C	SEMA3E	-0.0346751	0.0254093	-1.36466	0.173089	0.997098
rs9841504	G	NAP1L1	-0.0312159	0.0229357	-1.36102	0.174235	0.997098
rs80142782	C	CCAR1	-0.103753	0.0763157	-1.35952	0.174709	0.997098
rs2285947	A	STK4	-0.054838	0.0404028	-1.35728	0.175419	0.997098
rs4072037	C	BRAF	-0.0256541	0.0189037	-1.35709	0.175478	0.997098
rs2274223	G	PIP5K1A	-0.0365511	0.0269425	-1.35663	0.175625	0.997098
rs9841504	G	CHRD	-0.0477612	0.0352309	-1.35566	0.175933	0.997098
rs2294693	C	SF3B1	0.021371	0.0157741	1.35481	0.176204	0.997098
rs9841504	G	EIF4G1	-0.047176	0.0348478	-1.35377	0.176536	0.997098
rs2294693	C	KDM6A	-0.0207802	0.0153819	-1.35095	0.177437	0.997098
rs2274223	G	NF1	0.0206456	0.0153293	1.34681	0.178767	0.997098
rs2294693	C	CIC	-0.0235538	0.0174949	-1.34632	0.178923	0.997098
rs1679709	A	SMAD4	-0.0402011	0.0299236	-1.34346	0.179848	0.997098
rs2294693	C	WT1	0.0254695	0.0189619	1.34319	0.179934	0.997098
rs2494938	A	IRS2	0.0405751	0.0302106	1.34307	0.179971	0.997098
rs7712641	T	SOX9	-0.0356308	0.0265377	-1.34265	0.180108	0.997098
rs1679709	A	CIC	-0.0307352	0.0228998	-1.34216	0.180269	0.997098
rs1679709	A	PRKCI	-0.056695	0.0422571	-1.34167	0.180427	0.997098
rs9841504	G	ZIC4	-0.0397943	0.0296827	-1.34065	0.180756	0.997098
rs4072037	C	NSD1	0.0189801	0.0141593	1.34047	0.180814	0.997098
rs2294693	C	NF1	0.0209806	0.0156607	1.3397	0.181066	0.997098
rs9841504	G	CCT5	-0.0566604	0.0423234	-1.33875	0.181375	0.997098
rs13361707	T	CDH11	-0.0204765	0.0153012	-1.33823	0.181545	0.997098
rs2285947	A	PTPN11	0.0190595	0.0142463	1.33785	0.181666	0.997098
rs2294008	C	PHF6	-0.0310515	0.0232123	-1.33772	0.181711	0.997098
rs9841504	G	EYA4	-0.0338916	0.0253443	-1.33725	0.181864	0.997098
rs13361707	T	EPHA1	-0.0232548	0.0173903	-1.33723	0.18187	0.997098
rs2274223	G	HDAC3	-0.0194324	0.0145636	-1.33432	0.182821	0.997098
rs13361707	T	NR2F2	-0.0337136	0.0252706	-1.3341	0.182891	0.997098
rs13361707	T	VPS13A	-0.0194903	0.0146161	-1.33349	0.183094	0.997098
rs2285947	A	PRKCI	0.0407707	0.030654	1.33003	0.184229	0.997098
rs7712641	T	ABCA10	-0.0304695	0.0229595	-1.3271	0.185195	0.997098
rs2294008	C	SPANXN2	-0.0278316	0.0210254	-1.32372	0.186315	0.997098
rs2285947	A	MEDAG	0.0342839	0.0259521	1.32105	0.187204	0.997098
rs13361707	T	POLE	0.0194998	0.0147637	1.32079	0.18729	0.997098
rs1679709	A	HDAC3	-0.0257187	0.0194751	-1.32059	0.187354	0.997098
rs9841504	G	MLH1	-0.0359469	0.0272364	-1.31981	0.187615	0.997098
rs2294693	C	IREB2	-0.0207855	0.0157722	-1.31785	0.18827	0.997098
rs7712641	T	MVK	-0.0193513	0.0146844	-1.31781	0.188284	0.997098
rs2285947	A	TBL1XR1	0.0308766	0.0234385	1.31734	0.18844	0.997098
rs2294693	C	GPR124	-0.0379137	0.0287804	-1.31734	0.18844	0.997098
rs2294693	C	SMARCA4	0.0248261	0.0188918	1.31412	0.189521	0.997098
rs2274223	G	CNOT4	0.0219318	0.0166903	1.31405	0.189546	0.997098
rs13361707	T	MDM2	-0.0716535	0.0545581	-1.31334	0.189783	0.997098
rs4072037	C	PPP2R1A	-0.0245006	0.0186668	-1.31252	0.19006	0.997098
rs80142782	C	RBM5	0.0669986	0.0510841	1.31153	0.190392	0.997098
rs13361707	T	EIF4G1	-0.0295269	0.0225635	-1.30861	0.19138	0.997098
rs2285947	A	EPHA1	-0.0217116	0.016629	-1.30565	0.192386	0.997098
rs80142782	C	ERBB2IP	0.0807195	0.0618391	1.30531	0.192499	0.997098
rs13361707	T	STIP1	0.0176593	0.013536	1.30461	0.192737	0.997098
rs80142782	C	PARK2	0.109475	0.0839633	1.30384	0.193	0.997098
rs7712641	T	SUPT3H	-0.0474677	0.0364085	-1.30375	0.19303	0.997098
rs9841504	G	LCP1	-0.0523904	0.0401872	-1.30366	0.193062	0.997098
rs2274223	G	CUL2	-0.02719	0.0208586	-1.30354	0.193103	0.997098
rs7712641	T	ZC3H11A	-0.024519	0.0188177	-1.30297	0.193296	0.997098
rs13361707	T	ARHGAP26	-0.0209573	0.0161182	-1.30023	0.194235	0.997098
rs7712641	T	MECOM	0.0426182	0.0327813	1.30007	0.194287	0.997098
rs80142782	C	MET	-0.164052	0.126224	-1.29969	0.194417	0.997098
rs4072037	C	GPR124	-0.0349887	0.0269375	-1.29889	0.194693	0.997098
rs2494938	A	MAP2K7	0.0197176	0.0151806	1.29887	0.194698	0.997098
rs80142782	C	FBXW7	0.0852659	0.0658312	1.29522	0.195954	0.997098
rs2294008	C	ERBB2	-0.0972474	0.075233	-1.29262	0.196853	0.997098
rs4072037	C	LCP1	-0.031656	0.024521	-1.29098	0.19742	0.997098
rs13361707	T	DLG1	-0.034656	0.0268467	-1.29088	0.197452	0.997098
rs4072037	C	NR2F2	-0.0307473	0.0238198	-1.29083	0.197471	0.997098
rs80142782	C	TBL1XR1	-0.112966	0.0875623	-1.29013	0.197715	0.997098
rs7712641	T	KIF13A	-0.0262098	0.0203291	-1.28928	0.19801	0.997098
rs80142782	C	GLI3	-0.102061	0.0791754	-1.28905	0.198087	0.997098
rs2294693	C	CNOT4	-0.0219745	0.0170521	-1.28867	0.198221	0.997098
rs2294693	C	CDH1	-0.0217661	0.016917	-1.28664	0.198926	0.997098
rs1679709	A	ACVR1B	-0.0269411	0.0209424	-1.28644	0.198996	0.997098
rs7712641	T	ZHX3	-0.0484854	0.0377033	-1.28597	0.19916	0.997098
rs9841504	G	RBM28	-0.0354153	0.027551	-1.28544	0.199344	0.997098
rs2294693	C	RBM28	-0.0230706	0.0179613	-1.28446	0.199688	0.997098
rs1679709	A	AKAP9	-0.0939588	0.07323	-1.28306	0.200175	0.997098
rs1679709	A	MDM2	-0.092096	0.0719197	-1.28054	0.201061	0.997098
rs7712641	T	CTNNA2	-0.0164324	0.0128342	-1.28036	0.201122	0.997098
rs2294693	C	PAX6	0.0238804	0.0186849	1.27805	0.201935	0.997098
rs2294693	C	CDH11	-0.0196925	0.0154112	-1.2778	0.202023	0.997098
rs1679709	A	KIF13A	0.0350479	0.0274333	1.27757	0.202106	0.997098
rs2294693	C	ARID1B	-0.0242361	0.018982	-1.27679	0.202379	0.997098
rs80142782	C	SOS1	0.0540385	0.0423812	1.27506	0.202992	0.997098
rs9841504	G	EPB41L3	-0.037274	0.0292602	-1.27388	0.203408	0.997098
rs2294693	C	FUBP1	-0.0179612	0.0141086	-1.27307	0.203695	0.997098
rs80142782	C	BRAF	-0.0912063	0.0716578	-1.2728	0.20379	0.997098
rs2494938	A	THRAP3	0.0172804	0.0135847	1.27205	0.204056	0.997098
rs2294008	C	CUL1	-0.0213058	0.0167517	-1.27186	0.204125	0.997098
rs80142782	C	ANK3	-0.101075	0.0794953	-1.27146	0.204267	0.997098
rs2294693	C	HNRNPDL	-0.0191353	0.0150504	-1.27141	0.204283	0.997098
rs2274223	G	RBM28	0.0223414	0.0175824	1.27067	0.204548	0.997098
rs2294008	C	MSR1	-0.0386341	0.0304327	-1.26949	0.204967	0.997098
rs9841504	G	POLR2B	-0.0271887	0.021421	-1.26925	0.205052	0.997098
rs13361707	T	CNOT4	-0.0214941	0.0169345	-1.26925	0.205054	0.997098
rs2294008	C	BNC2	-0.0268162	0.0211557	-1.26756	0.205656	0.997098
rs2494938	A	CEP290	0.0155155	0.0122432	1.26727	0.20576	0.997098
rs2285947	A	MECOM	0.0406317	0.0320913	1.26613	0.206168	0.997098
rs13361707	T	SEMA3E	-0.0339505	0.0268486	-1.26451	0.206745	0.997098
rs2494938	A	KRAS	0.0778651	0.0616113	1.26381	0.206997	0.997098
rs4072037	C	THRAP3	0.0183508	0.0145361	1.26243	0.207493	0.997098
rs2294693	C	ARID4A	-0.0189398	0.0150069	-1.26207	0.207623	0.997098
rs2294693	C	CNOT1	-0.0197072	0.0156408	-1.25999	0.208371	0.997098
rs13361707	T	HDAC4	0.0173548	0.0137757	1.25982	0.208434	0.997098
rs9841504	G	CAD	-0.0260553	0.0206934	-1.25912	0.208686	0.997098
rs80142782	C	RNF43	0.0702109	0.0557955	1.25836	0.208959	0.997098
rs13361707	T	PIP5K1A	-0.034393	0.0273414	-1.25791	0.209121	0.997098
rs80142782	C	ARID4A	0.0669497	0.0532273	1.25781	0.209159	0.997098
rs1679709	A	CTNNB1	-0.0423283	0.0336545	-1.25773	0.209186	0.997098
rs2274223	G	FSCB	-0.0164976	0.0131212	-1.25733	0.209333	0.997098
rs2274223	G	AKAP6	-0.0212647	0.0169257	-1.25635	0.209684	0.997098
rs2274223	G	PTN	0.0209852	0.0167111	1.25576	0.209898	0.997098
rs2285947	A	NRG1	0.0299151	0.0238415	1.25475	0.210266	0.997098
rs13361707	T	PTGS1	-0.0199588	0.0159118	-1.25434	0.210413	0.997098
rs7712641	T	SOS2	0.0265181	0.0211617	1.25312	0.210859	0.997098
rs7712641	T	AMER1	0.0193152	0.0154154	1.25298	0.210908	0.997098
rs4072037	C	RHOA	0.0182143	0.0145442	1.25234	0.211141	0.997098
rs2494938	A	TJP1	0.0151079	0.0120871	1.24992	0.212024	0.997098
rs13361707	T	IREB2	-0.0195698	0.0156658	-1.2492	0.212284	0.997098
rs1679709	A	POLE	-0.0243074	0.0194642	-1.24883	0.212422	0.997098
rs2274223	G	NCK1	-0.0277199	0.0222093	-1.24812	0.21268	0.997098
rs7712641	T	PIK3R1	0.0207568	0.0166323	1.24798	0.212731	0.997098
rs7712641	T	TJP1	-0.0167046	0.0134044	-1.24621	0.213382	0.997098
rs2285947	A	NAP1L1	0.0176902	0.0142021	1.24561	0.213602	0.997098
rs4072037	C	ARHGAP35	-0.0228093	0.0183206	-1.24501	0.213821	0.997098
rs1679709	A	SRGAP3	-0.0301473	0.0242272	-1.24436	0.214059	0.997098
rs1679709	A	TGFBR2	-0.0322509	0.0259184	-1.24433	0.214072	0.997098
rs2285947	A	FHIT	0.0279927	0.0225191	1.24306	0.214537	0.997098
rs2285947	A	CSNK1G3	0.0208301	0.0167681	1.24224	0.214838	0.997098
rs1679709	A	MLH1	-0.0288783	0.0232469	-1.24224	0.214839	0.997098
rs80142782	C	PTGS1	0.0705224	0.0568333	1.24087	0.215347	0.997098
rs80142782	C	ACTG2	0.0524244	0.0422648	1.24038	0.215525	0.997098
rs80142782	C	RHOA	0.0683184	0.0551201	1.23945	0.21587	0.997098
rs9841504	G	MED17	-0.0324908	0.0262146	-1.23942	0.215881	0.997098
rs2274223	G	PTPRC	-0.0229713	0.0185502	-1.23833	0.216284	0.997098
rs2285947	A	EYA4	-0.0194283	0.0156927	-1.23805	0.216387	0.997098
rs2285947	A	MYEOV	-0.05192	0.0419516	-1.23762	0.216548	0.997098
rs2494938	A	FAM46D	0.0105657	0.0085572	1.23472	0.217625	0.997098
rs9841504	G	PTPN13	-0.0290979	0.0235675	-1.23466	0.217645	0.997098
rs2274223	G	MEDAG	-0.0329787	0.0267623	-1.23228	0.21853	0.997098
rs9841504	G	NBEA	-0.0563629	0.0457717	-1.23139	0.218864	0.997098
rs2285947	A	CNOT1	0.0182874	0.0148519	1.23132	0.218892	0.997098
rs13361707	T	CTCF	-0.0198941	0.0161571	-1.2313	0.2189	0.997098
rs2274223	G	RASA1	-0.0210959	0.0171436	-1.23054	0.219182	0.997098
rs2494938	A	KIF13A	0.0225473	0.0183347	1.22976	0.219473	0.997098
rs13361707	T	IRF2	-0.023416	0.0190421	-1.22969	0.219499	0.997098
rs1679709	A	ACSL6	-0.0274384	0.0223396	-1.22824	0.220043	0.997098
rs13361707	T	NR4A2	-0.0214307	0.0174597	-1.22744	0.220342	0.997098
rs2494938	A	NUP98	0.0151353	0.0123537	1.22516	0.221201	0.997098
rs2494938	A	COL1A1	0.0176641	0.0144188	1.22507	0.221234	0.997098
rs1679709	A	NRG1	0.0402259	0.0328701	1.22378	0.221718	0.997098
rs2285947	A	LPHN2	-0.0159946	0.0130725	-1.22353	0.221813	0.997098
rs2285947	A	PCSK5	-0.021496	0.0175886	-1.22216	0.222331	0.997098
rs13361707	T	ERBB2	-0.0971374	0.0794866	-1.22206	0.222369	0.997098
rs2285947	A	TTK	-0.0198937	0.0162931	-1.22099	0.222774	0.997098
rs80142782	C	FOXP1	0.120834	0.0989906	1.22067	0.222896	0.997098
rs2285947	A	MSR1	0.0375153	0.0307408	1.22038	0.223005	0.997098
rs2294008	C	RAD21	0.0355104	0.0291841	1.21677	0.224373	0.997098
rs2294693	C	CNGA4	-0.0233461	0.0191946	-1.21629	0.224558	0.997098
rs80142782	C	MCHR1	-0.0644484	0.0529981	-1.21605	0.224647	0.997098
rs7712641	T	CHEK2	0.0203081	0.0167103	1.21531	0.22493	0.997098
rs4072037	C	SPRR2B	-0.0258567	0.0212784	-1.21516	0.224985	0.997098
rs4072037	C	FRMD4A	-0.0288924	0.0237773	-1.21513	0.224999	0.997098
rs7712641	T	RTN4	-0.0133421	0.0110058	-1.21228	0.226085	0.997098
rs2274223	G	BRCA1	0.0198322	0.0163673	1.2117	0.226306	0.997098
rs4072037	C	MKL1	0.0173323	0.0143075	1.21141	0.226418	0.997098
rs4072037	C	FLT3	-0.0304564	0.0251526	-1.21086	0.226627	0.997098
rs13361707	T	CLTC	-0.0249063	0.0205762	-1.21044	0.226789	0.997098
rs2285947	A	ACSL6	0.0196084	0.0162058	1.20996	0.226972	0.997098
rs80142782	C	SOS2	0.0935708	0.0773878	1.20912	0.227297	0.997098
rs2285947	A	B2M	-0.0167707	0.0138708	-1.20906	0.227317	0.997098
rs7712641	T	NSD1	0.0177094	0.0146809	1.20629	0.228384	0.997098
rs2285947	A	ZHX3	-0.0445273	0.0369146	-1.20622	0.228408	0.997098
rs7712641	T	DDX5	-0.0216675	0.0179668	-1.20597	0.228504	0.997098
rs2274223	G	IREB2	-0.0186063	0.015444	-1.20476	0.228974	0.997098
rs2494938	A	RNF43	0.0165702	0.013762	1.20405	0.229245	0.997098
rs2294693	C	CSNK1G3	-0.0212518	0.0176623	-1.20323	0.229562	0.997098
rs1679709	A	NF1	-0.0246651	0.0205071	-1.20276	0.229747	0.997098
rs2274223	G	ERBB4	-0.0172214	0.0143276	-1.20198	0.230049	0.997098
rs9841504	G	CNGA4	0.0352991	0.0294444	1.19884	0.231265	0.997098
rs2294008	C	ARHGEF6	-0.026667	0.0222825	-1.19677	0.232069	0.997098
rs7712641	T	NFE2L2	0.016376	0.013703	1.19507	0.232733	0.997098
rs2294008	C	CCT5	-0.0309962	0.0259504	-1.19444	0.232978	0.997098
rs4072037	C	AKAP6	0.0193203	0.016186	1.19364	0.23329	0.997098
rs1679709	A	PTPN11	-0.0234485	0.019648	-1.19343	0.233374	0.997098
rs2494938	A	HNRNPDL	0.0157049	0.0131673	1.19272	0.233651	0.997098
rs9841504	G	PIK3CA	-0.0492144	0.041303	-1.19154	0.234112	0.997098
rs80142782	C	EP300	-0.0608227	0.0510915	-1.19046	0.234535	0.997098
rs2494938	A	CDH1	0.0176191	0.0148011	1.19039	0.234564	0.997098
rs2494938	A	ZFHX3	0.0166458	0.0140006	1.18893	0.235136	0.997098
rs2294693	C	SOX9	0.0325198	0.0273712	1.1881	0.235463	0.997098
rs80142782	C	CHD1L	-0.108813	0.0915932	-1.18801	0.2355	0.997098
rs2294008	C	GRIN2A	-0.0211719	0.0178381	-1.18689	0.23594	0.997098
rs2285947	A	THSD7B	0.0159845	0.0134796	1.18583	0.236357	0.997098
rs7712641	T	PRRX1	-0.023517	0.019861	-1.18408	0.23705	0.997098
rs9841504	G	BRAF	-0.0366775	0.0309985	-1.1832	0.237397	0.997098
rs13361707	T	SIN3A	-0.0237887	0.0201061	-1.18316	0.237415	0.997098
rs13361707	T	PIK3CA	-0.0316147	0.0267401	-1.1823	0.237756	0.997098
rs1679709	A	CCNE1	-0.117124	0.0991782	-1.18095	0.238289	0.997098
rs9841504	G	DLG1	-0.0489006	0.0414824	-1.17883	0.239133	0.997098
rs2285947	A	PTGS1	-0.0179326	0.015217	-1.17846	0.23928	0.997098
rs13361707	T	LARP4B	-0.0223266	0.0189465	-1.1784	0.239301	0.997098
rs2274223	G	MAP2K7	0.0200201	0.0169947	1.17802	0.239454	0.997098
rs1679709	A	HSP90AB1	0.0677438	0.05751	1.17795	0.239483	0.997098
rs2285947	A	YBX3	0.0240803	0.0204474	1.17767	0.239592	0.997098
rs2294693	C	G3BP2	-0.02584	0.021948	-1.17733	0.23973	0.997098
rs2285947	A	RBM28	-0.0200375	0.0170594	-1.17457	0.24083	0.997098
rs2294008	C	NUP98	-0.0155911	0.0132797	-1.17406	0.241035	0.997098
rs1679709	A	RASA1	-0.026871	0.0229281	-1.17197	0.241874	0.997098
rs2494938	A	ADAM10	0.0159888	0.0136447	1.17179	0.241943	0.997098
rs13361707	T	ZNF217	-0.0642661	0.054924	-1.17009	0.242627	0.997098
rs7712641	T	BPTF	-0.0201835	0.0172502	-1.17005	0.242645	0.997098
rs2274223	G	FHIT	-0.0271639	0.0232208	-1.16981	0.242739	0.997098
rs80142782	C	MKL1	-0.0634317	0.0542274	-1.16974	0.242769	0.997098
rs2494938	A	COPS2	0.0146354	0.0125161	1.16933	0.242934	0.997098
rs2294693	C	MUC6	-0.0189776	0.016236	-1.16886	0.243121	0.997098
rs2285947	A	MAP2K7	0.0192619	0.0164851	1.16844	0.243289	0.997098
rs13361707	T	AQR	-0.0186995	0.0160141	-1.16769	0.243593	0.997098
rs2294008	C	PTPRF	0.0142337	0.0121966	1.16702	0.243862	0.997098
rs2294693	C	NCK1	0.0264726	0.0226942	1.16649	0.244077	0.997098
rs4072037	C	CD44	-0.0435466	0.0373571	-1.16568	0.244402	0.997098
rs2274223	G	SOS2	-0.0248324	0.0213606	-1.16253	0.245677	0.997098
rs2294693	C	SRGAP3	-0.0214772	0.0185137	-1.16007	0.246678	0.997098
rs2274223	G	HSP90AB1	-0.0498877	0.0430102	-1.1599	0.246745	0.997098
rs80142782	C	ZC3H11A	0.0797875	0.0688359	1.1591	0.247073	0.997098
rs2274223	G	RAD21	0.0352211	0.0303922	1.15889	0.247159	0.997098
rs2294008	C	EGFR	-0.0561609	0.0484779	-1.15849	0.247323	0.997098
rs2494938	A	EIF2AK3	-0.0100244	0.00866486	-1.1569	0.24797	0.997098
rs1679709	A	EP300	-0.0217978	0.0188568	-1.15596	0.248352	0.997098
rs1679709	A	CCND1	0.0741788	0.0641762	1.15586	0.248394	0.997098
rs4072037	C	CLASP2	-0.020924	0.0181203	-1.15473	0.248857	0.997098
rs2285947	A	FMN2	-0.023279	0.020172	-1.15403	0.249144	0.997098
rs2274223	G	ACVR1B	-0.0180534	0.0156675	-1.15228	0.249858	0.997098
rs4072037	C	PIP5K1A	-0.0296996	0.025776	-1.15222	0.249886	0.997098
rs2285947	A	ARID1B	-0.0207677	0.0180295	-1.15188	0.250026	0.997098
rs9841504	G	SPOP	-0.0290186	0.0251983	-1.15161	0.250135	0.997098
rs9841504	G	FGFR2	0.0709821	0.0616592	1.1512	0.250303	0.997098
rs2294008	C	CPD	-0.0262929	0.022847	-1.15083	0.250456	0.997098
rs2294693	C	TCF7L2	-0.0221234	0.0192358	-1.15012	0.250747	0.997098
rs9841504	G	CNOT4	-0.0300864	0.0261669	-1.14979	0.250884	0.997098
rs2294008	C	SMARCA4	-0.0204227	0.0177688	-1.14936	0.251061	0.997098
rs80142782	C	ARFGEF1	0.13057	0.113629	1.14908	0.251174	0.997098
rs7712641	T	DLG1	0.0301371	0.0262343	1.14877	0.251304	0.997098
rs2494938	A	POLR2B	0.0140366	0.0122191	1.14875	0.251312	0.997098
rs2285947	A	MYH11	0.021038	0.0183272	1.14791	0.251657	0.997098
rs4072037	C	HDAC3	0.0159861	0.0139322	1.14742	0.251858	0.997098
rs2494938	A	MYC	-0.0560846	0.0489425	-1.14593	0.252475	0.997098
rs1679709	A	METTL3	-0.0250619	0.0218736	-1.14576	0.252545	0.997098
rs2294693	C	ZBTB20	0.0205152	0.01791	1.14547	0.252667	0.997098
rs4072037	C	DHX15	0.0169637	0.0148103	1.1454	0.252694	0.997098
rs2294008	C	ROBO2	0.0248595	0.0217249	1.14429	0.253155	0.997098
rs2294008	C	CLASP2	-0.0208243	0.018202	-1.14407	0.253246	0.997098
rs13361707	T	PRKCI	-0.0366937	0.032078	-1.14389	0.253319	0.997098
rs2285947	A	SMC1A	-0.0117303	0.0102587	-1.14345	0.253503	0.997098
rs2274223	G	CCNE1	-0.0847918	0.0741768	-1.1431	0.253645	0.997098
rs80142782	C	RAD21	0.125782	0.110128	1.14214	0.254044	0.997098
rs7712641	T	CAD	-0.014938	0.0130902	-1.14116	0.254452	0.997098
rs2274223	G	CLOCK	0.0181153	0.0158841	1.14046	0.254741	0.997098
rs9841504	G	HDAC3	-0.0260387	0.0228347	-1.14032	0.254803	0.997098
rs2274223	G	TNPO1	-0.0217172	0.0190627	-1.13925	0.255245	0.997098
rs4072037	C	MEDAG	-0.0291091	0.0255948	-1.13731	0.256058	0.997098
rs9841504	G	CHD1L	-0.0450113	0.0396177	-1.13614	0.256544	0.997098
rs2294693	C	PTN	-0.019276	0.0170781	-1.12869	0.25967	0.997098
rs80142782	C	G3BP2	0.0877886	0.0778557	1.12758	0.260139	0.997098
rs13361707	T	SOS2	-0.0244338	0.0216723	-1.12742	0.260207	0.997098
rs4072037	C	PAX6	0.0196968	0.017495	1.12585	0.260869	0.997098
rs2274223	G	RTN4	-0.0124918	0.011109	-1.12447	0.261454	0.997098
rs2285947	A	TP53	-0.0187677	0.0167041	-1.12354	0.26185	0.997098
rs2274223	G	FOXP1	-0.0306783	0.0273273	-1.12263	0.262236	0.997098
rs4072037	C	MAP2K7	-0.0182437	0.0162515	-1.12259	0.262253	0.997098
rs4072037	C	DCLK1	-0.0303484	0.0270951	-1.12007	0.263322	0.997098
rs7712641	T	ARHGAP26	0.0176323	0.0157522	1.11935	0.263627	0.997098
rs1679709	A	CHD1L	-0.0378166	0.0338083	-1.11856	0.263965	0.997098
rs4072037	C	KDM6A	0.0160831	0.014406	1.11642	0.264881	0.997098
rs4072037	C	SPOP	0.01716	0.0153761	1.11602	0.26505	0.997098
rs80142782	C	TCF7L2	-0.0761391	0.0682317	-1.11589	0.265106	0.997098
rs80142782	C	KIF13A	0.0829516	0.0743703	1.11539	0.265322	0.997098
rs4072037	C	NF1	-0.0163442	0.0146666	-1.11438	0.265751	0.997098
rs9841504	G	RNF43	-0.0268759	0.0241402	-1.11333	0.266204	0.997098
rs2494938	A	ATP6AP2	0.0106652	0.00958761	1.1124	0.266602	0.997098
rs2294693	C	BCOR	-0.0147603	0.01327	-1.11231	0.26664	0.997098
rs9841504	G	BAP1	0.0257489	0.0231716	1.11122	0.267107	0.997098
rs13361707	T	NUP107	-0.0593827	0.053508	-1.10979	0.267723	0.997098
rs13361707	T	FBXW7	-0.0204207	0.0184415	-1.10732	0.268788	0.997098
rs7712641	T	PRKCI	0.0346885	0.0313365	1.10697	0.268939	0.997098
rs9841504	G	ACVR2A	-0.020734	0.0187392	-1.10645	0.269163	0.997098
rs2285947	A	TNPO2	0.0155235	0.0140318	1.10631	0.269225	0.997098
rs2274223	G	LPHN2	-0.0149121	0.0134813	-1.10613	0.269301	0.997098
rs2294693	C	NUP98	-0.0156052	0.0141284	-1.10453	0.269996	0.997098
rs2285947	A	ANK3	-0.0235126	0.021291	-1.10435	0.270074	0.997098
rs80142782	C	IRF2	0.0750675	0.0680353	1.10336	0.270501	0.997098
rs2294693	C	ARHGAP35	-0.0215942	0.0195829	-1.10271	0.270784	0.997098
rs1679709	A	SMAD2	-0.027626	0.0250616	-1.10232	0.270952	0.997098
rs7712641	T	CEP290	-0.01497	0.0135837	-1.10206	0.271066	0.997098
rs13361707	T	ARHGAP35	-0.0214247	0.0194468	-1.10171	0.271218	0.997098
rs2294008	C	CYLD	-0.0154139	0.0140122	-1.10003	0.271946	0.997098
rs4072037	C	AGO4	0.0150231	0.0136636	1.0995	0.27218	0.997098
rs2294693	C	CPD	0.0266734	0.024306	1.0974	0.273094	0.997098
rs7712641	T	MEDAG	-0.0290474	0.02653	-1.09489	0.27419	0.997098
rs9841504	G	EIF4A2	-0.0368492	0.0336747	-1.09427	0.274463	0.997098
rs80142782	C	FMN2	0.0824528	0.0753648	1.09405	0.274559	0.997098
rs2294693	C	ACSL6	-0.0186549	0.0170735	-1.09262	0.275183	0.997098
rs9841504	G	MET	-0.0595487	0.0546215	-1.09021	0.276246	0.997098
rs2285947	A	FUBP1	-0.0145908	0.0134027	-1.08864	0.276934	0.997098
rs1679709	A	NSD1	-0.0215684	0.0198169	-1.08838	0.277048	0.997098
rs2294008	C	BAP1	-0.0154429	0.0142023	-1.08735	0.277504	0.997098
rs2294008	C	EZH2	-0.0182342	0.0167753	-1.08697	0.277673	0.997098
rs7712641	T	CSNK1G3	0.018593	0.0171378	1.08491	0.278583	0.997098
rs7712641	T	PCSK5	0.0194891	0.0179754	1.08421	0.278892	0.997098
rs1679709	A	FUBP1	-0.0200229	0.0184768	-1.08368	0.279129	0.997098
rs4072037	C	ERBB4	0.0148239	0.0137034	1.08177	0.279974	0.997098
rs2494938	A	AGO4	0.0138066	0.0127703	1.08115	0.28025	0.997098
rs2274223	G	RNF43	-0.0166365	0.0154063	-1.07985	0.280826	0.997098
rs2294008	C	TNPO1	-0.0197729	0.0183108	-1.07985	0.280827	0.997098
rs1679709	A	ARHGAP26	-0.022945	0.0212584	-1.07934	0.281055	0.997098
rs2294693	C	POLR2B	-0.0150712	0.0139723	-1.07865	0.281363	0.997098
rs1679709	A	KDM6A	-0.0217297	0.0201496	-1.07842	0.281464	0.997098
rs2294693	C	RUNX1	-0.0204369	0.0189542	-1.07823	0.28155	0.997098
rs13361707	T	AXIN2	-0.020935	0.0194248	-1.07775	0.281765	0.997098
rs80142782	C	TBX3	0.052524	0.048748	1.07746	0.281892	0.997098
rs80142782	C	CCNE1	0.289526	0.268819	1.07703	0.282082	0.997098
rs80142782	C	EPB41L3	-0.0729082	0.067694	-1.07703	0.282086	0.997098
rs2285947	A	ZC3H11A	-0.0198435	0.0184315	-1.07661	0.282272	0.997098
rs2285947	A	CHRD	0.0234953	0.0218252	1.07652	0.28231	0.997098
rs2274223	G	ACTG2	-0.0125464	0.0116697	-1.07513	0.282934	0.997098
rs2285947	A	CUL1	-0.0181953	0.0169281	-1.07486	0.283053	0.997098
rs2494938	A	IGF2BP3	0.0257694	0.0240224	1.07272	0.28401	0.997098
rs2285947	A	AKAP2	-0.0159643	0.0149102	-1.0707	0.284917	0.997098
rs7712641	T	IRS2	-0.035865	0.0335289	-1.06967	0.285379	0.997098
rs2294693	C	COL14A1	0.0397905	0.0372019	1.06958	0.28542	0.997098
rs7712641	T	TGFBR2	-0.0205523	0.0192164	-1.06952	0.285448	0.997098
rs2294693	C	KIF13A	-0.0224188	0.0209708	-1.06905	0.285659	0.997098
rs2285947	A	EZH2	-0.0181119	0.0169434	-1.06896	0.285699	0.997098
rs2294693	C	MECOM	-0.0361361	0.0338172	-1.06857	0.285875	0.997098
rs7712641	T	NCK1	-0.0234911	0.0220191	-1.06685	0.286651	0.997098
rs1679709	A	TFDP1	-0.0383929	0.0360334	-1.06548	0.287269	0.997098
rs80142782	C	SUZ12	-0.0804019	0.0754857	-1.06513	0.287429	0.997098
rs4072037	C	SOHLH2	-0.0288037	0.0270517	-1.06477	0.287591	0.997098
rs2274223	G	PLB1	-0.0140117	0.01316	-1.06472	0.287612	0.997098
rs2274223	G	DNMT3A	-0.0130147	0.0122241	-1.06467	0.287634	0.997098
rs2285947	A	NBEA	0.0301752	0.0283452	1.06456	0.287686	0.997098
rs13361707	T	CD44	0.0421474	0.0396485	1.06303	0.288379	0.997098
rs2494938	A	ATRX	0.0133776	0.0126174	1.06025	0.289638	0.997098
rs9841504	G	CUL3	-0.0190726	0.0180072	-1.05916	0.290134	0.997098
rs1679709	A	TCF7L2	0.0266493	0.0251842	1.05818	0.290582	0.997098
rs9841504	G	FUBP1	-0.0229094	0.0216542	-1.05797	0.290677	0.997098
rs2274223	G	CHD1L	-0.0267132	0.0252871	-1.0564	0.291393	0.997098
rs2294693	C	CYLD	-0.0157438	0.0149066	-1.05616	0.2915	0.997098
rs7712641	T	EGFR	0.0528036	0.0500328	1.05538	0.291858	0.997098
rs2494938	A	UBR5	-0.0339501	0.0321989	-1.05438	0.292312	0.997098
rs2274223	G	SMC1A	0.0111417	0.0105786	1.05323	0.292839	0.997098
rs9841504	G	CAPN7	-0.0240276	0.0228385	-1.05206	0.293373	0.997098
rs2494938	A	IL2RG	0.00916211	0.00871054	1.05184	0.293475	0.997098
rs2494938	A	MED12	0.00916211	0.00871054	1.05184	0.293475	0.997098
rs7712641	T	MYC	-0.0571	0.0542892	-1.05177	0.293506	0.997098
rs1679709	A	PIK3CB	-0.0356798	0.0339422	-1.05119	0.293773	0.997098
rs9841504	G	G3BP2	-0.0353729	0.0336776	-1.05034	0.294165	0.997098
rs2294693	C	SPTA1	-0.0217491	0.0207134	-1.05	0.294319	0.997098
rs1679709	A	PARK2	-0.0325536	0.0310081	-1.04984	0.294393	0.997098
rs80142782	C	PTPRC	0.070576	0.0672491	1.04947	0.294563	0.997098
rs1679709	A	ABCA10	-0.0325219	0.031006	-1.04889	0.294831	0.997098
rs2494938	A	CHD3	0.0150278	0.0143417	1.04784	0.295314	0.997098
rs9841504	G	PTN	-0.0274342	0.0262019	-1.04703	0.295687	0.997098
rs7712641	T	ITGAV	0.0237902	0.0227404	1.04616	0.296087	0.997098
rs1679709	A	THEMIS	0.0210472	0.0201209	1.04604	0.296143	0.997098
rs2494938	A	FGFR2	0.0367629	0.0351694	1.04531	0.29648	0.997098
rs4072037	C	ACTG2	-0.0116595	0.0111585	-1.0449	0.296669	0.997098
rs1679709	A	ERBB2	-0.109499	0.10482	-1.04464	0.296789	0.997098
rs2294008	C	STK4	-0.0418199	0.0400393	-1.04447	0.296867	0.997098
rs80142782	C	CEP290	0.0517968	0.0496765	1.04268	0.297693	0.997098
rs13361707	T	ERBB2IP	-0.018066	0.0173266	-1.04267	0.297698	0.997098
rs13361707	T	NF1	-0.0162249	0.0155649	-1.04241	0.297821	0.997098
rs9841504	G	THSD7B	-0.0226799	0.0217849	-1.04108	0.298435	0.997098
rs2274223	G	PIK3CB	-0.0264193	0.0253838	-1.04079	0.29857	0.997098
rs2285947	A	ACVR2A	0.0120719	0.0116014	1.04056	0.298678	0.997098
rs7712641	T	THRAP3	-0.0156859	0.0150746	-1.04055	0.29868	0.997098
rs4072037	C	ZMYM2	-0.026045	0.0250524	-1.03962	0.299113	0.997098
rs13361707	T	ROBO2	-0.0237896	0.0229548	-1.03637	0.300626	0.997098
rs13361707	T	CSDE1	-0.0183462	0.017719	-1.0354	0.301079	0.997098
rs2274223	G	NR2F2	-0.0257928	0.0249305	-1.03459	0.301454	0.997098
rs2494938	A	MYH9	0.0145334	0.0140475	1.03459	0.301455	0.997098
rs80142782	C	AKAP6	0.0634221	0.0613657	1.03351	0.301959	0.997098
rs2274223	G	CEP290	-0.0141678	0.0137102	-1.03337	0.302023	0.997098
rs7712641	T	EEF1A1	-0.0205352	0.0198824	-1.03283	0.302276	0.997098
rs2494938	A	CSNK1G3	0.0159627	0.0154558	1.03279	0.302293	0.997098
rs13361707	T	CDC73	-0.0197864	0.0191684	-1.03224	0.302552	0.997098
rs2285947	A	CTNNB1	-0.0251275	0.0244278	-1.02864	0.304237	0.997098
rs80142782	C	ASH1L	0.0879374	0.0855174	1.0283	0.3044	0.997098
rs2294008	C	ERBB2IP	-0.0168301	0.0164035	-1.02601	0.305477	0.997098
rs9841504	G	KIF13A	-0.0329621	0.032171	-1.02459	0.306144	0.997098
rs2294008	C	MDM2	0.0529022	0.0516909	1.02343	0.30669	0.997098
rs9841504	G	CDH11	0.0241912	0.0236559	1.02263	0.307071	0.997098
rs2294008	C	EPB41L3	-0.0183285	0.0179453	-1.02136	0.307672	0.997098
rs80142782	C	EYA4	0.0598945	0.0586542	1.02115	0.307772	0.997098
rs1679709	A	PIP5K1A	-0.036817	0.0360614	-1.02095	0.307863	0.997098
rs13361707	T	AFF4	-0.0171601	0.0168103	-1.0208	0.307934	0.997098
rs80142782	C	PPP2R1A	-0.0722234	0.0707984	-1.02013	0.308254	0.997098
rs2494938	A	RNF111	0.0139611	0.0136962	1.01934	0.308627	0.997098
rs4072037	C	PHF6	0.0234952	0.0231295	1.01581	0.310303	0.997098
rs7712641	T	HDAC3	0.0146592	0.0144445	1.01487	0.310752	0.997098
rs13361707	T	EEF1A1	-0.020623	0.0203559	-1.01312	0.311582	0.997098
rs2285947	A	SMAD2	0.0183908	0.0181836	1.01139	0.312409	0.997098
rs2294008	C	CCNE1	0.0720678	0.0712638	1.01128	0.312463	0.997098
rs2294008	C	NR4A2	-0.0167045	0.0165384	-1.01005	0.313054	0.997098
rs13361707	T	PPP2R1A	-0.0200109	0.0198229	-1.00948	0.313323	0.997098
rs13361707	T	PLB1	-0.013478	0.0133525	-1.00939	0.313365	0.997098
rs2294693	C	EIF2AK3	0.0100019	0.00991008	1.00926	0.313428	0.997098
rs1679709	A	TNPO2	-0.0195078	0.0193485	-1.00823	0.313922	0.997098
rs9841504	G	ADAM10	-0.0241092	0.0239387	-1.00712	0.314455	0.997098
rs4072037	C	ABCA10	0.0223084	0.0221723	1.00614	0.314927	0.997098
rs2274223	G	CTNNA2	-0.0130326	0.0129611	-1.00552	0.315225	0.997098
rs2274223	G	CUL3	-0.0115521	0.0114928	-1.00516	0.315397	0.997098
rs2494938	A	ARFGEF1	-0.0281702	0.0280325	-1.00491	0.315516	0.997098
rs1679709	A	CLOCK	-0.0213291	0.0212475	-1.00384	0.316033	0.997098
rs4072037	C	RNF43	0.0147893	0.0147331	1.00382	0.316042	0.997098
rs9841504	G	ARHGAP35	-0.0301265	0.030046	-1.00268	0.316592	0.997098
rs2494938	A	BAP1	-0.0132511	0.0132167	-1.0026	0.316628	0.997098
rs9841504	G	RNF111	-0.024064	0.0240199	-1.00184	0.316998	0.997098
rs4072037	C	IRS2	-0.0324076	0.0323561	-1.00159	0.317117	0.997098
rs1679709	A	EIF2AK3	-0.0129862	0.0129718	-1.00111	0.317347	0.997098
rs2274223	G	PIK3R1	-0.0168113	0.0167953	-1.00095	0.317426	0.997098
rs80142782	C	ARID1A	0.0632746	0.0632856	0.999826	0.317969	0.997098
rs2294693	C	ZFHX3	-0.0160082	0.0160144	-0.999612	0.318073	0.997098
rs2294693	C	EZH2	-0.0178318	0.017848	-0.999095	0.318323	0.997098
rs2294693	C	FAT4	-0.0142708	0.0142948	-0.998321	0.318697	0.997098
rs2274223	G	TNPO2	0.0144341	0.0144699	0.997525	0.319083	0.997098
rs1679709	A	RNF43	-0.0205141	0.0206054	-0.995567	0.320033	0.997098
rs80142782	C	CAT	-0.102374	0.102857	-0.995304	0.32016	0.997098
rs7712641	T	RASA1	0.0169187	0.0169989	0.99528	0.320172	0.997098
rs1679709	A	POLR2B	-0.0181828	0.0182926	-0.993997	0.320795	0.997098
rs2274223	G	KRAS	-0.0685008	0.0689997	-0.992769	0.321393	0.997098
rs2294693	C	PRRX1	-0.0203323	0.0204854	-0.992524	0.321512	0.997098
rs13361707	T	FOXP1	-0.0275176	0.0277324	-0.992255	0.321643	0.997098
rs4072037	C	SPTA1	-0.0192217	0.0193887	-0.991386	0.322066	0.997098
rs7712641	T	AFF4	0.0162317	0.0164214	0.988449	0.3235	0.997098
rs1679709	A	SOX9	-0.0353983	0.0358453	-0.98753	0.32395	0.997098
rs2274223	G	CAD	-0.0130409	0.0132149	-0.98683	0.324293	0.997098
rs4072037	C	ANK3	-0.0207082	0.0209928	-0.986444	0.324482	0.997098
rs4072037	C	TTK	0.0158368	0.0160701	0.985479	0.324955	0.997098
rs80142782	C	KLF6	-0.0685269	0.0695999	-0.984583	0.325395	0.997098
rs2494938	A	ATR	-0.0196752	0.0199836	-0.984567	0.325402	0.997098
rs7712641	T	B2M	-0.0139554	0.0141788	-0.984241	0.325563	0.997098
rs2285947	A	CDH1	0.0158119	0.0160755	0.983606	0.325874	0.997098
rs1679709	A	ACAD8	-0.0219202	0.0222871	-0.983536	0.325908	0.997098
rs7712641	T	CDKN2A	0.0261474	0.026644	0.981361	0.326978	0.997098
rs4072037	C	SOS1	-0.0109813	0.0111921	-0.981165	0.327075	0.997098
rs7712641	T	STARD13	-0.0292781	0.0298843	-0.979713	0.32779	0.997098
rs2274223	G	WT1	0.0181883	0.0185797	0.978932	0.328176	0.997098
rs7712641	T	FHIT	0.0225016	0.0230218	0.977408	0.328929	0.997098
rs7712641	T	MAP3K1	0.0158926	0.0162694	0.97684	0.32921	0.997098
rs2494938	A	RIMS2	-0.0313462	0.032153	-0.97491	0.330165	0.997098
rs4072037	C	ACVR1B	0.0146103	0.0149868	0.974882	0.330179	0.997098
rs13361707	T	COL1A1	-0.0159576	0.0163808	-0.974164	0.330535	0.997098
rs1679709	A	BPTF	-0.0226862	0.0232891	-0.974111	0.330561	0.997098
rs9841504	G	TAF1	0.0170909	0.0175488	0.97391	0.33066	0.997098
rs80142782	C	HDAC3	0.0514274	0.0528216	0.973605	0.330812	0.997098
rs2494938	A	CNOT1	0.0133234	0.0136911	0.97315	0.331038	0.997098
rs9841504	G	EP300	-0.0215133	0.0221083	-0.973087	0.331069	0.997098
rs4072037	C	MCHR1	0.0136122	0.0139937	0.972737	0.331242	0.997098
rs2494938	A	CUL3	-0.0099897	0.0102704	-0.972674	0.331274	0.997098
rs2294693	C	MACF1	0.0166699	0.0171406	0.97254	0.33134	0.997098
rs7712641	T	RHOA	0.0146666	0.0150851	0.972263	0.331478	0.997098
rs9841504	G	HSP90AB1	0.0655551	0.0674307	0.972185	0.331517	0.997098
rs2294693	C	CUL2	-0.0206944	0.0213282	-0.970285	0.332462	0.997098
rs2285947	A	EIF4G1	0.0208861	0.0215935	0.967239	0.33398	0.997098
rs2285947	A	PTPRF	-0.0119199	0.0123245	-0.96717	0.334014	0.997098
rs2274223	G	YBX3	-0.020375	0.0210914	-0.966032	0.334583	0.997098
rs7712641	T	TP53BP1	-0.0122936	0.0127353	-0.965316	0.334941	0.997098
rs4072037	C	PTEN	-0.0173265	0.0179527	-0.965122	0.335038	0.997098
rs2294008	C	SMAD2	-0.0173679	0.018006	-0.964564	0.335317	0.997098
rs2294008	C	NUP107	0.0488671	0.0506734	0.964355	0.335421	0.997098
rs1679709	A	EPB41L3	-0.0240194	0.024989	-0.961197	0.337005	0.997098
rs2274223	G	B2M	0.0137413	0.0143092	0.960312	0.337449	0.997098
rs1679709	A	THSD7B	-0.0178534	0.0185931	-0.960215	0.337498	0.997098
rs2294693	C	THBS1	-0.0137106	0.0142833	-0.959904	0.337655	0.997098
rs2274223	G	MYH9	0.0150894	0.0157235	0.959671	0.337772	0.997098
rs1679709	A	DDX5	-0.0232646	0.02426	-0.958971	0.338124	0.997098
rs9841504	G	CTCF	0.0239487	0.0249747	0.958919	0.33815	0.997098
rs2285947	A	APC	0.0174167	0.0181654	0.958784	0.338218	0.997098
rs2285947	A	AKAP6	0.0157531	0.0164306	0.958766	0.338227	0.997098
rs2285947	A	CHD3	-0.0149291	0.0155715	-0.958744	0.338238	0.997098
rs2494938	A	SOS2	0.0183031	0.019097	0.958428	0.338397	0.997098
rs13361707	T	TNPO2	-0.0140676	0.0146809	-0.958225	0.338499	0.997098
rs7712641	T	NAP1L1	-0.0138991	0.0145198	-0.957246	0.338992	0.997098
rs80142782	C	RIMS2	0.124659	0.130385	0.956083	0.339579	0.997098
rs7712641	T	BRCA1	0.0155009	0.0162297	0.955092	0.340079	0.997098
rs2294008	C	CLTC	-0.0186134	0.019492	-0.954928	0.340162	0.997098
rs2294693	C	ATR	0.0218134	0.0228483	0.954705	0.340275	0.997098
rs2294008	C	EEF1A1	0.0183878	0.0192733	0.954055	0.340603	0.997098
rs7712641	T	PTPRC	-0.0175474	0.0183958	-0.953884	0.34069	0.997098
rs80142782	C	FHIT	0.0802738	0.0841838	0.953553	0.340857	0.997098
rs80142782	C	ARID1B	0.0642395	0.0673828	0.953352	0.340959	0.997098
rs2294008	C	TNPO2	-0.0132347	0.0138984	-0.952244	0.34152	0.997098
rs4072037	C	CHEK2	0.0153455	0.016134	0.951125	0.342087	0.997098
rs80142782	C	METTL3	0.0563569	0.0592999	0.950372	0.342469	0.997098
rs13361707	T	MSR1	-0.0305345	0.0321737	-0.949053	0.343138	0.997098
rs1679709	A	SIN3A	-0.0251554	0.0265173	-0.94864	0.343348	0.997098
rs2274223	G	SPOP	0.01526	0.0160883	0.948515	0.343411	0.997098
rs2294008	C	AMER1	0.0141793	0.0149522	0.94831	0.343516	0.997098
rs7712641	T	PTPRF	-0.0119337	0.0125913	-0.947773	0.343789	0.997098
rs9841504	G	CNOT1	0.0227524	0.0240112	0.947573	0.343891	0.997098
rs2294008	C	EPHA1	-0.0155996	0.0164806	-0.946547	0.344412	0.997098
rs2494938	A	ERBB4	-0.012126	0.012811	-0.946524	0.344424	0.997098
rs13361707	T	MYH11	-0.0181042	0.0191778	-0.944016	0.345703	0.997098
rs13361707	T	CUL3	0.0109926	0.011661	0.942681	0.346385	0.997098
rs13361707	T	ACSL6	-0.0159694	0.016961	-0.941539	0.346968	0.997098
rs2294008	C	METTL3	0.0147974	0.0157182	0.941418	0.34703	0.997098
rs80142782	C	CAD	0.0450584	0.047888	0.940912	0.347289	0.997098
rs2285947	A	KLF4	-0.0133947	0.0142369	-0.940845	0.347324	0.997098
rs7712641	T	ERBB4	0.0133657	0.0142073	0.940766	0.347364	0.997098
rs2294693	C	TP53	-0.016545	0.0176008	-0.940013	0.34775	0.997098
rs13361707	T	HDAC3	-0.0139013	0.0147903	-0.93989	0.347813	0.997098
rs7712641	T	BNC2	0.0205169	0.0218472	0.93911	0.348213	0.997098
rs2285947	A	COPS2	-0.01276	0.0135943	-0.938628	0.34846	0.997098
rs4072037	C	RBM5	0.0126627	0.0134932	0.938452	0.34855	0.997098
rs1679709	A	CYLD	-0.0183035	0.0195171	-0.937819	0.348875	0.997098
rs13361707	T	APC	-0.0178106	0.0189998	-0.937413	0.349084	0.997098
rs4072037	C	THSD7B	-0.0124603	0.0132952	-0.937201	0.349192	0.997098
rs7712641	T	CCAR1	0.01958	0.0208952	0.93706	0.349265	0.997098
rs2294693	C	EPB41L3	0.0178788	0.0190923	0.93644	0.349583	0.997098
rs2285947	A	BAP1	0.0134358	0.0143492	0.936346	0.349632	0.997098
rs7712641	T	CCND1	0.0445288	0.0475846	0.935781	0.349923	0.997098
rs2294693	C	MED17	0.0160034	0.0171034	0.93569	0.349969	0.997098
rs2285947	A	ARHGEF6	-0.021062	0.0225196	-0.935271	0.350185	0.997098
rs2494938	A	ASH1L	0.0197237	0.0210941	0.935033	0.350307	0.997098
rs80142782	C	IGF2BP3	-0.0911093	0.0974421	-0.93501	0.350319	0.997098
rs2294693	C	DCLK1	-0.0270644	0.0289636	-0.93443	0.350618	0.997098
rs2494938	A	AMER1	0.0129973	0.0139121	0.934248	0.350711	0.997098
rs80142782	C	FGFR2	-0.133082	0.142649	-0.932935	0.351388	0.997098
rs9841504	G	LPHN2	-0.0197083	0.0211346	-0.932513	0.351606	0.997098
rs4072037	C	NFE2L2	-0.0123311	0.0132302	-0.932041	0.351849	0.997098
rs2274223	G	RUNX1	-0.0172711	0.01856	-0.930555	0.352617	0.997098
rs2494938	A	MACF1	0.0139301	0.014994	0.929042	0.3534	0.997098
rs4072037	C	ATR	-0.0198579	0.0213852	-0.928581	0.353639	0.997098
rs80142782	C	THEMIS	0.0505876	0.0545367	0.927588	0.354153	0.997098
rs13361707	T	THBS1	-0.0131576	0.014185	-0.927567	0.354164	0.997098
rs1679709	A	ROBO2	-0.0280367	0.0302642	-0.926398	0.35477	0.997098
rs4072037	C	SMC1A	0.00935501	0.0101175	0.92464	0.355683	0.997098
rs9841504	G	TJP2	0.0295932	0.0320511	0.923313	0.356373	0.997098
rs7712641	T	ZBTB20	-0.0160419	0.0173821	-0.922898	0.356589	0.997098
rs7712641	T	NF1	-0.014032	0.0152078	-0.922682	0.356701	0.997098
rs2494938	A	IREB2	0.0127268	0.0138101	0.921557	0.357287	0.997098
rs2274223	G	ZNF217	-0.0498471	0.0541729	-0.920149	0.358022	0.997098
rs4072037	C	CCAR1	-0.0185305	0.0201617	-0.919094	0.358573	0.997098
rs13361707	T	PARK2	-0.0216071	0.0235323	-0.918192	0.359044	0.997098
rs13361707	T	PTEN	0.0174839	0.0190507	0.917758	0.359271	0.997098
rs4072037	C	GNA11	-0.0131268	0.0143114	-0.917226	0.359549	0.997098
rs4072037	C	SRGAP3	-0.0158927	0.0173375	-0.916667	0.359842	0.997098
rs1679709	A	TAOK2	-0.0198758	0.0216963	-0.916093	0.360142	0.997098
rs2274223	G	CDC73	-0.017306	0.0188997	-0.915675	0.360361	0.997098
rs7712641	T	EPB41L3	-0.0169479	0.0185204	-0.915095	0.360665	0.997098
rs80142782	C	ARHGAP35	-0.0635621	0.0694878	-0.914722	0.360861	0.997098
rs1679709	A	IRS2	-0.0413833	0.0452608	-0.914329	0.361068	0.997098
rs4072037	C	DIS3	-0.0265929	0.0290866	-0.914266	0.3611	0.997098
rs2494938	A	MYEOV	0.035356	0.0386784	0.914102	0.361187	0.997098
rs2285947	A	THEMIS	-0.0133435	0.0146	-0.913941	0.361271	0.997098
rs9841504	G	CASP8	-0.0200311	0.0219576	-0.912265	0.362151	0.997098
rs1679709	A	DHX15	-0.018906	0.0207248	-0.912237	0.362166	0.997098
rs2294693	C	AMER1	0.0144935	0.0159062	0.911187	0.362718	0.997098
rs1679709	A	GRIN2A	-0.022645	0.0248533	-0.911146	0.36274	0.997098
rs2294008	C	NBEA	-0.0255664	0.0280754	-0.910634	0.363009	0.997098
rs7712641	T	MYEOV	0.0390118	0.0428938	0.909499	0.363607	0.997098
rs2285947	A	CDH11	0.0133153	0.0146467	0.909103	0.363816	0.997098
rs2494938	A	PTPN11	0.0119291	0.013139	0.907917	0.364441	0.997098
rs2294008	C	CTNNA2	0.0112975	0.0124507	0.907381	0.364724	0.997098
rs2494938	A	DNAH7	0.0127718	0.0140766	0.907304	0.364765	0.997098
rs2285947	A	FAM46D	-0.00843128	0.00929674	-0.906908	0.364974	0.997098
rs2494938	A	ZBTB20	-0.0141968	0.0156746	-0.905719	0.365603	0.997098
rs2274223	G	ZMYM2	-0.0237387	0.0262102	-0.905705	0.36561	0.997098
rs2274223	G	IRS2	0.0306559	0.0338483	0.905685	0.36562	0.997098
rs7712641	T	PTPN13	-0.0135075	0.0149157	-0.905589	0.365671	0.997098
rs7712641	T	TNPO1	0.0170952	0.0189008	0.904469	0.366264	0.997098
rs13361707	T	COPS2	-0.0128461	0.0142191	-0.903436	0.366811	0.997098
rs2494938	A	RASA1	0.0138412	0.0153317	0.902784	0.367157	0.997098
rs7712641	T	FMN2	-0.0185876	0.0206205	-0.901414	0.367884	0.997098
rs2294008	C	CUL3	-0.00995122	0.0110403	-0.901354	0.367916	0.997098
rs1679709	A	SOS1	-0.0141092	0.0156556	-0.901224	0.367984	0.997098
rs80142782	C	EIF4A2	-0.0701409	0.0779002	-0.900394	0.368425	0.997098
rs9841504	G	AKAP6	-0.0238942	0.0265475	-0.900056	0.368605	0.997098
rs9841504	G	EGFR	0.0712273	0.0791485	0.89992	0.368677	0.997098
rs2294693	C	ATIC	0.0115816	0.0128743	0.899585	0.368855	0.997098
rs2285947	A	GNAI1	-0.0202867	0.0225614	-0.899178	0.369072	0.997098
rs2294693	C	SOHLH2	-0.0259997	0.0289152	-0.899171	0.369076	0.997098
rs2294693	C	DHX15	-0.0142357	0.0158339	-0.899064	0.369132	0.997098
rs4072037	C	GNAI1	-0.0199856	0.0222389	-0.898679	0.369337	0.997098
rs2274223	G	COL14A1	0.032736	0.03643	0.8986	0.369379	0.997098
rs13361707	T	PIK3R1	-0.015308	0.0170427	-0.898215	0.369584	0.997098
rs80142782	C	DNMT3A	0.0397863	0.0443099	0.897909	0.369747	0.997098
rs1679709	A	MED12	-0.0116927	0.0130397	-0.896704	0.370389	0.997098
rs1679709	A	IL2RG	-0.0116927	0.0130397	-0.896704	0.370389	0.997098
rs7712641	T	CNBD1	-0.0295369	0.03296	-0.896144	0.370688	0.997098
rs2494938	A	LARP4B	0.0149522	0.0166997	0.895359	0.371107	0.997098
rs13361707	T	PIK3CB	-0.0230452	0.0257604	-0.894598	0.371513	0.997098
rs7712641	T	NUP107	-0.0466862	0.0522929	-0.892784	0.372483	0.997098
rs2494938	A	AKAP2	0.0122631	0.0137412	0.892435	0.372669	0.997098
rs2285947	A	ATR	0.0193627	0.021697	0.892411	0.372683	0.997098
rs80142782	C	CDK6	-0.188875	0.211747	-0.891981	0.372913	0.997098
rs2294008	C	CSDE1	-0.0149608	0.0167799	-0.891595	0.37312	0.997098
rs2274223	G	APC	-0.0166866	0.0187302	-0.89089	0.373497	0.997098
rs2274223	G	MDM2	-0.0479427	0.0538381	-0.890499	0.373707	0.997098
rs13361707	T	ZFHX3	-0.0141522	0.015907	-0.889688	0.374141	0.997098
rs2294008	C	PTPRU	-0.0119933	0.0134956	-0.888683	0.374681	0.997098
rs2294693	C	MLH1	0.015794	0.0177762	0.888494	0.374783	0.997098
rs4072037	C	SUPT3H	0.031237	0.035167	0.88825	0.374914	0.997098
rs2285947	A	CLOCK	-0.0136734	0.0154168	-0.886918	0.375629	0.997098
rs2294008	C	CHD3	-0.0136699	0.0154202	-0.886491	0.375859	0.997098
rs2294008	C	TP53	-0.0146659	0.0165485	-0.886238	0.375995	0.997098
rs7712641	T	ACSL6	0.0146673	0.0165693	0.885214	0.376547	0.997098
rs2274223	G	AKAP2	0.0135915	0.0153782	0.88382	0.377298	0.997098
rs2274223	G	AMER1	0.0137507	0.0155708	0.883104	0.377684	0.997098
rs2285947	A	AFF4	0.0141966	0.0160779	0.882993	0.377744	0.997098
rs13361707	T	RNF43	-0.0138067	0.0156367	-0.882963	0.37776	0.997098
rs1679709	A	COPS2	-0.0165274	0.0187429	-0.881793	0.378392	0.997098
rs4072037	C	EYA4	0.0136467	0.0154822	0.881441	0.378582	0.997098
rs2274223	G	RNF111	-0.013503	0.0153323	-0.88069	0.378988	0.997098
rs2494938	A	CHEK2	-0.0132759	0.0150808	-0.880319	0.379189	0.997098
rs2285947	A	RASA1	0.0146352	0.0166437	0.879324	0.379727	0.997098
rs1679709	A	CHEK2	-0.0198386	0.0225678	-0.879066	0.379867	0.997098
rs2494938	A	KDM6A	0.0118364	0.0134711	0.878657	0.380089	0.997098
rs2494938	A	CDK6	-0.0457808	0.0522209	-0.876676	0.381163	0.997098
rs4072037	C	FHIT	0.0194679	0.0222177	0.876234	0.381403	0.997098
rs2294008	C	FMN2	-0.0174525	0.0199862	-0.873224	0.383039	0.997098
rs2494938	A	YBX3	0.0164557	0.0188504	0.872963	0.383181	0.997098
rs80142782	C	CLASP2	-0.0599579	0.0687167	-0.872538	0.383412	0.997098
rs2285947	A	ERCC2	0.018653	0.0213827	0.872341	0.38352	0.997098
rs9841504	G	TP53	-0.0235458	0.027002	-0.872002	0.383704	0.997098
rs9841504	G	CSDE1	-0.0238649	0.0273799	-0.871621	0.383912	0.997098
rs13361707	T	KRAS	-0.061025	0.0700185	-0.871555	0.383948	0.997098
rs4072037	C	DDX5	0.0151114	0.0173497	0.870987	0.384258	0.997098
rs1679709	A	ERBB2IP	-0.0198656	0.022847	-0.869509	0.385064	0.997098
rs2274223	G	ATIC	-0.0109579	0.012603	-0.869471	0.385085	0.997098
rs2285947	A	ATIC	0.010629	0.0122247	0.86947	0.385085	0.997098
rs80142782	C	COL14A1	0.114667	0.132009	0.86863	0.385545	0.997098
rs80142782	C	MLH1	0.0547678	0.0630512	0.868624	0.385548	0.997098
rs2294008	C	NRG1	0.0205064	0.023629	0.86785	0.385971	0.997098
rs9841504	G	SPRR2B	-0.0302823	0.0349042	-0.867583	0.386117	0.997098
rs13361707	T	SOHLH2	0.0249069	0.0287161	0.86735	0.386244	0.997098
rs2274223	G	GPR124	0.0244551	0.0282049	0.867051	0.386408	0.997098
rs4072037	C	TNPO1	0.0158008	0.0182381	0.866361	0.386786	0.997098
rs7712641	T	AXIN2	-0.016433	0.0189831	-0.865661	0.387169	0.997098
rs2294693	C	CHD3	-0.0141958	0.0164033	-0.865424	0.387299	0.997098
rs2294693	C	GRIN2A	-0.0164232	0.0189895	-0.864859	0.387609	0.997098
rs7712641	T	ZMYM2	-0.0224599	0.0259751	-0.864668	0.387713	0.997098
rs2294693	C	PRKCI	-0.0279357	0.0323241	-0.864239	0.387949	0.997098
rs1679709	A	ARHGEF6	-0.0268007	0.0310496	-0.863157	0.388543	0.997098
rs2294008	C	AGO4	0.0118444	0.0137324	0.862516	0.388895	0.997098
rs2494938	A	THEMIS	0.0116005	0.0134512	0.862415	0.38895	0.997098
rs1679709	A	SUPT3H	0.0424029	0.0491857	0.862098	0.389125	0.997098
rs1679709	A	PTPN13	-0.0173379	0.0201293	-0.861327	0.389548	0.997098
rs13361707	T	ATR	-0.0195462	0.022694	-0.861292	0.389568	0.997098
rs2294008	C	CAD	-0.010925	0.0126952	-0.860563	0.389969	0.997098
rs4072037	C	BCORL1	0.0166588	0.0193636	0.860313	0.390106	0.997098
rs13361707	T	FRMD4A	-0.0216992	0.025251	-0.859339	0.390642	0.997098
rs2294693	C	HDAC4	0.0118866	0.0138862	0.856004	0.392483	0.997098
rs2294008	C	FAT4	-0.011504	0.0134429	-0.855769	0.392612	0.997098
rs4072037	C	RTN4	-0.0090925	0.0106283	-0.855498	0.392762	0.997098
rs7712641	T	FRMD4A	0.0210928	0.0246651	0.855168	0.392945	0.997098
rs80142782	C	PRRX1	0.0621371	0.0726796	0.854945	0.393068	0.997098
rs2294693	C	CTCF	-0.0139203	0.0162853	-0.854778	0.39316	0.997098
rs1679709	A	MYH11	-0.02161	0.0252829	-0.85473	0.393187	0.997098
rs2274223	G	TTN	-0.0150504	0.0176164	-0.854341	0.393402	0.997098
rs13361707	T	SOX9	-0.0232356	0.0272028	-0.854162	0.393501	0.997098
rs2294008	C	RBM5	-0.0115637	0.0135561	-0.85302	0.394133	0.997098
rs2294008	C	MYH9	0.0128801	0.0151044	0.852736	0.394291	0.997098
rs4072037	C	METTL3	-0.0133368	0.015651	-0.852135	0.394624	0.997098
rs4072037	C	CTNNA2	-0.0105494	0.0123966	-0.850987	0.39526	0.997098
rs2274223	G	TAF1	0.00952711	0.0112016	0.850509	0.395526	0.997098
rs1679709	A	IREB2	-0.017549	0.0206695	-0.849027	0.396349	0.997098
rs80142782	C	PTK6	0.11384	0.134105	0.848882	0.396429	0.997098
rs2294008	C	PIP5K1A	0.0219654	0.0259102	0.84775	0.397059	0.997098
rs1679709	A	CAPN7	-0.0165165	0.0194976	-0.847102	0.39742	0.997098
rs2494938	A	NF1	0.011611	0.0137156	0.846554	0.397725	0.997098
rs13361707	T	CTNNA2	0.0111278	0.0131535	0.845996	0.398036	0.997098
rs2494938	A	CCAR1	0.0159369	0.0188455	0.845659	0.398223	0.997098
rs2294693	C	AKAP6	-0.0146357	0.017309	-0.845557	0.39828	0.997098
rs2494938	A	ATIC	-0.00951365	0.0112622	-0.844741	0.398735	0.997098
rs2294008	C	PCSK5	-0.0147177	0.017431	-0.844342	0.398958	0.997098
rs2294008	C	STIP1	0.0108176	0.0128294	0.843187	0.399603	0.997098
rs9841504	G	SF3B1	-0.0204241	0.0242284	-0.84298	0.399718	0.997098
rs2294008	C	POLR2B	-0.0110711	0.0131425	-0.842386	0.40005	0.997098
rs80142782	C	TTK	0.0513133	0.0609195	0.842313	0.400091	0.997098
rs2494938	A	MVK	0.011164	0.0132576	0.842082	0.40022	0.997098
rs80142782	C	ATP6AP2	0.0327384	0.0389019	0.841563	0.40051	0.997098
rs13361707	T	SMARCA4	-0.0158024	0.0187831	-0.84131	0.400652	0.997098
rs13361707	T	CYLD	-0.0124598	0.0148101	-0.841305	0.400655	0.997098
rs2294008	C	TFDP1	-0.0217796	0.0258933	-0.841128	0.400754	0.997098
rs2274223	G	KDM6A	0.0126642	0.0150767	0.839983	0.401395	0.997098
rs13361707	T	MCHR1	-0.0124618	0.0148522	-0.839054	0.401915	0.997098
rs4072037	C	MYC	-0.043949	0.0524065	-0.838619	0.402159	0.997098
rs7712641	T	MDM2	-0.044734	0.0533562	-0.838402	0.402281	0.997098
rs2285947	A	PIGR	-0.0203681	0.0243033	-0.838081	0.402461	0.997098
rs2294008	C	RBBP7	0.0112146	0.013402	0.836786	0.403187	0.997098
rs2294693	C	AFF4	-0.0141555	0.0169349	-0.835878	0.403697	0.997098
rs2274223	G	TP53BP1	0.010745	0.0128552	0.835846	0.403716	0.997098
rs2494938	A	SUPT3H	0.0274722	0.0328697	0.835789	0.403747	0.997098
rs2294008	C	CTCF	-0.0127907	0.0153105	-0.835418	0.403956	0.997098
rs2274223	G	CAT	0.0237205	0.0283966	0.835326	0.404008	0.997098
rs13361707	T	SPOP	-0.0136239	0.0163254	-0.834524	0.404459	0.997098
rs1679709	A	PTPRU	0.0156816	0.0187922	0.834473	0.404488	0.997098
rs7712641	T	SPRR2B	-0.0183455	0.0220739	-0.831096	0.40639	0.997098
rs1679709	A	TMEM63A	0.0266602	0.0321065	0.830366	0.406802	0.997098
rs9841504	G	IGF2BP3	-0.0349449	0.0421509	-0.829042	0.40755	0.997098
rs2285947	A	HDAC3	0.0117022	0.0141448	0.827316	0.408527	0.997098
rs13361707	T	DCLK1	0.0237928	0.0287687	0.82704	0.408683	0.997098
rs9841504	G	HDAC4	-0.0176076	0.0213015	-0.826591	0.408937	0.997098
rs2294693	C	ZIC4	0.0160068	0.0193765	0.826091	0.40922	0.997098
rs2285947	A	TAOK2	0.0129866	0.0157412	0.825007	0.409835	0.997098
rs2285947	A	PHF6	-0.0193628	0.0234746	-0.82484	0.409929	0.997098
rs2285947	A	MVK	0.0118608	0.0143919	0.824131	0.410332	0.997098
rs2274223	G	SUZ12	0.0171102	0.0208442	0.82086	0.412191	0.997098
rs9841504	G	CYLD	0.0187653	0.0228774	0.820255	0.412535	0.997098
rs2285947	A	NF1	-0.0122046	0.0148894	-0.819689	0.412857	0.997098
rs80142782	C	CLTC	0.0602832	0.0735597	0.819513	0.412957	0.997098
rs13361707	T	MACF1	-0.0139509	0.017027	-0.819341	0.413056	0.997098
rs9841504	G	NF1	0.0196938	0.0240542	0.818725	0.413406	0.997098
rs2285947	A	TJP2	-0.0162386	0.0198437	-0.818324	0.413635	0.997098
rs2285947	A	ELF3	-0.0165284	0.0202133	-0.817702	0.41399	0.997098
rs80142782	C	NRG1	-0.072894	0.0891558	-0.817602	0.414047	0.997098
rs13361707	T	ATP6AP2	0.00890016	0.0108924	0.817095	0.414336	0.997098
rs2285947	A	COL1A1	-0.0127999	0.0156674	-0.816979	0.414403	0.997098
rs2294008	C	MEDAG	-0.0210138	0.0257286	-0.816748	0.414535	0.997098
rs2274223	G	PTGS1	0.0128197	0.0157013	0.816473	0.414691	0.997098
rs2285947	A	EGFR	-0.0399762	0.0490007	-0.815829	0.415059	0.997098
rs2494938	A	TAF1	0.0081664	0.0100101	0.815813	0.415068	0.997098
rs2294008	C	TAF1	0.00877355	0.0107589	0.81547	0.415264	0.997098
rs4072037	C	PLB1	-0.0102585	0.0125895	-0.814841	0.415624	0.997098
rs9841504	G	STARD13	-0.0385102	0.0472745	-0.814609	0.415757	0.997098
rs1679709	A	IRF2	-0.0204659	0.0251245	-0.814581	0.415772	0.997098
rs2285947	A	CUL3	0.00907644	0.0111524	0.813854	0.416189	0.997098
rs1679709	A	AFF4	-0.0180342	0.0221675	-0.813544	0.416366	0.997098
rs1679709	A	G3BP2	-0.0233785	0.0287529	-0.813083	0.41663	0.997098
rs2294693	C	SUZ12	0.017296	0.0212947	0.812219	0.417125	0.997098
rs13361707	T	CDKN2A	-0.0221438	0.027287	-0.811512	0.41753	0.997098
rs2274223	G	ACAD8	-0.01353	0.0166732	-0.811483	0.417547	0.997098
rs4072037	C	KIF13A	-0.0159328	0.0196381	-0.811321	0.41764	0.997098
rs2285947	A	IGF2BP3	-0.0211578	0.0260921	-0.810892	0.417886	0.997098
rs80142782	C	ZBTB20	-0.0515229	0.0635725	-0.810459	0.418134	0.997098
rs7712641	T	AGO4	-0.0114822	0.0141705	-0.81029	0.418231	0.997098
rs2494938	A	SOS1	0.00846851	0.0104637	0.809324	0.418786	0.997098
rs2274223	G	PAX6	0.0148161	0.0183112	0.809127	0.418899	0.997098
rs2294693	C	TJP1	-0.0111894	0.0138337	-0.808846	0.419061	0.997098
rs1679709	A	GLI3	0.0236466	0.0292541	0.808317	0.419365	0.997098
rs13361707	T	MET	-0.0286004	0.0353841	-0.808284	0.419384	0.997098
rs2285947	A	FAT4	-0.010962	0.0135783	-0.807319	0.419938	0.997098
rs2274223	G	SOHLH2	0.0228351	0.0283093	0.806628	0.420336	0.997098
rs2285947	A	ARFGEF1	0.0245526	0.0304428	0.806517	0.4204	0.997098
rs2274223	G	BPTF	-0.0140451	0.0174226	-0.806143	0.420615	0.997098
rs7712641	T	LCP1	-0.0204911	0.0254447	-0.80532	0.42109	0.997098
rs2294008	C	PTK6	-0.0286106	0.0355486	-0.804831	0.421372	0.997098
rs13361707	T	ERBB3	-0.0244112	0.0303466	-0.804411	0.421614	0.997098
rs1679709	A	ERCC2	-0.0237056	0.0294814	-0.804085	0.421801	0.997098
rs2294008	C	ACTG2	-0.00901159	0.0112144	-0.803571	0.422098	0.997098
rs2274223	G	SPANXN2	0.0175897	0.0219209	0.802414	0.422766	0.997098
rs2285947	A	CNBD1	0.0258366	0.0322691	0.800662	0.423779	0.997098
rs2294693	C	DDX5	0.0148424	0.0185404	0.80054	0.423849	0.997098
rs13361707	T	RIMS2	0.029205	0.0365176	0.799751	0.424306	0.997098
rs4072037	C	IGF2BP3	-0.0205588	0.0257197	-0.799341	0.424543	0.997098
rs9841504	G	TJP1	-0.0169521	0.0212202	-0.798868	0.424817	0.997098
rs2285947	A	ARHGAP35	0.0148608	0.0186063	0.798696	0.424917	0.997098
rs2494938	A	CUL1	-0.0124584	0.015604	-0.798413	0.425081	0.997098
rs2494938	A	NAP1L1	0.010449	0.0130974	0.797789	0.425443	0.997098
rs9841504	G	KLF4	0.0183253	0.023007	0.796511	0.426184	0.997098
rs2274223	G	SAMSN1	-0.0149295	0.0187488	-0.796295	0.426309	0.997098
rs80142782	C	AFF4	0.0477908	0.0600695	0.795593	0.426717	0.997098
rs80142782	C	CIC	-0.0493149	0.062138	-0.793636	0.427854	0.997098
rs2285947	A	TGFBR2	0.0149317	0.0188214	0.793337	0.428029	0.997098
rs4072037	C	ASH1L	-0.0179015	0.0225773	-0.792896	0.428285	0.997098
rs2274223	G	UBR5	0.0285767	0.0360547	0.792591	0.428462	0.997098
rs80142782	C	ACSL6	0.0479918	0.0605969	0.791984	0.428816	0.997098
rs2494938	A	BRCA1	-0.0115724	0.0146399	-0.790473	0.429697	0.997098
rs9841504	G	RPL22	-0.0210854	0.0266787	-0.790347	0.42977	0.997098
rs9841504	G	CTNNB1	-0.0311952	0.0394841	-0.790071	0.429931	0.997098
rs4072037	C	ARHGEF6	0.0175391	0.0222043	0.789894	0.430034	0.997098
rs13361707	T	MACROD2	-0.0292446	0.0370408	-0.789523	0.430251	0.997098
rs7712641	T	SPOP	-0.0125878	0.0159478	-0.789309	0.430376	0.997098
rs2494938	A	MAP2K4	0.0137818	0.0174822	0.788335	0.430944	0.997098
rs7712641	T	PIP5K1A	-0.0210738	0.0267371	-0.788184	0.431033	0.997098
rs4072037	C	GLI3	-0.0164387	0.0209182	-0.785856	0.432394	0.997098
rs1679709	A	CDKN2A	-0.0282567	0.0359685	-0.785596	0.432546	0.997098
rs4072037	C	COPS2	0.0105262	0.0134042	0.785291	0.432725	0.997098
rs2274223	G	ZC3H11A	-0.014923	0.019014	-0.784841	0.432988	0.997098
rs2285947	A	CUL2	-0.0158969	0.0202585	-0.784701	0.43307	0.997098
rs2294008	C	ASH1L	0.0177879	0.0226789	0.784338	0.433283	0.997098
rs4072037	C	PIK3CB	-0.0190372	0.0242835	-0.783954	0.433508	0.997098
rs2294008	C	ARHGAP26	0.0119731	0.0152783	0.783666	0.433677	0.997098
rs13361707	T	CLOCK	-0.0126295	0.0161275	-0.783107	0.434005	0.997098
rs2294008	C	TTK	0.0126458	0.016149	0.783073	0.434024	0.997098
rs9841504	G	FRMD4A	0.0305442	0.0390098	0.782987	0.434075	0.997098
rs1679709	A	SPRR2B	-0.0233247	0.0297895	-0.782985	0.434076	0.997098
rs1679709	A	CNOT1	-0.016043	0.0204963	-0.782729	0.434226	0.997098
rs1679709	A	ACVR2A	-0.0125099	0.0160022	-0.781761	0.434794	0.997098
rs9841504	G	CDC73	-0.0231452	0.0296246	-0.781285	0.435074	0.997098
rs2294693	C	GNA11	-0.0119493	0.0152956	-0.781225	0.435109	0.997098
rs2285947	A	SUZ12	-0.0157944	0.0202202	-0.78112	0.435171	0.997098
rs80142782	C	ARHGAP26	0.0450191	0.057642	0.781013	0.435234	0.997098
rs13361707	T	SMC1A	0.0083779	0.0107383	0.78019	0.435717	0.997098
rs4072037	C	WIPF1	-0.0114462	0.0146799	-0.779719	0.435995	0.997098
rs2285947	A	PMS2P3	-0.0193119	0.0247872	-0.779109	0.436353	0.997098
rs2285947	A	MACROD2	0.0275582	0.0354166	0.778116	0.436937	0.997098
rs2494938	A	BCOR	0.00903443	0.0116157	0.777779	0.437136	0.997098
rs2294693	C	IGF2BP3	-0.0213394	0.0274821	-0.776484	0.437899	0.997098
rs9841504	G	TBX3	-0.0163717	0.0210964	-0.776042	0.43816	0.997098
rs80142782	C	CNBD1	0.0935026	0.120547	0.775652	0.43839	0.997098
rs9841504	G	EEF1A1	-0.024389	0.0314586	-0.775272	0.438614	0.997098
rs2294693	C	NR4A2	-0.0136397	0.0176008	-0.774949	0.438805	0.997098
rs2494938	A	TAOK2	0.0112373	0.0145025	0.774855	0.438861	0.997098
rs1679709	A	RNF111	-0.0158849	0.0205066	-0.774623	0.438997	0.997098
rs7712641	T	ACTG2	-0.00895993	0.0115716	-0.774301	0.439188	0.997098
rs2285947	A	ARID1A	-0.0131239	0.0169497	-0.77429	0.439194	0.997098
rs13361707	T	PTPN13	-0.0118265	0.0152742	-0.774281	0.439199	0.997098
rs7712641	T	BCOR	-0.00996193	0.0128816	-0.773346	0.439752	0.997098
rs2274223	G	SIN3A	-0.0153077	0.0198378	-0.771645	0.440758	0.997098
rs2285947	A	SUPT3H	0.0275292	0.0356851	0.771447	0.440875	0.997098
rs2494938	A	TP53	0.011879	0.0154003	0.771345	0.440935	0.997098
rs2294693	C	PTPRU	-0.011068	0.0143587	-0.770824	0.441244	0.997098
rs9841504	G	TCF4	-0.023676	0.0307415	-0.770163	0.441635	0.997098
rs4072037	C	SF3B1	0.0113691	0.0147849	0.768967	0.442344	0.997098
rs13361707	T	ANK3	-0.0171292	0.0222845	-0.768659	0.442527	0.997098
rs2294693	C	TTN	-0.0138341	0.0179998	-0.768568	0.442581	0.997098
rs9841504	G	CCNE1	-0.0893975	0.116337	-0.768437	0.442658	0.997098
rs2285947	A	SERPINB8	0.0141105	0.0183749	0.767923	0.442964	0.997098
rs9841504	G	AQR	-0.0190094	0.0247589	-0.76778	0.443048	0.997098
rs4072037	C	MAP2K4	-0.0143349	0.0187068	-0.766295	0.44393	0.997098
rs2494938	A	WIPF1	0.0105088	0.0137198	0.765957	0.444131	0.997098
rs9841504	G	FAT4	-0.0168021	0.0219377	-0.765899	0.444166	0.997098
rs2294693	C	YBX3	-0.0164995	0.0215558	-0.765433	0.444443	0.997098
rs1679709	A	RBBP7	-0.014282	0.0186624	-0.765281	0.444533	0.997098
rs7712641	T	TJP2	0.0155128	0.0202745	0.765142	0.444615	0.997098
rs4072037	C	CDC73	-0.0138224	0.0180758	-0.764687	0.444886	0.997098
rs4072037	C	PIGR	-0.0183115	0.0239592	-0.764279	0.445129	0.997098
rs2294693	C	SOS1	-0.00913846	0.0119639	-0.763837	0.445392	0.997098
rs2285947	A	THBS1	-0.0103625	0.0135672	-0.763792	0.445419	0.997098
rs2294693	C	RHOA	0.0118824	0.0155583	0.763731	0.445456	0.997098
rs2494938	A	MSR1	-0.0216398	0.0283494	-0.763326	0.445696	0.997098
rs2494938	A	B2M	0.00976151	0.0127914	0.763132	0.445812	0.997098
rs2494938	A	CSDE1	0.0119009	0.0156161	0.762094	0.446431	0.997098
rs2294008	C	STARD13	-0.0220708	0.0289764	-0.76168	0.446678	0.997098
rs7712641	T	RUNX1	0.0140107	0.0183982	0.761527	0.446769	0.997098
rs2274223	G	DCLK1	0.0215972	0.0283612	0.761506	0.446781	0.997098
rs2294693	C	GOLGA5	-0.0107868	0.0141827	-0.760564	0.447343	0.997098
rs4072037	C	ATIC	0.00916116	0.0120525	0.760102	0.447619	0.997098
rs2294008	C	ZBTB20	-0.0127879	0.0168519	-0.758836	0.448375	0.997098
rs2294693	C	NFE2L2	-0.0107304	0.0141411	-0.758809	0.448391	0.997098
rs2285947	A	MCHR1	-0.0107633	0.0142029	-0.757829	0.448977	0.997098
rs2274223	G	PPP2R1A	0.0147971	0.0195501	0.756881	0.449545	0.997098
rs4072037	C	CIC	-0.0124066	0.0163977	-0.756606	0.449709	0.997098
rs80142782	C	LARP4B	-0.0512445	0.0677352	-0.756542	0.449748	0.997098
rs7712641	T	ARID4A	-0.011019	0.0145743	-0.756055	0.450039	0.997098
rs2494938	A	NAA25	0.0104181	0.0137798	0.756038	0.450049	0.997098
rs7712641	T	RBBP7	0.010449	0.0138303	0.755515	0.450362	0.997098
rs2294693	C	CCND1	0.0370734	0.0490742	0.755456	0.450398	0.997098
rs1679709	A	PTEN	-0.0189635	0.0251186	-0.754958	0.450696	0.997098
rs2274223	G	VPS13A	-0.0108722	0.0144279	-0.75355	0.45154	0.997098
rs2274223	G	SERPINB8	0.0142688	0.0189439	0.753213	0.451743	0.997098
rs1679709	A	DNMT3A	0.012317	0.0163569	0.753013	0.451863	0.997098
rs2494938	A	TJP2	0.0137462	0.0182826	0.751873	0.452548	0.997098
rs2285947	A	DNMT3A	0.0089181	0.0118652	0.751618	0.452701	0.997098
rs2294008	C	SIN3A	0.0143118	0.019053	0.751154	0.452979	0.997098
rs2285947	A	MLH1	-0.0126702	0.0168827	-0.750484	0.453382	0.997098
rs2294008	C	FRMD4A	-0.0179424	0.0239097	-0.750425	0.453418	0.997098
rs1679709	A	RTN4	-0.0111537	0.0148673	-0.750217	0.453543	0.997098
rs4072037	C	CDKN2A	0.0192767	0.02572	0.749483	0.453985	0.997098
rs9841504	G	AKAP2	0.0180496	0.0241045	0.748805	0.454393	0.997098
rs4072037	C	FAT4	-0.0100209	0.0133856	-0.748631	0.454498	0.997098
rs1679709	A	APC	-0.0187512	0.0250528	-0.748466	0.454597	0.997098
rs2294693	C	SAMSN1	-0.014337	0.0191553	-0.74846	0.4546	0.997098
rs80142782	C	ELF3	0.0564939	0.0755166	0.748099	0.454818	0.997098
rs80142782	C	RTN4	0.0301295	0.0402861	0.747888	0.454945	0.997098
rs2494938	A	BNC2	0.0147367	0.0197079	0.747756	0.455025	0.997098
rs1679709	A	CLTC	-0.0202809	0.0271504	-0.746984	0.45549	0.997098
rs1679709	A	VPS13A	-0.0143702	0.0192932	-0.744834	0.456788	0.997098
rs80142782	C	UBR5	0.0972981	0.130652	0.744712	0.456861	0.997098
rs2285947	A	CDC73	-0.0136405	0.0183386	-0.743813	0.457405	0.997098
rs2285947	A	NR2F2	-0.0179978	0.0241971	-0.7438	0.457413	0.997098
rs2294693	C	LCP1	-0.0194774	0.0262347	-0.742426	0.458243	0.997098
rs9841504	G	ARID1B	-0.0216177	0.029154	-0.741502	0.458803	0.997098
rs2274223	G	NSD1	-0.0109919	0.0148309	-0.741146	0.459018	0.997098
rs13361707	T	SAMSN1	0.0140958	0.0190224	0.741009	0.459101	0.997098
rs2285947	A	ERBB2	0.0563786	0.0760845	0.741	0.459107	0.997098
rs2274223	G	LCP1	0.0190218	0.0256802	0.740716	0.459279	0.997098
rs2274223	G	LMAN1	0.0140461	0.0189777	0.740138	0.459629	0.997098
rs7712641	T	CDK6	0.0428722	0.0579267	0.740111	0.459645	0.997098
rs2294693	C	CLASP2	-0.0143262	0.0193792	-0.739254	0.460165	0.997098
rs9841504	G	TTK	-0.0194176	0.0263516	-0.736867	0.461614	0.997098
rs2274223	G	ANK3	-0.0161795	0.0219674	-0.736522	0.461823	0.997098
rs2294008	C	SOHLH2	-0.0200215	0.0271919	-0.736305	0.461955	0.997098
rs2494938	A	ARID4A	0.00966164	0.0131426	0.735137	0.462666	0.997098
rs9841504	G	CCND1	-0.0552475	0.0752785	-0.733909	0.463413	0.997098
rs1679709	A	MYEOV	0.0424362	0.0579012	0.732907	0.464023	0.997098
rs2494938	A	PAX6	0.0119918	0.0163646	0.732791	0.464094	0.997098
rs13361707	T	UBR5	0.0268036	0.0365813	0.732715	0.46414	0.997098
rs2285947	A	PIK3CB	0.0180465	0.024638	0.732466	0.464292	0.997098
rs13361707	T	DIS3	-0.0225869	0.0308733	-0.731598	0.464821	0.997098
rs80142782	C	MVK	0.0392762	0.0537703	0.730444	0.465525	0.997098
rs1679709	A	AKAP2	-0.0149873	0.0205696	-0.728612	0.466644	0.997098
rs80142782	C	ATR	-0.0590717	0.0810749	-0.728606	0.466648	0.997098
rs2294693	C	THSD7B	-0.0103481	0.0142115	-0.728151	0.466926	0.997098
rs2285947	A	SMAD4	0.0158189	0.0217391	0.727669	0.467221	0.997098
rs4072037	C	ATRX	0.00982159	0.0135102	0.726974	0.467646	0.997098
rs80142782	C	PLB1	0.0346621	0.047718	0.726394	0.468001	0.997098
rs2294008	C	SMAD4	-0.0156281	0.0215245	-0.726064	0.468203	0.997098
rs80142782	C	NEDD4L	-0.05144	0.070856	-0.725979	0.468255	0.997098
rs2274223	G	DIS3	0.0220847	0.0304326	0.725694	0.468429	0.997098
rs2274223	G	ARHGAP26	-0.0115431	0.0159098	-0.725529	0.46853	0.997098
rs7712641	T	ASH1L	-0.0169502	0.0234025	-0.724289	0.46929	0.997098
rs2294008	C	HSP90AB1	0.0299139	0.0413475	0.723475	0.46979	0.997098
rs2494938	A	ACTG2	-0.00754492	0.0104355	-0.723006	0.470078	0.997098
rs2294008	C	MED17	-0.0116176	0.0160857	-0.722231	0.470553	0.997098
rs2294693	C	ACVR1B	-0.0115641	0.0160212	-0.721802	0.470817	0.997098
rs1679709	A	FLT3	-0.0253872	0.0352168	-0.720882	0.471382	0.997098
rs2494938	A	PIK3R1	0.0108249	0.0150163	0.720877	0.471385	0.997098
rs13361707	T	PTPN23	0.0104542	0.0145061	0.720676	0.471509	0.997098
rs2285947	A	PTPRC	-0.0129622	0.0180151	-0.71952	0.47222	0.997098
rs2294693	C	TAF1	-0.00823447	0.0114463	-0.719397	0.472295	0.997098
rs13361707	T	CDK6	-0.0426149	0.0593055	-0.718566	0.472807	0.997098
rs2274223	G	PRRX1	-0.0144141	0.0200635	-0.718422	0.472896	0.997098
rs13361707	T	NBEA	0.0213129	0.0296675	0.718391	0.472915	0.997098
rs2274223	G	NUP107	-0.0378889	0.0527884	-0.71775	0.473309	0.997098
rs80142782	C	SUPT3H	0.0956493	0.133315	0.717469	0.473482	0.997098
rs2274223	G	TP53	0.0123633	0.0172363	0.717287	0.473595	0.997098
rs4072037	C	AXIN2	0.0131294	0.0183212	0.716624	0.474003	0.997098
rs9841504	G	CAT	0.0318944	0.0445084	0.716592	0.474023	0.997098
rs80142782	C	MED17	0.043457	0.0606883	0.716068	0.474347	0.997098
rs1679709	A	SUZ12	-0.0199499	0.0278781	-0.715614	0.474627	0.997098
rs4072037	C	NUP107	0.0359803	0.0504725	0.712869	0.476322	0.997098
rs13361707	T	CNOT1	-0.0110813	0.0155519	-0.712536	0.476528	0.997098
rs2294693	C	KRAS	-0.050217	0.0705298	-0.711997	0.476861	0.997098
rs80142782	C	CUL2	-0.0538227	0.0756858	-0.711133	0.477396	0.997098
rs2294693	C	PIGR	-0.0182051	0.0256023	-0.711073	0.477433	0.997098
rs2285947	A	GRIN2A	0.0128226	0.0180353	0.710973	0.477495	0.997098
rs2285947	A	ADAM10	0.0105363	0.0148269	0.710623	0.477711	0.997098
rs2294008	C	ARID4A	0.0100348	0.0141263	0.71036	0.477874	0.997098
rs9841504	G	ERBB2	-0.0870478	0.122924	-0.708145	0.479247	0.997098
rs2494938	A	RHOA	-0.00963574	0.0136099	-0.707996	0.47934	0.997098
rs13361707	T	CCAR1	-0.0151364	0.0214013	-0.707264	0.479793	0.997098
rs13361707	T	AKAP9	-0.0392348	0.0556334	-0.705239	0.481052	0.997098
rs9841504	G	FAS	0.0187065	0.0265251	0.705238	0.481052	0.997098
rs2294693	C	MAP2K1	-0.0102537	0.0145905	-0.702766	0.48259	0.997098
rs1679709	A	AGO4	0.0134348	0.0191256	0.702452	0.482786	0.997098
rs2494938	A	THSD7B	0.00872874	0.0124311	0.702172	0.48296	0.997098
rs2494938	A	ACVR1B	0.00983892	0.0140139	0.702084	0.483015	0.997098
rs4072037	C	BCOR	0.00871453	0.0124305	0.70106	0.483653	0.997098
rs2274223	G	STIP1	-0.00934253	0.0133618	-0.699195	0.484816	0.997098
rs2294008	C	SERPINB8	-0.0127124	0.0181956	-0.698653	0.485155	0.997098
rs2274223	G	MLH1	0.0121605	0.0174066	0.698613	0.48518	0.997098
rs9841504	G	MUC6	0.0174108	0.0249305	0.698372	0.48533	0.997098
rs7712641	T	COL1A1	-0.0111784	0.0160093	-0.698242	0.485412	0.997098
rs7712641	T	ZFHX3	-0.0108492	0.0155433	-0.697995	0.485566	0.997098
rs1679709	A	TJP2	-0.019073	0.0273618	-0.697067	0.486146	0.997098
rs7712641	T	CCNE1	0.0512861	0.0735766	0.697044	0.48616	0.997098
rs7712641	T	KDM6A	-0.0104153	0.0149441	-0.696952	0.486218	0.997098
rs7712641	T	GLI3	-0.0150784	0.0216835	-0.695385	0.487198	0.997098
rs80142782	C	TP53	0.0434242	0.0624561	0.695275	0.487266	0.997098
rs2274223	G	SOX9	0.0186481	0.026822	0.695252	0.487281	0.997098
rs2274223	G	CCND1	0.033389	0.0480418	0.694998	0.48744	0.997098
rs9841504	G	MKL1	-0.0162977	0.0234768	-0.694202	0.487938	0.997098
rs2494938	A	EGFR	0.0313144	0.0451502	0.693561	0.48834	0.997098
rs2494938	A	LPHN2	-0.00835471	0.0120571	-0.692928	0.488736	0.997098
rs2494938	A	CAT	-0.0175837	0.0253809	-0.692791	0.488823	0.997098
rs1679709	A	NR2F2	0.0230729	0.0333602	0.69163	0.489551	0.997098
rs9841504	G	ASH1L	-0.0255841	0.0370098	-0.691278	0.489772	0.997098
rs80142782	C	MACROD2	-0.0914057	0.132319	-0.690798	0.490073	0.997098
rs9841504	G	PMS2P3	-0.0276435	0.0400506	-0.690215	0.49044	0.997098
rs7712641	T	PAX6	0.0125147	0.0181492	0.689547	0.490859	0.997098
rs2274223	G	MAP3K1	-0.0113191	0.0164274	-0.689038	0.491179	0.997098
rs2294693	C	FMN2	-0.0146528	0.0212669	-0.688997	0.491204	0.997098
rs2294008	C	TGFBR2	-0.012838	0.018639	-0.688771	0.491347	0.997098
rs9841504	G	SIN3A	0.0213932	0.0310911	0.688081	0.491781	0.997098
rs80142782	C	CHRD	-0.0561416	0.0815944	-0.688056	0.491796	0.997098
rs80142782	C	CSDE1	0.0435271	0.0633308	0.687297	0.492274	0.997098
rs2294693	C	CTNNB1	0.0176813	0.0257454	0.686774	0.492603	0.997098
rs2294008	C	CDKN2A	-0.0177431	0.025838	-0.686707	0.492645	0.997098
rs13361707	T	B2M	-0.00996929	0.0145243	-0.686385	0.492848	0.997098
rs2294693	C	PIK3CB	0.017787	0.0259509	0.685409	0.493463	0.997098
rs2294008	C	ZC3H11A	-0.0125133	0.0182644	-0.685121	0.493644	0.997098
rs4072037	C	ZBTB20	-0.0114889	0.0167789	-0.684724	0.493895	0.997098
rs80142782	C	TCF4	-0.0486156	0.0710928	-0.683833	0.494457	0.997098
rs2294693	C	FAS	-0.0118238	0.017293	-0.683733	0.49452	0.997098
rs2294008	C	PMS2P3	-0.0167695	0.0245465	-0.683172	0.494874	0.997098
rs2294008	C	SMC1A	0.00694581	0.0101675	0.68314	0.494894	0.997098
rs2274223	G	IGF2BP3	-0.0183743	0.0269055	-0.682919	0.495034	0.997098
rs7712641	T	MSR1	0.0214328	0.0314431	0.681639	0.495842	0.997098
rs2494938	A	RUNX1	-0.0113002	0.0165926	-0.681039	0.496221	0.997098
rs7712641	T	GRIN2A	-0.0125368	0.0184259	-0.680388	0.496633	0.997098
rs2285947	A	EIF4A2	0.0141859	0.0208626	0.67997	0.496897	0.997098
rs2285947	A	MED12	-0.00642784	0.0094627	-0.679283	0.497332	0.997098
rs2285947	A	IL2RG	-0.00642784	0.0094627	-0.679283	0.497332	0.997098
rs2274223	G	BCORL1	0.0137598	0.020259	0.679197	0.497386	0.997098
rs9841504	G	TGFBR2	-0.0206154	0.0304127	-0.677856	0.498235	0.997098
rs2294693	C	CTNNA2	-0.00897501	0.0132497	-0.677376	0.498539	0.997098
rs80142782	C	CUL3	0.0281602	0.0416702	0.675787	0.499547	0.997098
rs2294008	C	PTN	-0.0108325	0.0160708	-0.674049	0.50065	0.997098
rs1679709	A	TP53BP1	-0.0115866	0.0171949	-0.673839	0.500783	0.997098
rs2274223	G	CD44	-0.0263406	0.0391134	-0.673443	0.501035	0.997098
rs4072037	C	CASP8	0.00900606	0.0134034	0.671926	0.501999	0.997098
rs2274223	G	POLE	-0.00978872	0.0145751	-0.671604	0.502204	0.997098
rs9841504	G	NUP98	-0.0145655	0.0216916	-0.671483	0.502281	0.997098
rs9841504	G	PTK6	0.0389417	0.0580162	0.671221	0.502448	0.997098
rs2294693	C	CCAR1	-0.0144444	0.0215525	-0.6702	0.503098	0.997098
rs2294008	C	B2M	0.00920667	0.0137504	0.669559	0.503506	0.997098
rs1679709	A	CUL3	-0.0102928	0.0153783	-0.66931	0.503664	0.997098
rs2274223	G	MYH11	0.0126583	0.0189138	0.669266	0.503693	0.997098
rs2294693	C	NBEA	-0.019994	0.0298776	-0.669196	0.503738	0.997098
rs2294008	C	RNF43	-0.00990613	0.0148089	-0.66893	0.503907	0.997098
rs2274223	G	RPL22	0.0113806	0.0170285	0.668329	0.50429	0.997098
rs80142782	C	POLE	0.0352827	0.0528118	0.668085	0.504446	0.997098
rs2285947	A	PTEN	-0.0121661	0.0182235	-0.667608	0.504749	0.997098
rs2274223	G	ATRX	0.00942896	0.0141316	0.667224	0.504995	0.997098
rs2274223	G	AKAP9	-0.0365805	0.054842	-0.667016	0.505127	0.997098
rs1679709	A	SPANXN2	-0.0195553	0.0293194	-0.666977	0.505153	0.997098
rs2285947	A	IREB2	-0.0099975	0.0149984	-0.666572	0.505411	0.997098
rs80142782	C	PIP5K1A	-0.0650947	0.0977852	-0.665691	0.505973	0.997098
rs7712641	T	CAT	0.0187354	0.028148	0.665603	0.506029	0.997098
rs2285947	A	CTCF	0.0102809	0.0154679	0.664659	0.506632	0.997098
rs13361707	T	KLF6	-0.0129558	0.0194991	-0.664431	0.506778	0.997098
rs7712641	T	METTL3	-0.0107809	0.0162265	-0.6644	0.506798	0.997098
rs2285947	A	CCND1	-0.0309509	0.0466022	-0.664151	0.506958	0.997098
rs2285947	A	ZBTB20	-0.0113023	0.0170228	-0.66395	0.507086	0.997098
rs1679709	A	MYH9	-0.013961	0.0210373	-0.66363	0.507291	0.997098
rs4072037	C	CTCF	0.0101062	0.0152469	0.662841	0.507795	0.997098
rs1679709	A	MET	-0.0309026	0.0466512	-0.662418	0.508066	0.997098
rs1679709	A	ERBB4	-0.0127017	0.0191816	-0.662182	0.508217	0.997098
rs2494938	A	GNA11	0.00884613	0.0133815	0.661072	0.508928	0.997098
rs80142782	C	AKAP2	0.0368144	0.0557439	0.660419	0.509346	0.997098
rs1679709	A	ITGAV	-0.0202788	0.0307102	-0.660327	0.509405	0.997098
rs1679709	A	EIF3A	0.0151045	0.0229034	0.659485	0.509945	0.997098
rs1679709	A	SF3B1	-0.0136381	0.0206814	-0.659435	0.509977	0.997098
rs2294008	C	ATR	-0.0141681	0.0214919	-0.659227	0.51011	0.997098
rs2294693	C	MAP3K1	0.0110537	0.016783	0.658628	0.510495	0.997098
rs2294693	C	PARK2	-0.0156078	0.0237085	-0.658319	0.510693	0.997098
rs7712641	T	COL14A1	0.0237731	0.0361161	0.658241	0.510743	0.997098
rs7712641	T	NR4A2	-0.0112321	0.0170761	-0.657765	0.511048	0.997098
rs9841504	G	GNAI1	0.0239827	0.0364648	0.657695	0.511094	0.997098
rs2274223	G	PARK2	-0.0152249	0.0232074	-0.656035	0.51216	0.997098
rs2294693	C	SMAD4	0.0150175	0.0228985	0.655829	0.512293	0.997098
rs2294693	C	TP53BP1	-0.00861388	0.013137	-0.655694	0.512379	0.997098
rs2294693	C	NAP1L1	-0.00981641	0.0149776	-0.655406	0.512565	0.997098
rs80142782	C	COPS2	0.0332604	0.0508089	0.654618	0.513071	0.997098
rs4072037	C	CHD3	-0.0100526	0.0153579	-0.654557	0.51311	0.997098
rs2294008	C	DCLK1	-0.0178085	0.0272432	-0.653687	0.51367	0.997098
rs2494938	A	TBX3	0.00784273	0.0120323	0.651808	0.51488	0.997098
rs2494938	A	ERBB2IP	0.00994947	0.0152733	0.651428	0.515126	0.997098
rs2294008	C	PTPRC	-0.0116198	0.0178392	-0.651365	0.515167	0.997098
rs2494938	A	PTEN	-0.0109236	0.0167882	-0.650668	0.515616	0.997098
rs2294693	C	LARP4B	-0.0124272	0.0191009	-0.650605	0.515656	0.997098
rs2494938	A	APC	0.0108776	0.0167441	0.649637	0.516281	0.997098
rs2494938	A	SMAD4	0.0129999	0.020029	0.649054	0.516657	0.997098
rs1679709	A	HNRNPDL	-0.0127828	0.0197277	-0.647963	0.517362	0.997098
rs4072037	C	DNAH7	0.00976309	0.0150693	0.64788	0.517416	0.997098
rs2294693	C	NEDD4L	0.0129115	0.01998	0.646219	0.51849	0.997098
rs2274223	G	CDKN2A	0.0173753	0.0269049	0.645805	0.518757	0.997098
rs2294008	C	SAMSN1	-0.0116264	0.0180111	-0.645513	0.518946	0.997098
rs2294693	C	NCKAP1	0.011521	0.0178489	0.645473	0.518972	0.997098
rs4072037	C	SERPINB8	0.0116784	0.018116	0.644647	0.519507	0.997098
rs2285947	A	NUP98	-0.00865522	0.0134275	-0.64459	0.519544	0.997098
rs80142782	C	PTEN	-0.0438809	0.0680764	-0.644583	0.519549	0.997098
rs9841504	G	BCORL1	-0.0204196	0.0317484	-0.64317	0.520464	0.997098
rs2274223	G	CDK6	-0.0375882	0.0584654	-0.642913	0.520631	0.997098
rs2494938	A	SPTA1	0.0116507	0.0181324	0.642531	0.520878	0.997098
rs2274223	G	G3BP2	-0.0137254	0.0215089	-0.638127	0.523738	0.997098
rs2274223	G	RHOA	0.00971986	0.0152326	0.638095	0.523759	0.997098
rs2494938	A	PTPRC	0.0105785	0.016598	0.637337	0.524252	0.997098
rs13361707	T	EP300	-0.00912485	0.014322	-0.637123	0.524391	0.997098
rs9841504	G	ATP6AP2	0.0107156	0.0168303	0.636686	0.524675	0.997098
rs2285947	A	EP300	-0.00869963	0.0136937	-0.635302	0.525576	0.997098
rs80142782	C	MECOM	-0.0762382	0.120048	-0.635064	0.525732	0.997098
rs2294693	C	CUL3	0.00745431	0.0117494	0.634441	0.526138	0.997098
rs2294008	C	FSCB	0.00800374	0.0126193	0.634247	0.526264	0.997098
rs13361707	T	ZHX3	-0.024489	0.0386566	-0.633501	0.526751	0.997098
rs2494938	A	CHRD	0.0127484	0.0201238	0.633498	0.526753	0.997098
rs4072037	C	PTPRC	-0.0112435	0.0177601	-0.633075	0.527028	0.997098
rs2274223	G	CYLD	-0.00923667	0.0146039	-0.632481	0.527416	0.997098
rs7712641	T	SETD2	0.0094246	0.0149146	0.631905	0.527792	0.997098
rs1679709	A	TAF1	-0.00946706	0.0149845	-0.63179	0.527867	0.997098
rs13361707	T	DDX5	-0.0116291	0.0184168	-0.631439	0.528096	0.997098
rs1679709	A	IGF2BP3	-0.0227149	0.0359807	-0.631309	0.528181	0.997098
rs13361707	T	LCP1	0.0164046	0.0260571	0.629564	0.529322	0.997098
rs2285947	A	MKL1	-0.00914147	0.0145335	-0.628994	0.529694	0.997098
rs2274223	G	BNC2	-0.0138563	0.0220596	-0.628131	0.530258	0.997098
rs2494938	A	CCND1	0.0269285	0.0429332	0.627219	0.530856	0.997098
rs80142782	C	PIGR	0.0569628	0.0908184	0.627216	0.530857	0.997098
rs2494938	A	CYLD	0.00818238	0.0130497	0.627019	0.530987	0.997098
rs7712641	T	FOXP1	0.0169901	0.0271076	0.626763	0.531154	0.997098
rs9841504	G	GPR124	0.0277059	0.044217	0.626588	0.531269	0.997098
rs13361707	T	EIF4A2	-0.0136599	0.0218217	-0.625978	0.531668	0.997098
rs9841504	G	MAP2K1	-0.0140098	0.0223833	-0.625906	0.531716	0.997098
rs2274223	G	CTNNB1	0.0157497	0.0252036	0.624899	0.532376	0.997098
rs7712641	T	CASP8	0.00866972	0.0138925	0.624056	0.532929	0.997098
rs2494938	A	FUBP1	-0.00770695	0.0123585	-0.623616	0.533217	0.997098
rs9841504	G	B2M	-0.0139748	0.0224373	-0.622837	0.533729	0.997098
rs7712641	T	FGFR2	0.0243067	0.0390346	0.622696	0.533821	0.997098
rs4072037	C	LPHN2	0.00803209	0.0129026	0.622519	0.533938	0.997098
rs1679709	A	SOS2	0.0177957	0.0285959	0.622316	0.534071	0.997098
rs2274223	G	FRMD4A	0.0154813	0.0249006	0.621724	0.53446	0.997098
rs4072037	C	NEDD4L	0.0116259	0.0187002	0.621697	0.534477	0.997098
rs1679709	A	CNGA4	0.0156334	0.0251569	0.621435	0.534649	0.997098
rs1679709	A	THRAP3	0.0126513	0.0203586	0.621424	0.534657	0.997098
rs2494938	A	EIF4G1	0.0123564	0.0199053	0.620761	0.535093	0.997098
rs13361707	T	WIPF1	-0.00966692	0.0155802	-0.620462	0.535289	0.997098
rs13361707	T	TTN	-0.0110824	0.0178791	-0.619851	0.535691	0.997098
rs9841504	G	NEDD4L	-0.0189975	0.0306489	-0.619844	0.535696	0.997098
rs9841504	G	PIP5K1A	-0.02616	0.042293	-0.618542	0.536552	0.997098
rs2285947	A	ABCA10	-0.0139001	0.0225107	-0.61749	0.537246	0.997098
rs4072037	C	ALPK2	0.0112502	0.0182343	0.616983	0.53758	0.997098
rs80142782	C	KLF4	0.0328138	0.0532141	0.616639	0.537806	0.997098
rs80142782	C	BCOR	0.029019	0.0471139	0.615933	0.538272	0.997098
rs80142782	C	ZHX3	0.085	0.138071	0.615625	0.538474	0.997098
rs2285947	A	GLI3	-0.0130629	0.0212276	-0.615374	0.53864	0.997098
rs2285947	A	PLB1	0.0078541	0.0127764	0.614733	0.539063	0.997098
rs7712641	T	GNA11	0.00910866	0.0148408	0.613759	0.539706	0.997098
rs2294693	C	CHRD	-0.0140919	0.0230078	-0.612486	0.540547	0.997098
rs2494938	A	CASP8	-0.00766088	0.0125276	-0.61152	0.541185	0.997098
rs2285947	A	HNRNPDL	0.00874367	0.0143111	0.61097	0.541549	0.997098
rs2294693	C	CEP290	-0.00855785	0.0140179	-0.610496	0.541863	0.997098
rs7712641	T	YBX3	-0.0127419	0.0209143	-0.609242	0.542693	0.997098
rs2294008	C	ERCC2	-0.0128768	0.0211813	-0.607934	0.543559	0.997098
rs2494938	A	STIP1	0.00725845	0.0119414	0.607839	0.543622	0.997098
rs4072037	C	IREB2	0.00898637	0.0147853	0.60779	0.543654	0.997098
rs4072037	C	MAP2K1	0.00829661	0.0136574	0.607481	0.543859	0.997098
rs2274223	G	TCF7L2	0.0114177	0.0188505	0.605697	0.545042	0.997098
rs9841504	G	PRRX1	-0.0190386	0.0314459	-0.605439	0.545214	0.997098
rs9841504	G	GLI3	-0.0207372	0.0342943	-0.604685	0.545714	0.997098
rs80142782	C	FAS	-0.0370163	0.0613424	-0.603436	0.546543	0.997098
rs2294008	C	COL14A1	0.0210984	0.035006	0.602707	0.547028	0.997098
rs7712641	T	MAP2K1	0.00853115	0.0141549	0.602699	0.547034	0.997098
rs2274223	G	AXIN2	-0.0115502	0.0191654	-0.602657	0.547061	0.997098
rs2494938	A	EYA4	0.00870783	0.0144764	0.601518	0.547819	0.997098
rs9841504	G	CLASP2	-0.0178687	0.0297326	-0.600981	0.548176	0.997098
rs1679709	A	AQR	0.0126537	0.0211331	0.598759	0.549655	0.997098
rs9841504	G	AMER1	-0.0146146	0.0244124	-0.598656	0.549724	0.997098
rs1679709	A	PCSK5	-0.0145134	0.0242797	-0.597758	0.550323	0.997098
rs7712641	T	DNMT3A	-0.00724639	0.0121246	-0.597662	0.550387	0.997098
rs80142782	C	AKAP9	-0.118696	0.198735	-0.597255	0.550658	0.997098
rs4072037	C	NCKAP1	-0.00996884	0.0167061	-0.596717	0.551017	0.997098
rs13361707	T	ARFGEF1	0.0189721	0.0318508	0.595653	0.551727	0.997098
rs7712641	T	SMC1A	-0.00624637	0.0104922	-0.595336	0.551939	0.997098
rs2274223	G	TCF4	0.0116798	0.0196231	0.595207	0.552025	0.997098
rs2274223	G	TJP1	-0.00803178	0.0135462	-0.592919	0.553554	0.997098
rs9841504	G	CUL2	-0.0194101	0.0327385	-0.592885	0.553577	0.997098
rs7712641	T	ROBO2	-0.0132901	0.0224412	-0.592218	0.554022	0.997098
rs2274223	G	MKL1	0.008867	0.014984	0.591766	0.554325	0.997098
rs4072037	C	PTPN23	0.00807855	0.0136743	0.590785	0.554981	0.997098
rs2294008	C	SF3B1	0.00876757	0.0148555	0.590191	0.555379	0.997098
rs9841504	G	PHF6	-0.0223689	0.0379389	-0.589604	0.555772	0.997098
rs7712641	T	MAP2K7	0.00994037	0.0168616	0.589528	0.555823	0.997098
rs4072037	C	TNPO2	-0.00816098	0.0138456	-0.589428	0.55589	0.997098
rs4072037	C	TBX3	-0.00758641	0.0128758	-0.589201	0.556043	0.997098
rs1679709	A	FAM46D	-0.00755029	0.0128234	-0.58879	0.556318	0.997098
rs2294008	C	ELF3	-0.0117629	0.0200213	-0.587518	0.557171	0.997098
rs13361707	T	ZMYM2	-0.015628	0.0266051	-0.587406	0.557246	0.997098
rs2294693	C	CLOCK	0.00954198	0.0162456	0.58736	0.557277	0.997098
rs13361707	T	MUC6	-0.00947625	0.0161426	-0.587033	0.557496	0.997098
rs2294008	C	ZFHX3	-0.00883847	0.0150669	-0.586615	0.557776	0.997098
rs7712641	T	WIPF1	0.008927	0.0152193	0.586559	0.557814	0.997098
rs13361707	T	TAF1	-0.00665726	0.0113691	-0.585556	0.558488	0.997098
rs2294693	C	ATRX	-0.00845134	0.0144386	-0.585331	0.558639	0.997098
rs2274223	G	RBBP7	0.00817087	0.0139604	0.585288	0.558668	0.997098
rs2494938	A	EZH2	-0.00913633	0.0156234	-0.584784	0.559006	0.997098
rs2494938	A	CD44	0.0204361	0.0349552	0.584636	0.559105	0.997098
rs4072037	C	ROBO2	-0.0126588	0.0216528	-0.584626	0.559112	0.997098
rs2285947	A	NCK1	0.0126065	0.0215738	0.584344	0.559302	0.997098
rs2294008	C	CLOCK	-0.00891364	0.0152726	-0.583636	0.559778	0.997098
rs9841504	G	NRG1	0.0225029	0.038573	0.583386	0.559946	0.997098
rs7712641	T	CDH1	-0.00958087	0.016435	-0.582955	0.560235	0.997098
rs2294008	C	GOLGA5	-0.00776353	0.013337	-0.582105	0.560808	0.997098
rs2294693	C	ZC3H11A	-0.0113044	0.019431	-0.581771	0.561033	0.997098
rs2285947	A	BNC2	-0.0124471	0.0213989	-0.581671	0.5611	0.997098
rs80142782	C	STIP1	-0.0281152	0.0484239	-0.580606	0.561817	0.997098
rs4072037	C	MSR1	-0.017604	0.0303428	-0.580172	0.562109	0.997098
rs7712641	T	RPL22	-0.0097852	0.0168765	-0.579813	0.562351	0.997098
rs9841504	G	NR4A2	0.015657	0.0270066	0.579748	0.562395	0.997098
rs2274223	G	ZBTB20	-0.0101718	0.0175517	-0.579533	0.56254	0.997098
rs2294693	C	BAP1	0.00874897	0.0151223	0.578547	0.563204	0.997098
rs4072037	C	MAP3K1	0.00908514	0.0157092	0.578332	0.563349	0.997098
rs4072037	C	CUL2	-0.0115405	0.0199756	-0.577728	0.563756	0.997098
rs2274223	G	CNGA4	-0.0108424	0.0188144	-0.576283	0.564732	0.997098
rs2494938	A	PTGS1	0.00808766	0.0140358	0.576218	0.564776	0.997098
rs2294693	C	EP300	-0.0083025	0.0144235	-0.575623	0.565178	0.997098
rs2274223	G	TGFBR2	-0.0111709	0.0194107	-0.575501	0.56526	0.997098
rs7712641	T	IGF2BP3	-0.0153204	0.0266661	-0.574525	0.565919	0.997098
rs9841504	G	CHD3	-0.0144475	0.0251739	-0.573908	0.566337	0.997098
rs2274223	G	MSR1	0.0182095	0.0317355	0.573788	0.566418	0.997098
rs2294008	C	ATP6AP2	0.00591537	0.0103159	0.573425	0.566663	0.997098
rs2294693	C	PTPRC	-0.0108794	0.0189779	-0.573266	0.566771	0.997098
rs2294008	C	CSNK1G3	-0.00952956	0.0166264	-0.573158	0.566844	0.997098
rs2274223	G	EEF1A1	-0.0115004	0.0200817	-0.572679	0.567168	0.997098
rs2294693	C	TCF4	0.0114773	0.0200475	0.572505	0.567286	0.997098
rs13361707	T	MKL1	-0.00870227	0.0152015	-0.572459	0.567316	0.997098
rs2494938	A	TNPO2	0.00740561	0.0129401	0.572301	0.567424	0.997098
rs2494938	A	RBM5	-0.00721747	0.0126187	-0.571966	0.567651	0.997098
rs4072037	C	PRRX1	-0.0109521	0.0191875	-0.570792	0.568445	0.997098
rs9841504	G	ZFHX3	0.0140018	0.0245844	0.56954	0.569294	0.997098
rs2274223	G	NAP1L1	-0.00834215	0.0146628	-0.568932	0.569706	0.997098
rs9841504	G	CCAR1	0.0188097	0.0330646	0.568877	0.569743	0.997098
rs13361707	T	CPD	-0.0137232	0.0241623	-0.56796	0.570365	0.997098
rs9841504	G	KRAS	-0.0613991	0.10821	-0.567405	0.570742	0.997098
rs7712641	T	ERCC2	0.0123997	0.021856	0.567333	0.57079	0.997098
rs2494938	A	CNBD1	-0.0168691	0.0297381	-0.567254	0.570844	0.997098
rs2285947	A	IRF2	-0.0103349	0.0182325	-0.566843	0.571123	0.997098
rs7712641	T	MYH11	-0.0106129	0.0187453	-0.566161	0.571586	0.997098
rs2294008	C	NAP1L1	0.00797132	0.0140823	0.566051	0.571661	0.997098
rs13361707	T	KDM6A	-0.00864222	0.0153023	-0.564767	0.572533	0.997098
rs2274223	G	NUP98	0.00781373	0.0138445	0.564391	0.572789	0.997098
rs2285947	A	CAT	0.0155462	0.0275568	0.564153	0.57295	0.997098
rs80142782	C	ZIC4	-0.038631	0.0687546	-0.561869	0.574505	0.997098
rs9841504	G	ALPK2	-0.0167847	0.0298875	-0.561595	0.574691	0.997098
rs2294008	C	BRAF	-0.0106662	0.0190228	-0.560705	0.575297	0.997098
rs2294008	C	ATRX	0.00761055	0.0135742	0.560662	0.575326	0.997098
rs2285947	A	SAMSN1	-0.0101957	0.018193	-0.560418	0.575493	0.997098
rs2274223	G	ABCA10	-0.0130011	0.0232091	-0.560172	0.57566	0.997098
rs4072037	C	ACAD8	-0.0089314	0.0159482	-0.560027	0.575759	0.997098
rs2294008	C	FLT3	-0.0141662	0.0252999	-0.559933	0.575823	0.997098
rs9841504	G	PCSK5	0.0159235	0.0284546	0.559612	0.576042	0.997098
rs4072037	C	STIP1	-0.00714644	0.0127782	-0.559268	0.576277	0.997098
rs80142782	C	KDM6A	0.0305619	0.0546545	0.559184	0.576333	0.997098
rs1679709	A	FAS	0.012643	0.0226394	0.55845	0.576834	0.997098
rs2285947	A	SOX9	-0.0145308	0.0260223	-0.558397	0.57687	0.997098
rs7712641	T	CNOT1	-0.00847548	0.0151945	-0.5578	0.577277	0.997098
rs13361707	T	MVK	0.00839009	0.0150588	0.557155	0.577717	0.997098
rs1679709	A	COL14A1	-0.0271063	0.0487427	-0.55611	0.578431	0.997098
rs13361707	T	G3BP2	-0.0121234	0.0218232	-0.555525	0.57883	0.997098
rs7712641	T	THSD7B	0.00765848	0.0137887	0.555416	0.578905	0.997098
rs2494938	A	FMN2	0.0103148	0.0186054	0.554401	0.579599	0.997098
rs1679709	A	NR4A2	-0.0127669	0.0230461	-0.553969	0.579894	0.997098
rs2285947	A	TAF1	0.00601868	0.0108708	0.553654	0.580109	0.997098
rs2494938	A	ROBO2	0.0111872	0.0202371	0.552808	0.580689	0.997098
rs2494938	A	FAS	-0.00836014	0.0151288	-0.552599	0.580831	0.997098
rs2285947	A	CLTC	0.0108782	0.0197006	0.552175	0.581121	0.997098
rs1679709	A	RHOA	-0.0112383	0.0203714	-0.551668	0.581468	0.997098
rs7712641	T	NCKAP1	0.00951951	0.0173157	0.549762	0.582774	0.997098
rs1679709	A	SMC1A	-0.00777731	0.0141591	-0.549278	0.583106	0.997098
rs2274223	G	ERBB3	-0.0164258	0.0299254	-0.548892	0.58337	0.997098
rs2294008	C	RUNX1	-0.00978304	0.0178371	-0.548465	0.583664	0.997098
rs1679709	A	FMN2	0.0152602	0.0278425	0.54809	0.58392	0.997098
rs2294693	C	TFDP1	-0.0150834	0.0275563	-0.547367	0.584416	0.997098
rs2494938	A	NBEA	0.0142965	0.0261379	0.546963	0.584694	0.997098
rs2294693	C	BRAF	-0.0110626	0.0202351	-0.546703	0.584872	0.997098
rs7712641	T	ACAD8	-0.00903077	0.0165293	-0.546349	0.585115	0.997098
rs2294008	C	TMEM63A	-0.0126005	0.0230705	-0.546175	0.585235	0.997098
rs2294008	C	NF1	-0.00805132	0.0147488	-0.545895	0.585427	0.997098
rs13361707	T	IRS2	-0.0187552	0.0343602	-0.545842	0.585464	0.997098
rs4072037	C	ACVR2A	-0.00624213	0.0114462	-0.545346	0.585805	0.997098
rs2274223	G	MED12	0.00532006	0.00975739	0.545234	0.585881	0.997098
rs2274223	G	IL2RG	0.00532006	0.00975739	0.545234	0.585881	0.997098
rs9841504	G	CNBD1	0.0284202	0.0521529	0.54494	0.586083	0.997098
rs80142782	C	ACVR2A	0.0235926	0.0433774	0.543891	0.586804	0.997098
rs2274223	G	ZFHX3	0.00852673	0.0156889	0.543486	0.587083	0.997098
rs2494938	A	MECOM	-0.01609	0.0296089	-0.543417	0.58713	0.997098
rs2294008	C	LARP4B	-0.00975707	0.0179596	-0.543279	0.587226	0.997098
rs7712641	T	SUZ12	-0.0112189	0.0206648	-0.542901	0.587485	0.997098
rs2294693	C	PMS2P3	-0.0141695	0.0261157	-0.542566	0.587716	0.997098
rs2294008	C	IREB2	-0.00805727	0.0148529	-0.542471	0.587781	0.997098
rs2294693	C	PTK6	-0.0205193	0.0378293	-0.542418	0.587818	0.997098
rs4072037	C	CLTC	0.0105183	0.0194193	0.54164	0.588353	0.997098
rs13361707	T	RUNX1	0.0102002	0.0188418	0.541358	0.588547	0.997098
rs80142782	C	PIK3CB	-0.049754	0.0920621	-0.54044	0.589179	0.997098
rs13361707	T	ACVR2A	-0.0065494	0.0121451	-0.539264	0.589989	0.997098
rs7712641	T	WT1	0.00992056	0.018426	0.538399	0.590586	0.997098
rs2285947	A	BRCA1	0.00855817	0.0158982	0.53831	0.590648	0.997098
rs7712641	T	PLB1	-0.00702534	0.0130538	-0.538181	0.590736	0.997098
rs2294008	C	APC	-0.00968276	0.0179994	-0.53795	0.590896	0.997098
rs2285947	A	ASH1L	0.0123219	0.022914	0.537747	0.591036	0.997098
rs13361707	T	EYA4	0.0088269	0.0164369	0.537017	0.59154	0.997098
rs80142782	C	DLG1	-0.0515547	0.0960432	-0.536786	0.591699	0.997098
rs1679709	A	SAMSN1	-0.0134595	0.025081	-0.53664	0.5918	0.997098
rs2285947	A	PTK6	-0.0192684	0.0359185	-0.536446	0.591934	0.997098
rs4072037	C	LMAN1	0.00969346	0.0181506	0.534057	0.593584	0.997098
rs7712641	T	CLASP2	-0.010024	0.0188036	-0.53309	0.594253	0.997098
rs1679709	A	STARD13	-0.0215138	0.0403586	-0.533066	0.594269	0.997098
rs13361707	T	BNC2	-0.0119291	0.0223822	-0.532972	0.594334	0.997098
rs2274223	G	ZIC4	-0.0101117	0.0189759	-0.532869	0.594406	0.997098
rs80142782	C	GPR124	-0.0544501	0.102254	-0.532497	0.594663	0.997098
rs2285947	A	ARID4A	-0.00759914	0.014271	-0.53249	0.594668	0.997098
rs2294693	C	TJP2	0.0111298	0.0209091	0.532297	0.594801	0.997098
rs4072037	C	SIN3A	-0.0100858	0.0189744	-0.531549	0.595318	0.997098
rs2274223	G	SPRR2B	-0.011838	0.0222864	-0.531178	0.595575	0.997098
rs7712641	T	POLE	-0.00766733	0.0144461	-0.530756	0.595868	0.997098
rs7712641	T	CCT5	0.0142118	0.0268119	0.530057	0.596352	0.997098
rs1679709	A	PLB1	0.00933662	0.0176152	0.530032	0.596369	0.997098
rs80142782	C	PMS2P3	0.0490559	0.0926288	0.529597	0.596671	0.997098
rs2285947	A	PIK3CA	0.0135548	0.0256008	0.529466	0.596761	0.997098
rs2285947	A	GOLGA5	0.00713082	0.013471	0.529347	0.596844	0.997098
rs13361707	T	STARD13	-0.0161768	0.0306192	-0.52832	0.597555	0.997098
rs2274223	G	DLG1	0.014002	0.0265067	0.528244	0.597609	0.997098
rs13361707	T	MED17	0.00896767	0.0169965	0.527618	0.598042	0.997098
rs2274223	G	GRIN2A	0.00981061	0.0185984	0.527497	0.598126	0.997098
rs80142782	C	CCND1	0.0917758	0.174117	0.527093	0.598407	0.997098
rs9841504	G	ELF3	-0.0172186	0.0326702	-0.527042	0.598442	0.997098
rs1679709	A	CUL2	0.0146969	0.027939	0.526037	0.599139	0.997098
rs2294693	C	ELF3	-0.0111989	0.0212986	-0.525804	0.599301	0.997098
rs2274223	G	MYEOV	0.0227743	0.043314	0.525795	0.599307	0.997098
rs2294008	C	NAA25	0.00778732	0.0148157	0.525612	0.599434	0.997098
rs80142782	C	NUP98	0.0263457	0.0501668	0.525161	0.599747	0.997098
rs13361707	T	FSCB	-0.00700038	0.0133319	-0.525083	0.599802	0.997098
rs2494938	A	FLT3	-0.012354	0.0235402	-0.524806	0.599994	0.997098
rs2294693	C	EIF4G1	-0.0119201	0.0227602	-0.523725	0.600746	0.997098
rs2294693	C	RNF43	-0.00824058	0.0157557	-0.523023	0.601233	0.997098
rs4072037	C	FMN2	-0.0104109	0.0199086	-0.522935	0.601294	0.997098
rs2285947	A	ZFHX3	0.00795479	0.0152185	0.522706	0.601454	0.997098
rs7712641	T	SAMSN1	-0.00969185	0.018587	-0.521433	0.60234	0.997098
rs4072037	C	GRIN2A	0.00926183	0.0177825	0.52084	0.602752	0.997098
rs2274223	G	MCHR1	0.00762568	0.0146476	0.52061	0.602912	0.997098
rs2274223	G	ITGAV	-0.0119574	0.0229707	-0.520549	0.602955	0.997098
rs2285947	A	HDAC4	0.0068616	0.0131919	0.520136	0.603242	0.997098
rs2274223	G	FBXW7	-0.00944972	0.0181987	-0.519252	0.603858	0.997098
rs1679709	A	PIK3R1	-0.0116701	0.022478	-0.519177	0.60391	0.997098
rs13361707	T	LPHN2	-0.00710786	0.0136922	-0.519118	0.603951	0.997098
rs2285947	A	CCNE1	0.0373888	0.072039	0.519007	0.604028	0.997098
rs9841504	G	RBBP7	0.0113428	0.0218785	0.518446	0.604419	0.997098
rs4072037	C	TJP2	-0.0101303	0.0195694	-0.517663	0.604966	0.997098
rs2294693	C	CDKN2A	0.0142045	0.0274908	0.516698	0.605638	0.997098
rs7712641	T	ATIC	0.00645445	0.0124961	0.516517	0.605765	0.997098
rs2285947	A	TBX3	0.00674265	0.0130637	0.516135	0.606031	0.997098
rs2294693	C	MET	-0.0183937	0.0356482	-0.515979	0.60614	0.997098
rs2294008	C	NCKAP1	0.0086518	0.0167828	0.515516	0.606463	0.997098
rs2294008	C	CHD1L	0.0125305	0.0243104	0.515436	0.606519	0.997098
rs2294008	C	THRAP3	0.00753764	0.0146242	0.515423	0.606528	0.997098
rs4072037	C	CCNE1	-0.0365875	0.0710096	-0.515247	0.606651	0.997098
rs2294693	C	EPHA1	-0.00902329	0.0175437	-0.514332	0.60729	0.997098
rs7712641	T	SPANXN2	-0.01115	0.0217322	-0.513064	0.608176	0.997098
rs4072037	C	G3BP2	-0.0105491	0.0205687	-0.512872	0.60831	0.997098
rs2294008	C	FAM46D	-0.0047164	0.00921103	-0.512038	0.608893	0.997098
rs9841504	G	GNA11	0.0120134	0.0234718	0.511821	0.609044	0.997098
rs7712641	T	ZIC4	-0.00961675	0.0188045	-0.511405	0.609335	0.997098
rs7712641	T	HNRNPDL	-0.00747375	0.0146223	-0.511121	0.609534	0.997098
rs2294693	C	ALPK2	0.00995884	0.0194857	0.511084	0.60956	0.997098
rs80142782	C	BNC2	0.0408358	0.0799432	0.51081	0.609752	0.997098
rs2294008	C	G3BP2	-0.0105372	0.0206609	-0.510006	0.610314	0.997098
rs1679709	A	SETD2	-0.0102452	0.0201293	-0.50897	0.61104	0.997098
rs1679709	A	ZNF217	0.0368653	0.0724901	0.508556	0.61133	0.997098
rs9841504	G	MED12	0.00775818	0.0152909	0.507371	0.61216	0.997098
rs9841504	G	IL2RG	0.00775818	0.0152909	0.507371	0.61216	0.997098
rs1679709	A	ADAM10	-0.0103706	0.0204458	-0.507225	0.612263	0.997098
rs1679709	A	CD44	-0.0265134	0.0523143	-0.50681	0.612554	0.997098
rs2285947	A	MED17	0.00823229	0.0162513	0.506563	0.612727	0.997098
rs9841504	G	SRGAP3	-0.0144031	0.0284351	-0.506525	0.612753	0.997098
rs2494938	A	NRG1	-0.0111255	0.0219976	-0.50576	0.61329	0.997098
rs2494938	A	ZC3H11A	0.00858575	0.0169976	0.505116	0.613742	0.997098
rs1679709	A	CDC73	0.0127614	0.02529	0.504601	0.614103	0.997098
rs7712641	T	VPS13A	0.00721262	0.0143026	0.504288	0.614323	0.997098
rs2294693	C	RAD21	0.015677	0.0310886	0.504267	0.614337	0.997098
rs2274223	G	TBL1XR1	0.0122055	0.0242062	0.504231	0.614363	0.997098
rs4072037	C	EPB41L3	0.00901468	0.0178819	0.504123	0.614439	0.997098
rs1679709	A	GOLGA5	-0.00936092	0.0185712	-0.504055	0.614487	0.997098
rs2285947	A	AQR	-0.00772179	0.0153317	-0.503648	0.614772	0.997098
rs80142782	C	GATA3	-0.0352522	0.0702955	-0.501487	0.616291	0.997098
rs2294693	C	SERPINB8	0.00970501	0.0193603	0.501284	0.616433	0.997098
rs9841504	G	VPS13A	0.0113369	0.0226176	0.501243	0.616462	0.997098
rs2294693	C	FOXP1	-0.0139992	0.0279508	-0.500852	0.616737	0.997098
rs9841504	G	TFDP1	0.0211517	0.0422715	0.500378	0.617071	0.997098
rs2294008	C	ERBB4	-0.00689062	0.0137798	-0.500051	0.6173	0.997098
rs2274223	G	KIF13A	-0.01027	0.0205492	-0.499775	0.617494	0.997098
rs2294008	C	THBS1	-0.00671541	0.0134385	-0.499714	0.617538	0.997098
rs2274223	G	CNOT1	-0.00765926	0.0153345	-0.499481	0.617702	0.997098
rs2274223	G	MACROD2	-0.018241	0.0365278	-0.499371	0.617779	0.997098
rs1679709	A	CTNNA2	0.0086603	0.0173471	0.499235	0.617875	0.997098
rs2285947	A	ERBB2IP	0.00826099	0.016583	0.498161	0.618631	0.997098
rs2285947	A	PRRX1	-0.00968737	0.0194676	-0.497616	0.619015	0.997098
rs2494938	A	ACSL6	0.00743076	0.0149506	0.497021	0.619434	0.997098
rs2494938	A	BPTF	0.00774065	0.0155758	0.496967	0.619471	0.997098
rs2274223	G	SEMA3E	-0.0131706	0.0265075	-0.496863	0.619545	0.997098
rs9841504	G	MEDAG	-0.0208658	0.0420008	-0.496794	0.619594	0.997098
rs2285947	A	FGFR2	0.0189793	0.0382154	0.496639	0.619703	0.997098
rs9841504	G	NR2F2	0.0193806	0.0391053	0.495601	0.620435	0.997098
rs2494938	A	SMC1A	0.00468532	0.00946238	0.495152	0.620751	0.997098
rs7712641	T	EPHA1	0.00842167	0.0170177	0.494876	0.620946	0.997098
rs13361707	T	FLT3	-0.0132155	0.0267268	-0.494466	0.621235	0.997098
rs80142782	C	ALPK2	-0.0341332	0.0691134	-0.493873	0.621653	0.997098
rs2494938	A	BCORL1	0.00894225	0.0181075	0.493844	0.621674	0.997098
rs4072037	C	FGFR2	0.0185831	0.0376693	0.493323	0.622042	0.997098
rs2274223	G	PTEN	-0.00925761	0.0187919	-0.492639	0.622524	0.997098
rs9841504	G	ZMYM2	-0.0202203	0.0411007	-0.491971	0.622996	0.997098
rs2274223	G	KLF4	0.00722233	0.0146886	0.491695	0.623191	0.997098
rs80142782	C	NCKAP1	0.031119	0.0633195	0.49146	0.623357	0.997098
rs2294008	C	PIK3CB	-0.0119929	0.0244032	-0.491449	0.623365	0.997098
rs2274223	G	RBM5	0.0069274	0.0141232	0.490499	0.624036	0.997098
rs2294693	C	RNF111	-0.00768074	0.0156734	-0.490049	0.624355	0.997098
rs7712641	T	SMARCA4	0.00899413	0.0183573	0.489949	0.624425	0.997098
rs2274223	G	GNAI1	-0.0113927	0.0232752	-0.489477	0.624759	0.997098
rs2494938	A	PIK3CA	0.0115402	0.0235851	0.489302	0.624883	0.997098
rs9841504	G	CEP290	-0.0105184	0.0215056	-0.489099	0.625026	0.997098
rs1679709	A	FAT4	-0.0091396	0.0187277	-0.488025	0.625786	0.997098
rs2294008	C	ADAM10	0.00716569	0.0146851	0.487958	0.625834	0.997098
rs7712641	T	GNAI1	0.0112402	0.0230644	0.48734	0.626271	0.997098
rs4072037	C	ZC3H11A	-0.00883469	0.0181879	-0.485745	0.627401	0.997098
rs9841504	G	SMAD4	-0.0170496	0.0351324	-0.485296	0.627719	0.997098
rs2494938	A	TFDP1	0.0116899	0.0241048	0.484961	0.627956	0.997098
rs2294008	C	MED12	0.00454217	0.00937175	0.484666	0.628165	0.997098
rs2294008	C	IL2RG	0.00454217	0.00937175	0.484666	0.628165	0.997098
rs9841504	G	ARHGEF6	-0.017646	0.0364087	-0.484665	0.628166	0.997098
rs2274223	G	ATP6AP2	0.00520527	0.0107423	0.484556	0.628243	0.997098
rs2294008	C	MET	-0.0162262	0.0335143	-0.484157	0.628526	0.997098
rs4072037	C	SUZ12	-0.00964907	0.01994	-0.483905	0.628705	0.997098
rs2494938	A	DNMT3A	-0.00528132	0.0109347	-0.482986	0.629357	0.997098
rs2274223	G	CDH1	-0.00801044	0.0165873	-0.482926	0.629399	0.997098
rs4072037	C	PTK6	0.017067	0.0354075	0.482016	0.630045	0.997098
rs1679709	A	BNC2	-0.0142042	0.0295036	-0.481441	0.630453	0.997098
rs9841504	G	GOLGA5	-0.0104729	0.021764	-0.481203	0.630622	0.997098
rs2285947	A	RBBP7	-0.00651403	0.0135432	-0.48098	0.63078	0.997098
rs9841504	G	MYEOV	-0.0326424	0.0678785	-0.480894	0.630842	0.997098
rs2294693	C	HDAC3	-0.0071667	0.0149054	-0.480812	0.6309	0.997098
rs2294008	C	BCORL1	-0.00935426	0.0194622	-0.480638	0.631023	0.997098
rs9841504	G	COL1A1	-0.0121625	0.0253242	-0.48027	0.631285	0.997098
rs1679709	A	THBS1	0.00898446	0.0187111	0.480167	0.631358	0.997098
rs7712641	T	MAP2K4	-0.00931296	0.0193963	-0.480142	0.631376	0.997098
rs2494938	A	AKAP6	0.00726333	0.0151485	0.479475	0.63185	0.997098
rs7712641	T	RBM28	0.00836577	0.0174517	0.479366	0.631927	0.997098
rs7712641	T	PARK2	0.0110257	0.0230027	0.479321	0.631959	0.997098
rs4072037	C	CNOT1	0.00702361	0.014662	0.479036	0.632161	0.997098
rs1679709	A	CDH1	-0.0106113	0.0221805	-0.478406	0.63261	0.997098
rs4072037	C	FSCB	0.00601068	0.0125656	0.478345	0.632653	0.997098
rs80142782	C	MAP2K4	0.0339162	0.0709228	0.478213	0.632747	0.997098
rs9841504	G	SMC1A	0.00791715	0.0165944	0.477097	0.63354	0.997098
rs2274223	G	STARD13	-0.0143941	0.0301836	-0.476886	0.633691	0.997098
rs2285947	A	IRS2	-0.015661	0.0328555	-0.476664	0.633849	0.997098
rs2494938	A	FSCB	0.00559754	0.0117435	0.47665	0.633859	0.997098
rs2494938	A	ZMYM2	0.0111665	0.0234371	0.476446	0.634004	0.997098
rs4072037	C	TCF4	0.00893573	0.0187649	0.476193	0.634184	0.997098
rs9841504	G	FMN2	-0.0155149	0.0326312	-0.475463	0.634704	0.997098
rs1679709	A	NCKAP1	-0.0110883	0.0233681	-0.474507	0.635385	0.997098
rs2294008	C	CTNNB1	0.0114692	0.0242104	0.47373	0.635938	0.997098
rs4072037	C	STK4	-0.0188957	0.0399017	-0.473557	0.636061	0.997098
rs2285947	A	NSD1	-0.00675295	0.0143914	-0.469234	0.639146	0.997098
rs2285947	A	SOS2	0.00970753	0.0207473	0.467893	0.640103	0.997098
rs4072037	C	PTPN13	-0.00673575	0.0144019	-0.4677	0.640241	0.997098
rs2294693	C	ARHGAP26	-0.00759561	0.0162594	-0.467153	0.640632	0.997098
rs2294693	C	PTPRF	-0.00606574	0.0129912	-0.46691	0.640806	0.997098
rs80142782	C	LMAN1	-0.0320977	0.0687905	-0.466601	0.641027	0.997098
rs2494938	A	EPB41L3	0.00778937	0.0167128	0.466073	0.641404	0.997098
rs2294008	C	KLF6	-0.00859017	0.0184644	-0.465228	0.642008	0.997098
rs9841504	G	DIS3	-0.0221812	0.0477067	-0.46495	0.642208	0.997098
rs13361707	T	ACTG2	-0.00551046	0.011852	-0.464939	0.642216	0.997098
rs13361707	T	PAX6	0.00863386	0.0185862	0.46453	0.642508	0.997098
rs80142782	C	NCK1	-0.0374173	0.0806013	-0.464227	0.642725	0.997098
rs80142782	C	WIPF1	0.0258274	0.0556579	0.464039	0.64286	0.997098
rs2274223	G	HDAC4	-0.00630706	0.013601	-0.463721	0.643088	0.997098
rs7712641	T	CIC	0.00787731	0.0170022	0.463312	0.64338	0.997098
rs2294008	C	ARHGAP35	0.00853927	0.0184318	0.463289	0.643396	0.997098
rs2294008	C	SOS2	0.00951498	0.0205425	0.463184	0.643472	0.997098
rs2294008	C	MLH1	-0.00774466	0.0167229	-0.463118	0.643519	0.997098
rs2274223	G	CIC	0.00794432	0.0171575	0.463022	0.643588	0.997098
rs9841504	G	SUPT3H	-0.0267037	0.0576763	-0.462993	0.643609	0.997098
rs2274223	G	MACF1	0.00776985	0.0167928	0.462688	0.643827	0.997098
rs80142782	C	SERPINB8	-0.0317463	0.0686702	-0.462301	0.644104	0.997098
rs80142782	C	BPTF	0.0291234	0.0631619	0.461091	0.644971	0.997098
rs2294008	C	PIK3CA	0.011679	0.02535	0.46071	0.645245	0.997098
rs80142782	C	FRMD4A	-0.0415443	0.0902436	-0.460358	0.645497	0.997098
rs2494938	A	FAT4	0.00575658	0.0125151	0.459972	0.645774	0.997098
rs1679709	A	DNAH7	-0.00969305	0.0210805	-0.459812	0.645889	0.997098
rs9841504	G	IREB2	0.0111013	0.0242371	0.45803	0.647167	0.997098
rs2294008	C	MYC	-0.0241055	0.0526722	-0.457652	0.647439	0.997098
rs7712641	T	SIN3A	0.00899736	0.0196671	0.457482	0.647561	0.997098
rs2285947	A	POLE	-0.00644038	0.0141418	-0.455415	0.649045	0.997098
rs2274223	G	SETD2	-0.00684205	0.0150543	-0.454491	0.64971	0.997098
rs1679709	A	MAP2K1	0.00866332	0.0191044	0.453473	0.650442	0.997098
rs80142782	C	TNPO2	0.0237785	0.0524792	0.453104	0.650707	0.997098
rs2274223	G	SOS1	-0.00529893	0.0117163	-0.452272	0.651306	0.997098
rs80142782	C	MAP2K7	-0.0278791	0.061665	-0.452105	0.651426	0.997098
rs2294693	C	FBXW7	-0.00840293	0.0185932	-0.451936	0.651548	0.997098
rs9841504	G	SOS1	-0.00829204	0.0183599	-0.45164	0.651761	0.997098
rs7712641	T	BAP1	-0.00662462	0.0146709	-0.451548	0.651827	0.997098
rs13361707	T	TCF7L2	0.00862463	0.0191274	0.450905	0.65229	0.997098
rs7712641	T	NRG1	0.0109773	0.0243963	0.44996	0.652971	0.997098
rs9841504	G	COPS2	-0.00988544	0.0219796	-0.449755	0.653119	0.997098
rs13361707	T	ITGAV	-0.0104498	0.0233055	-0.448383	0.654107	0.997098
rs9841504	G	PTPRC	-0.013042	0.0291149	-0.447949	0.65442	0.997098
rs4072037	C	ITGAV	-0.00981324	0.0219646	-0.446774	0.655268	0.997098
rs13361707	T	MLH1	0.00789007	0.0176649	0.446651	0.655357	0.997098
rs2274223	G	COL1A1	0.0072083	0.0161611	0.446027	0.655807	0.997098
rs80142782	C	TTN	0.0284467	0.0638716	0.445374	0.656279	0.997098
rs9841504	G	MAP2K7	-0.0118668	0.026669	-0.444966	0.656573	0.997098
rs2274223	G	ALPK2	0.00848268	0.0190752	0.444696	0.656768	0.997098
rs80142782	C	THRAP3	0.0244973	0.0551783	0.443967	0.657295	0.997098
rs9841504	G	FAM46D	0.00667024	0.0150303	0.443787	0.657425	0.997098
rs2494938	A	GOLGA5	0.00550533	0.0124109	0.443587	0.657569	0.997098
rs4072037	C	CNBD1	-0.0141132	0.0318246	-0.443469	0.657654	0.997098
rs80142782	C	NR4A2	0.0276962	0.0624564	0.443449	0.657669	0.997098
rs2494938	A	DLG1	0.0104988	0.0236879	0.443214	0.657839	0.997098
rs7712641	T	GATA3	-0.00852005	0.019226	-0.443152	0.657883	0.997098
rs7712641	T	ARID1B	-0.00816057	0.0184438	-0.442457	0.658386	0.997098
rs2294693	C	SPANXN2	0.00991054	0.0224062	0.442312	0.65849	0.997098
rs2274223	G	BAP1	0.00654057	0.0148051	0.441778	0.658877	0.997098
rs2274223	G	SMAD4	0.00988367	0.0224207	0.440828	0.659564	0.997098
rs9841504	G	PARK2	-0.0160087	0.0363772	-0.440075	0.660109	0.997098
rs7712641	T	SOHLH2	-0.0123428	0.0280682	-0.439746	0.660347	0.997098
rs2494938	A	MEDAG	-0.0105318	0.0239515	-0.439715	0.660369	0.997098
rs2285947	A	G3BP2	0.00916962	0.0208687	0.439396	0.6606	0.997098
rs2294693	C	TTK	0.00755152	0.0171864	0.439389	0.660605	0.997098
rs2294693	C	ERBB2IP	-0.00767204	0.0174664	-0.439245	0.660709	0.997098
rs2294693	C	CHD1L	-0.0113484	0.0258615	-0.438816	0.66102	0.997098
rs1679709	A	RIMS2	-0.0211019	0.048159	-0.438172	0.661486	0.997098
rs2494938	A	SMAD2	0.00732384	0.0167676	0.436785	0.662491	0.997098
rs7712641	T	FBXW7	-0.00786169	0.0180356	-0.435898	0.663134	0.997098
rs1679709	A	RBM28	-0.0102639	0.0235507	-0.435821	0.66319	0.997098
rs1679709	A	PTPRF	0.00740895	0.0170051	0.435689	0.663286	0.997098
rs2285947	A	GNA11	0.00632744	0.0145301	0.43547	0.663445	0.997098
rs2294693	C	LPHN2	-0.00598689	0.0137894	-0.434167	0.664389	0.997098
rs80142782	C	NFE2L2	0.0217359	0.0501788	0.43317	0.665113	0.997098
rs13361707	T	MEDAG	-0.0117788	0.027193	-0.433155	0.665124	0.997098
rs2294008	C	PARK2	0.00965122	0.022295	0.432887	0.665318	0.997098
rs13361707	T	HSP90AB1	0.0189109	0.0436935	0.432808	0.665376	0.997098
rs13361707	T	SMAD2	-0.00823887	0.0190368	-0.432786	0.665392	0.997098
rs13361707	T	CCND1	0.0210867	0.0487552	0.432501	0.665599	0.997098
rs4072037	C	AQR	-0.00652155	0.0151138	-0.431497	0.666328	0.997098
rs2285947	A	PIK3R1	0.00701351	0.016307	0.430092	0.667349	0.997098
rs9841504	G	SERPINB8	-0.0127197	0.0296994	-0.428282	0.668665	0.997098
rs2294693	C	SEMA3E	0.0115954	0.027082	0.42816	0.668754	0.997098
rs9841504	G	ERBB3	-0.0200618	0.0469008	-0.427749	0.669053	0.997098
rs4072037	C	ZNF217	-0.022141	0.0518367	-0.427129	0.669504	0.997098
rs2294008	C	RNF111	0.00629376	0.0147357	0.427111	0.669517	0.997098
rs2274223	G	ERBB2IP	-0.00729746	0.0170974	-0.426817	0.669731	0.997098
rs4072037	C	ZHX3	0.0155522	0.0364419	0.426768	0.669767	0.997098
rs2274223	G	THEMIS	0.00642245	0.0150634	0.426362	0.670062	0.997098
rs2294008	C	TBL1XR1	0.00991186	0.0232498	0.42632	0.670093	0.997098
rs2294693	C	PTGS1	0.0068422	0.0160496	0.426316	0.670096	0.997098
rs1679709	A	CDH11	-0.00859864	0.0202069	-0.425531	0.670667	0.997098
rs80142782	C	GNA11	0.0230078	0.0542781	0.423888	0.671864	0.997098
rs2294693	C	MYC	0.0237333	0.05603	0.423583	0.672087	0.997098
rs2285947	A	ACAD8	0.00684812	0.016182	0.423194	0.67237	0.997098
rs2494938	A	SOHLH2	0.0107108	0.0253105	0.423178	0.672382	0.997098
rs1679709	A	MYC	0.0310301	0.0733391	0.423105	0.672435	0.997098
rs4072037	C	MUC6	0.00643823	0.0152168	0.4231	0.672438	0.997098
rs1679709	A	TJP1	-0.00766239	0.0181175	-0.422927	0.672565	0.997098
rs2285947	A	LARP4B	-0.00766225	0.0181413	-0.422365	0.672974	0.997098
rs2294693	C	EIF4A2	-0.0092823	0.02198	-0.422307	0.673017	0.997098
rs2285947	A	CCAR1	0.00863508	0.0204703	0.421835	0.67336	0.997098
rs2294693	C	RBM5	0.00608493	0.0144292	0.421709	0.673453	0.997098
rs80142782	C	COL1A1	0.0246502	0.0585597	0.420941	0.674013	0.997098
rs2294008	C	ZIC4	-0.0076683	0.0182269	-0.420714	0.674179	0.997098
rs2285947	A	FSCB	-0.00535987	0.0127486	-0.420429	0.674387	0.997098
rs13361707	T	FAS	0.00721279	0.0171787	0.419867	0.674797	0.997098
rs2294008	C	FHIT	-0.00936167	0.0223329	-0.419187	0.675293	0.997098
rs4072037	C	HSP90AB1	0.0172333	0.0411801	0.418486	0.675805	0.997098
rs80142782	C	SPOP	0.0242963	0.0583445	0.416428	0.677309	0.997098
rs4072037	C	RUNX1	0.00738712	0.0177603	0.415936	0.677669	0.997098
rs1679709	A	PTPRC	0.0103244	0.0248452	0.415548	0.677952	0.997098
rs2294693	C	CUL1	-0.00740968	0.0178495	-0.415119	0.678266	0.997098
rs2494938	A	WT1	0.00689403	0.0166177	0.41486	0.678456	0.997098
rs9841504	G	KLF6	0.0124852	0.030129	0.414391	0.678799	0.997098
rs2494938	A	LCP1	0.00951205	0.0229573	0.414336	0.678839	0.997098
rs9841504	G	TMEM63A	-0.0155948	0.0376484	-0.414222	0.678922	0.997098
rs2494938	A	SUZ12	0.00771906	0.0186369	0.414182	0.678951	0.997098
rs2494938	A	MYH11	0.00699172	0.0169063	0.413557	0.679409	0.997098
rs2494938	A	PTPRF	0.00469779	0.0113638	0.413399	0.679525	0.997098
rs2274223	G	TFDP1	-0.0111486	0.0269779	-0.413249	0.679635	0.997098
rs2294693	C	POLE	-0.00614411	0.0148949	-0.412498	0.680184	0.997098
rs7712641	T	MET	-0.0142542	0.0345826	-0.412178	0.680419	0.997098
rs13361707	T	TFDP1	-0.0112452	0.027369	-0.410875	0.681373	0.997098
rs7712641	T	STIP1	0.00543958	0.0132459	0.410663	0.681529	0.997098
rs13361707	T	WT1	0.00773945	0.0188666	0.410219	0.681854	0.997098
rs2294693	C	SUPT3H	-0.0154213	0.0376028	-0.41011	0.681934	0.997098
rs2294008	C	POLE	0.00573579	0.0140028	0.409618	0.682294	0.997098
rs13361707	T	MYEOV	0.0179786	0.0439475	0.409093	0.682679	0.997098
rs1679709	A	NBEA	-0.0159763	0.0391206	-0.408386	0.683198	0.997098
rs2294008	C	ARFGEF1	0.012313	0.0301595	0.408262	0.683289	0.997098
[truncated: 1,018 more rows]
