# Supplementary material for: Germline genetic variants were interactively associated with somatic alterations in gastric cancer
Source: Cancer Med. 2018 Jun 20;7(8):3912–20. doi: 10.1002/cam4.1612 (PMC6089170; doi:10.1002/cam4.1612)
Supplement: Supplementary file 13 [file CAM4-7-3912-s013.xlsx]

## Sheet: Table S12
Table S12. Associations between gastric cancer risk SNPs and significant regions of amplification (N=436).
Significant regions of amplification	SNP	EA	Betaa	SEa	Z_value	Pa	FDR
Amplification.Peak..8	rs13361707	C	-0.09732	0.037346	-2.6059	0.00948808	0.970291
Amplification.Peak.25	rs1679709	A	-0.165079	0.06521	-2.53149	0.0117207	0.970291
Amplification.Peak.28	rs7712641	T	-0.111416	0.0468423	-2.37853	0.0178272	0.970291
Amplification.Peak.21	rs1679709	A	0.124934	0.0527303	2.36931	0.0182718	0.970291
Amplification.Peak.11	rs2294008	T	-0.103962	0.0448178	-2.31966	0.0208368	0.970291
Amplification.Peak.29	rs13361707	C	-0.0672062	0.0292258	-2.29955	0.0219624	0.970291
Amplification.Peak.26	rs80142782	C	0.349827	0.153917	2.27283	0.0235397	0.970291
Amplification.Peak.14	rs7712641	T	0.107905	0.0476343	2.26528	0.0240027	0.970291
Amplification.Peak.15	rs2494938	A	-0.0988908	0.0451171	-2.19187	0.0289359	0.970291
Amplification.Peak.32	rs2285947	A	0.10084	0.0475291	2.12164	0.0344512	0.970291
Amplification.Peak.11	rs80142782	C	-0.35716	0.169272	-2.10998	0.0354497	0.970291
Amplification.Peak.13	rs80142782	C	-0.364918	0.174056	-2.09656	0.0366285	0.970291
Amplification.Peak.31	rs13361707	C	-0.110494	0.0549817	-2.00966	0.0451049	0.970291
Amplification.Peak.33	rs1679709	A	-0.141483	0.0707582	-1.99953	0.046193	0.970291
Amplification.Peak.28	rs1679709	A	-0.123657	0.0633468	-1.95206	0.0515936	0.970291
Amplification.Peak..6	rs1679709	A	-0.119486	0.0632355	-1.88954	0.0595068	0.970291
Amplification.Peak..6	rs7712641	T	0.0885192	0.0468617	1.88895	0.0595862	0.970291
Amplification.Peak..8	rs9841504	G	-0.107676	0.0579127	-1.85928	0.0636853	0.970291
Amplification.Peak..4	rs9841504	G	-0.133981	0.0732208	-1.82982	0.0679842	0.970291
Amplification.Peak.19	rs4072037	C	-0.0689026	0.0376668	-1.82927	0.0680665	0.970291
Amplification.Peak.15	rs80142782	C	0.333674	0.183269	1.82067	0.0693662	0.970291
Amplification.Peak.20	rs1679709	A	0.0881621	0.049702	1.77381	0.0768168	0.970291
Amplification.Peak.21	rs2285947	A	0.0677592	0.0383624	1.76629	0.0780714	0.970291
Amplification.Peak.22	rs80142782	C	-0.234295	0.133023	-1.76132	0.0789109	0.970291
Amplification.Peak..3	rs13361707	C	-0.0852501	0.0484617	-1.75912	0.0792828	0.970291
Amplification.Peak.10	rs2294008	T	-0.0742336	0.0427703	-1.73563	0.0833604	0.970291
Amplification.Peak.30	rs80142782	C	-0.256084	0.148598	-1.72333	0.0855624	0.970291
Amplification.Peak..1	rs13361707	C	0.0565352	0.032854	1.7208	0.0860216	0.970291
Amplification.Peak.13	rs2285947	A	-0.0800436	0.0466747	-1.71492	0.0870951	0.970291
Amplification.Peak.26	rs2285947	A	0.0707961	0.0413119	1.7137	0.0873207	0.970291
Amplification.Peak.26	rs2494938	A	0.0648268	0.0380588	1.70333	0.0892441	0.970291
Amplification.Peak.27	rs1679709	A	-0.0996686	0.0590896	-1.68674	0.0923949	0.970291
Amplification.Peak.20	rs4072037	C	-0.0598132	0.0355513	-1.68245	0.0932231	0.970291
Amplification.Peak.16	rs2274223	G	-0.0568048	0.0338029	-1.68047	0.0936075	0.970291
Amplification.Peak..5	rs7712641	T	0.0772489	0.0463346	1.6672	0.0962186	0.970291
Amplification.Peak.23	rs80142782	C	-0.211961	0.128316	-1.65187	0.0993073	0.970291
Amplification.Peak.19	rs2274223	G	-0.0650836	0.0394242	-1.65085	0.0995142	0.970291
Amplification.Peak..5	rs1679709	A	-0.102939	0.0625295	-1.64625	0.10046	0.970291
Amplification.Peak.28	rs4072037	C	-0.0743331	0.0453545	-1.63894	0.101974	0.970291
Amplification.Peak..2	rs13361707	C	-0.0724493	0.0442188	-1.63843	0.10208	0.970291
Amplification.Peak.34	rs13361707	C	-0.065271	0.0399158	-1.63522	0.102751	0.970291
Amplification.Peak.18	rs7712641	T	0.061249	0.0375658	1.63045	0.103755	0.970291
Amplification.Peak.35	rs7712641	T	-0.085927	0.0542748	-1.58318	0.11413	0.970291
Amplification.Peak.31	rs4072037	C	-0.0820441	0.0519124	-1.58043	0.114758	0.970291
Amplification.Peak.32	rs9841504	G	-0.121066	0.0769682	-1.57293	0.116486	0.970291
Amplification.Peak..2	rs2274223	G	-0.0683741	0.0435986	-1.56826	0.117571	0.970291
Amplification.Peak.12	rs2494938	A	-0.0689348	0.0450638	-1.52971	0.126839	0.970291
Amplification.Peak.23	rs2294008	T	-0.0514778	0.0340288	-1.51277	0.131089	0.970291
Amplification.Peak..4	rs2285947	A	0.0685818	0.0453801	1.51128	0.131468	0.970291
Amplification.Peak..6	rs2294008	T	-0.0680104	0.045489	-1.4951	0.135639	0.970291
Amplification.Peak.17	rs2294008	T	0.056371	0.0377673	1.49259	0.136294	0.970291
Amplification.Peak.25	rs2294008	T	0.0702303	0.0470664	1.49216	0.136407	0.970291
Amplification.Peak.29	rs9841504	G	0.0669762	0.045309	1.47821	0.140099	0.970291
Amplification.Peak.10	rs1679709	A	0.0880416	0.0596084	1.477	0.140423	0.970291
Amplification.Peak.29	rs7712641	T	0.042191	0.0286525	1.47251	0.14163	0.970291
Amplification.Peak.33	rs2274223	G	-0.0779648	0.0530302	-1.47019	0.142256	0.970291
Amplification.Peak.12	rs2285947	A	-0.0719156	0.0489281	-1.46982	0.142357	0.970291
Amplification.Peak.31	rs80142782	C	-0.288691	0.196812	-1.46684	0.143166	0.970291
Amplification.Peak.13	rs13361707	C	-0.0714236	0.0488627	-1.46172	0.144564	0.970291
Amplification.Peak.29	rs2294693	C	-0.0427076	0.0295414	-1.44568	0.14901	0.97435
Amplification.Peak.20	rs2285947	A	0.0518169	0.0360996	1.43539	0.15192	0.97435
Amplification.Peak.31	rs2294008	T	-0.0746285	0.0521728	-1.43041	0.153341	0.97435
Amplification.Peak..5	rs9841504	G	-0.104476	0.0733366	-1.42461	0.15501	0.97435
Amplification.Peak.11	rs4072037	C	0.0632	0.0447964	1.41083	0.159034	0.977505
Amplification.Peak..6	rs9841504	G	-0.104391	0.0742445	-1.40604	0.160449	0.977505
Amplification.Peak.25	rs80142782	C	0.244275	0.177641	1.37511	0.16983	0.990543
Amplification.Peak.30	rs2294693	C	-0.056953	0.0419521	-1.35757	0.175326	0.990543
Amplification.Peak.24	rs4072037	C	0.0560536	0.041306	1.35703	0.175499	0.990543
Amplification.Peak..2	rs1679709	A	-0.0783442	0.058345	-1.34277	0.180068	0.990543
Amplification.Peak.32	rs2294693	C	0.0660847	0.0502217	1.31586	0.188937	0.990543
Amplification.Peak.17	rs9841504	G	-0.0803388	0.0616614	-1.3029	0.19332	0.990543
Amplification.Peak.27	rs7712641	T	-0.057091	0.0438487	-1.302	0.193628	0.990543
Amplification.Peak.34	rs2285947	A	0.0496955	0.038209	1.30062	0.194099	0.990543
Amplification.Peak.33	rs4072037	C	-0.0646586	0.0507356	-1.27442	0.203217	0.990543
Amplification.Peak.16	rs80142782	C	0.155026	0.122659	1.26388	0.206973	0.990543
Amplification.Peak.14	rs4072037	C	0.0582074	0.0461526	1.26119	0.207937	0.990543
Amplification.Peak.20	rs9841504	G	0.073228	0.0583534	1.2549	0.21021	0.990543
Amplification.Peak..6	rs2294693	C	-0.0604312	0.048426	-1.24791	0.212758	0.990543
Amplification.Peak.33	rs80142782	C	0.239783	0.192287	1.247	0.21309	0.990543
Amplification.Peak.20	rs80142782	C	-0.167719	0.134933	-1.24298	0.214566	0.990543
Amplification.Peak..4	rs1679709	A	-0.0774502	0.0626152	-1.23692	0.216805	0.990543
Amplification.Peak.24	rs13361707	C	0.053456	0.0438462	1.21917	0.223462	0.990543
Amplification.Peak..8	rs7712641	T	-0.0446701	0.0367076	-1.21692	0.224317	0.990543
Amplification.Peak.16	rs2285947	A	-0.0396959	0.0328412	-1.20872	0.227449	0.990543
Amplification.Peak..7	rs1679709	A	0.0759751	0.0628854	1.20815	0.227667	0.990543
Amplification.Peak.36	rs2294008	T	-0.0430421	0.0356374	-1.20778	0.227809	0.990543
Amplification.Peak.36	rs7712641	T	-0.0440107	0.0367716	-1.19686	0.232033	0.990543
Amplification.Peak.26	rs2294008	T	0.0485711	0.040978	1.1853	0.236569	0.990543
Amplification.Peak.15	rs2285947	A	0.0581875	0.0491724	1.18334	0.237344	0.990543
Amplification.Peak.25	rs2274223	G	-0.0579554	0.0490549	-1.18144	0.238095	0.990543
Amplification.Peak.24	rs2294008	T	-0.0489206	0.0415134	-1.17843	0.239291	0.990543
Amplification.Peak..6	rs2285947	A	0.0539774	0.0459894	1.17369	0.241182	0.990543
Amplification.Peak.18	rs2494938	A	-0.0397601	0.0339259	-1.17197	0.241873	0.990543
Amplification.Peak.16	rs13361707	C	0.0397975	0.034353	1.15849	0.247322	0.990543
Amplification.Peak.26	rs2274223	G	-0.0485132	0.042673	-1.13686	0.256244	0.990543
Amplification.Peak.34	rs9841504	G	-0.0693415	0.0617592	-1.12277	0.262174	0.990543
Amplification.Peak.17	rs7712641	T	0.0435443	0.0390135	1.11614	0.265001	0.990543
Amplification.Peak.22	rs4072037	C	-0.0390995	0.0351789	-1.11145	0.26701	0.990543
Amplification.Peak..1	rs2294008	T	0.0344513	0.0311664	1.1054	0.269618	0.990543
Amplification.Peak..9	rs2494938	A	0.0379515	0.0345814	1.09746	0.273069	0.990543
Amplification.Peak..1	rs7712641	T	-0.0350821	0.0321586	-1.09091	0.275937	0.990543
Amplification.Peak.21	rs80142782	C	-0.156117	0.143632	-1.08692	0.277693	0.990543
Amplification.Peak.14	rs80142782	C	-0.189032	0.174991	-1.08024	0.280655	0.990543
Amplification.Peak.12	rs7712641	T	0.0539599	0.0500443	1.07824	0.281542	0.990543
Amplification.Peak.24	rs7712641	T	0.0457341	0.042846	1.06741	0.2864	0.990543
Amplification.Peak..7	rs7712641	T	-0.0496324	0.0466201	-1.06461	0.287661	0.990543
Amplification.Peak.23	rs2274223	G	0.0371983	0.0354816	1.04838	0.295064	0.990543
Amplification.Peak.13	rs2494938	A	-0.0450595	0.0430916	-1.04567	0.296314	0.990543
Amplification.Peak.24	rs80142782	C	-0.163736	0.156676	-1.04507	0.296592	0.990543
Amplification.Peak.26	rs1679709	A	-0.0590889	0.0570769	-1.03525	0.301146	0.990543
Amplification.Peak..4	rs4072037	C	-0.0463435	0.0447957	-1.03455	0.301472	0.990543
Amplification.Peak.36	rs80142782	C	-0.138807	0.134514	-1.03191	0.302704	0.990543
Amplification.Peak.19	rs2294008	T	0.038826	0.0379385	1.02339	0.306709	0.990543
Amplification.Peak.13	rs2274223	G	0.0491554	0.0482272	1.01925	0.308672	0.990543
Amplification.Peak.36	rs4072037	C	-0.0360454	0.0354963	-1.01547	0.310466	0.990543
Amplification.Peak.34	rs1679709	A	-0.0530992	0.0527159	-1.00727	0.314383	0.990543
Amplification.Peak.19	rs80142782	C	-0.144114	0.143139	-1.00681	0.314603	0.990543
Amplification.Peak.10	rs9841504	G	-0.0701076	0.0699518	-1.00223	0.316809	0.990543
Amplification.Peak..1	rs2294693	C	0.0328162	0.0331616	0.989584	0.322946	0.990543
Amplification.Peak..9	rs4072037	C	0.0364498	0.0370125	0.984797	0.325289	0.990543
Amplification.Peak.34	rs2494938	A	0.0344469	0.0352295	0.977785	0.328742	0.990543
Amplification.Peak.34	rs4072037	C	-0.0368465	0.0376957	-0.977472	0.328897	0.990543
Amplification.Peak.23	rs1679709	A	-0.0458444	0.047455	-0.966061	0.334568	0.990543
Amplification.Peak.10	rs13361707	C	-0.0436113	0.0452905	-0.962922	0.336139	0.990543
Amplification.Peak.17	rs2494938	A	-0.0338628	0.0351932	-0.9622	0.336502	0.990543
Amplification.Peak.22	rs9841504	G	-0.0553187	0.0576781	-0.959094	0.338062	0.990543
Amplification.Peak.22	rs13361707	C	0.0356697	0.0373408	0.955246	0.340001	0.990543
Amplification.Peak.31	rs2285947	A	0.0502414	0.0527644	0.952184	0.34155	0.990543
Amplification.Peak.29	rs2494938	A	0.024521	0.0258758	0.947642	0.343855	0.990543
Amplification.Peak.12	rs13361707	C	-0.0482548	0.0512503	-0.941552	0.346962	0.990543
Amplification.Peak..3	rs7712641	T	-0.0446835	0.0474605	-0.941489	0.346994	0.990543
Amplification.Peak.10	rs2274223	G	0.0419852	0.0446458	0.940406	0.347548	0.990543
Amplification.Peak.16	rs2294693	C	-0.0323269	0.0346127	-0.933961	0.350859	0.990543
Amplification.Peak.11	rs2285947	A	-0.0422753	0.0455066	-0.928992	0.353426	0.990543
Amplification.Peak.36	rs2494938	A	0.0307605	0.0331808	0.927059	0.354427	0.990543
Amplification.Peak.36	rs2294693	C	0.03473	0.0379357	0.915495	0.360456	0.990543
Amplification.Peak.27	rs2494938	A	-0.0361779	0.0395802	-0.914041	0.361218	0.990543
Amplification.Peak..1	rs1679709	A	0.0393285	0.0434142	0.90589	0.365512	0.990543
Amplification.Peak..7	rs2274223	G	-0.0423462	0.0470642	-0.899755	0.368765	0.990543
Amplification.Peak.34	rs2294693	C	-0.0362451	0.040284	-0.899739	0.368774	0.990543
Amplification.Peak.13	rs7712641	T	0.0426702	0.0478042	0.892603	0.37258	0.990543
Amplification.Peak..1	rs2494938	A	-0.0257994	0.0290123	-0.889258	0.374372	0.990543
Amplification.Peak..7	rs2294008	T	-0.0401929	0.0452017	-0.88919	0.374409	0.990543
Amplification.Peak.34	rs2274223	G	-0.0344805	0.0394345	-0.874374	0.382413	0.990543
Amplification.Peak.18	rs2285947	A	0.0320505	0.0368542	0.869657	0.384983	0.990543
Amplification.Peak.20	rs2294008	T	0.0310936	0.0357984	0.868576	0.385574	0.990543
Amplification.Peak.14	rs9841504	G	0.065697	0.0757171	0.867664	0.386073	0.990543
Amplification.Peak.25	rs2494938	A	0.0380077	0.0438674	0.866421	0.386753	0.990543
Amplification.Peak..9	rs2294693	C	-0.033934	0.039558	-0.85783	0.391474	0.990543
Amplification.Peak..5	rs2294693	C	-0.0409268	0.0478836	-0.854714	0.393196	0.990543
Amplification.Peak.15	rs2294693	C	0.0442053	0.05183	0.85289	0.394205	0.990543
Amplification.Peak..1	rs4072037	C	0.0261928	0.0310461	0.843674	0.399331	0.990543
Amplification.Peak.17	rs2285947	A	-0.0320947	0.0382129	-0.839893	0.401445	0.990543
Amplification.Peak.21	rs9841504	G	0.0521811	0.0621527	0.839563	0.40163	0.990543
Amplification.Peak.36	rs2274223	G	0.0310693	0.0371399	0.836548	0.403321	0.990543
Amplification.Peak.12	rs80142782	C	-0.152061	0.18309	-0.830528	0.406711	0.990543
Amplification.Peak.30	rs2494938	A	0.0304273	0.0367449	0.828067	0.408101	0.990543
Amplification.Peak..3	rs4072037	C	-0.0377036	0.045804	-0.82315	0.410888	0.990543
Amplification.Peak.29	rs2274223	G	-0.0238001	0.0289654	-0.821673	0.411728	0.990543
Amplification.Peak.27	rs4072037	C	-0.0346229	0.0423593	-0.817362	0.414184	0.990543
Amplification.Peak.35	rs2294008	T	-0.0428189	0.0527173	-0.812237	0.417115	0.990543
Amplification.Peak.30	rs1679709	A	0.0438989	0.0549906	0.798299	0.425147	0.990543
Amplification.Peak.22	rs2285947	A	0.0284604	0.0357144	0.796888	0.425965	0.990543
Amplification.Peak..4	rs7712641	T	0.0368337	0.0464514	0.792951	0.428253	0.990543
Amplification.Peak.32	rs4072037	C	0.0372231	0.0470646	0.790894	0.429451	0.990543
Amplification.Peak..8	rs80142782	C	-0.10551	0.134359	-0.785283	0.432729	0.990543
Amplification.Peak.12	rs2294008	T	-0.0378233	0.048534	-0.779315	0.436232	0.990543
Amplification.Peak.34	rs7712641	T	-0.0302739	0.039085	-0.774565	0.439032	0.990543
Amplification.Peak.18	rs80142782	C	0.106246	0.137695	0.771599	0.440785	0.990543
Amplification.Peak.36	rs13361707	C	-0.0286193	0.0376837	-0.75946	0.448002	0.990543
Amplification.Peak.33	rs2494938	A	0.0359804	0.0474753	0.757877	0.448949	0.990543
Amplification.Peak.17	rs80142782	C	0.107726	0.142768	0.754552	0.45094	0.990543
Amplification.Peak..9	rs2285947	A	-0.0281562	0.0375674	-0.749485	0.453983	0.990543
Amplification.Peak.33	rs9841504	G	-0.062222	0.0832584	-0.747336	0.455278	0.990543
Amplification.Peak.22	rs1679709	A	-0.0367257	0.0492393	-0.745861	0.456168	0.990543
Amplification.Peak..5	rs2294008	T	-0.033541	0.045025	-0.744941	0.456723	0.990543
Amplification.Peak.33	rs13361707	C	-0.03989	0.0539017	-0.740052	0.459681	0.990543
Amplification.Peak.15	rs2294008	T	0.0359478	0.0487362	0.7376	0.461168	0.990543
Amplification.Peak.10	rs80142782	C	-0.118653	0.161836	-0.733169	0.463863	0.990543
Amplification.Peak..8	rs2274223	G	-0.0269698	0.0370848	-0.727247	0.467479	0.990543
Amplification.Peak..7	rs13361707	C	-0.0347092	0.0477622	-0.726709	0.467808	0.990543
Amplification.Peak.12	rs9841504	G	0.0574227	0.0791978	0.725054	0.468821	0.990543
Amplification.Peak.11	rs1679709	A	0.0450993	0.0627597	0.718603	0.472784	0.990543
Amplification.Peak.25	rs2294693	C	0.0356697	0.0501671	0.711018	0.477467	0.990543
Amplification.Peak.32	rs7712641	T	-0.0345925	0.0487858	-0.70907	0.478674	0.990543
Amplification.Peak.23	rs13361707	C	0.0254121	0.0360215	0.70547	0.480908	0.990543
Amplification.Peak.30	rs2274223	G	-0.0289779	0.0411308	-0.70453	0.481492	0.990543
Amplification.Peak.28	rs9841504	G	-0.0524366	0.0745269	-0.703593	0.482075	0.990543
Amplification.Peak.35	rs13361707	C	-0.0390755	0.0556972	-0.701571	0.483335	0.990543
Amplification.Peak.26	rs2294693	C	0.0306104	0.0436359	0.701496	0.483381	0.990543
Amplification.Peak.14	rs2294693	C	-0.0342567	0.0493779	-0.693765	0.488212	0.990543
Amplification.Peak..2	rs80142782	C	0.109415	0.158346	0.690987	0.489955	0.990543
Amplification.Peak.35	rs80142782	C	-0.137219	0.198934	-0.689775	0.490716	0.990543
Amplification.Peak.36	rs9841504	G	0.0399086	0.0582156	0.68553	0.493387	0.990543
Amplification.Peak..4	rs13361707	C	-0.0324257	0.0475646	-0.68172	0.495791	0.990543
Amplification.Peak.27	rs80142782	C	-0.109413	0.160567	-0.681414	0.495985	0.990543
Amplification.Peak.23	rs2294693	C	0.0245497	0.0362754	0.67676	0.49893	0.990543
Amplification.Peak.23	rs2285947	A	0.0230862	0.0344432	0.670269	0.503054	0.990543
Amplification.Peak.19	rs2294693	C	-0.0268885	0.0403845	-0.665812	0.505896	0.990543
Amplification.Peak.16	rs2294008	T	0.02164	0.0325562	0.664697	0.506608	0.990543
Amplification.Peak..3	rs2274223	G	-0.0317882	0.0479195	-0.663366	0.507459	0.990543
Amplification.Peak.14	rs2294008	T	0.0305057	0.0464231	0.657123	0.511461	0.990543
Amplification.Peak..4	rs80142782	C	-0.110765	0.169891	-0.651976	0.514772	0.990543
Amplification.Peak.24	rs2494938	A	0.0251206	0.0386686	0.649637	0.516281	0.990543
Amplification.Peak.24	rs9841504	G	-0.0440442	0.0678127	-0.649498	0.516371	0.990543
Amplification.Peak.10	rs7712641	T	-0.0286305	0.0442659	-0.646784	0.518124	0.990543
Amplification.Peak.21	rs2274223	G	0.0255409	0.0396761	0.643735	0.520098	0.990543
Amplification.Peak.30	rs13361707	C	-0.0268516	0.041731	-0.643445	0.520285	0.990543
Amplification.Peak..3	rs2294008	T	0.0291713	0.0460243	0.633824	0.52654	0.993435
Amplification.Peak..5	rs2285947	A	0.0285761	0.0454828	0.628284	0.530158	0.993435
Amplification.Peak.19	rs2285947	A	0.0240351	0.0383467	0.626784	0.53114	0.993435
Amplification.Peak.13	rs1679709	A	0.0403667	0.0645386	0.625466	0.532004	0.993435
Amplification.Peak.13	rs2294008	T	-0.0284269	0.0463542	-0.613255	0.540039	0.993435
Amplification.Peak.31	rs7712641	T	-0.032973	0.0539385	-0.611307	0.541326	0.993435
Amplification.Peak.27	rs2285947	A	0.0259501	0.0429891	0.603644	0.546405	0.993435
Amplification.Peak..4	rs2494938	A	-0.0246821	0.0419009	-0.58906	0.556137	0.993435
Amplification.Peak.19	rs1679709	A	0.0310957	0.0528664	0.588195	0.556717	0.993435
Amplification.Peak.28	rs2274223	G	-0.0277909	0.0475677	-0.58424	0.559372	0.993435
Amplification.Peak.33	rs2294693	C	-0.031495	0.0542927	-0.580097	0.562159	0.993435
Amplification.Peak.35	rs2294693	C	0.0323406	0.0560977	0.576505	0.564582	0.993435
Amplification.Peak.33	rs7712641	T	0.0297551	0.0526648	0.564991	0.572381	0.993435
Amplification.Peak..9	rs7712641	T	-0.0216134	0.0383902	-0.562994	0.573739	0.993435
Amplification.Peak..5	rs2494938	A	-0.0234978	0.0419035	-0.560759	0.57526	0.993435
Amplification.Peak.18	rs1679709	A	-0.0283042	0.0508328	-0.55681	0.577953	0.993435
Amplification.Peak..1	rs2285947	A	0.0175359	0.0315114	0.556496	0.578168	0.993435
Amplification.Peak.15	rs13361707	C	-0.0284657	0.0514954	-0.552782	0.580706	0.993435
Amplification.Peak.32	rs80142782	C	-0.0986102	0.178428	-0.552663	0.580788	0.993435
Amplification.Peak..6	rs2274223	G	-0.0262291	0.0474727	-0.55251	0.580892	0.993435
Amplification.Peak..2	rs9841504	G	-0.0377507	0.0684954	-0.551141	0.581829	0.993435
Amplification.Peak.23	rs2494938	A	0.0174603	0.0317352	0.550188	0.582482	0.993435
Amplification.Peak.27	rs9841504	G	-0.0382101	0.0694551	-0.55014	0.582515	0.993435
Amplification.Peak.30	rs2285947	A	-0.021839	0.0399056	-0.547266	0.584486	0.993435
Amplification.Peak.25	rs9841504	G	0.0415005	0.0769717	0.539165	0.590058	0.993435
Amplification.Peak.29	rs4072037	C	-0.0149302	0.0277071	-0.538856	0.590271	0.993435
Amplification.Peak.26	rs7712641	T	-0.0225897	0.0423371	-0.533568	0.593922	0.993435
Amplification.Peak.21	rs7712641	T	0.0208802	0.039323	0.530991	0.595705	0.993435
Amplification.Peak.20	rs7712641	T	0.0193689	0.0369577	0.524084	0.600496	0.993435
Amplification.Peak.23	rs9841504	G	-0.0286298	0.0556561	-0.514405	0.607239	0.993435
Amplification.Peak.36	rs2285947	A	0.0183945	0.036044	0.510336	0.610084	0.993435
Amplification.Peak.33	rs2285947	A	0.0253833	0.0515557	0.492347	0.622731	0.993435
Amplification.Peak..1	rs80142782	C	0.0575978	0.117721	0.489275	0.624902	0.993435
Amplification.Peak.27	rs13361707	C	-0.0219261	0.0449683	-0.487589	0.626095	0.993435
Amplification.Peak.12	rs2274223	G	0.0243333	0.0505574	0.481302	0.630552	0.993435
Amplification.Peak.31	rs1679709	A	-0.0350076	0.0727975	-0.480891	0.630844	0.993435
Amplification.Peak..2	rs4072037	C	-0.0197539	0.0417961	-0.472625	0.636726	0.993435
Amplification.Peak..2	rs2294008	T	0.019163	0.0419842	0.456434	0.648313	0.993435
Amplification.Peak.17	rs13361707	C	0.018	0.03999	0.450112	0.652862	0.993435
Amplification.Peak.28	rs2494938	A	0.0185239	0.0425126	0.435728	0.663258	0.993435
Amplification.Peak.17	rs4072037	C	0.0163162	0.0376898	0.432907	0.665304	0.993435
Amplification.Peak.15	rs1679709	A	0.0293815	0.067885	0.432813	0.665372	0.993435
Amplification.Peak..4	rs2274223	G	0.0202323	0.0469006	0.431388	0.666407	0.993435
Amplification.Peak.11	rs7712641	T	0.0199965	0.0465273	0.42978	0.667575	0.993435
Amplification.Peak.31	rs2294693	C	0.0236333	0.0556196	0.424909	0.67112	0.993435
Amplification.Peak..8	rs2285947	A	-0.0152723	0.0359867	-0.424386	0.671501	0.993435
Amplification.Peak.34	rs2294008	T	-0.016039	0.0378995	-0.423199	0.672366	0.993435
Amplification.Peak.29	rs80142782	C	0.0439573	0.105016	0.418579	0.675737	0.993435
Amplification.Peak..2	rs2494938	A	-0.0161274	0.0390641	-0.412845	0.67993	0.993435
Amplification.Peak..7	rs4072037	C	0.0183389	0.0450335	0.407229	0.684047	0.993435
Amplification.Peak.20	rs2294693	C	-0.0154712	0.0381058	-0.406007	0.684944	0.993435
Amplification.Peak.24	rs1679709	A	0.0233133	0.0578839	0.40276	0.687329	0.993435
Amplification.Peak..9	rs1679709	A	0.0208557	0.0518137	0.402513	0.687511	0.993435
Amplification.Peak.16	rs1679709	A	-0.0182497	0.0453436	-0.402475	0.687538	0.993435
Amplification.Peak..4	rs2294693	C	-0.0185421	0.0479155	-0.386976	0.698969	0.993435
Amplification.Peak.11	rs13361707	C	-0.0181277	0.0476352	-0.380552	0.703728	0.993435
Amplification.Peak.21	rs4072037	C	-0.0143611	0.0379474	-0.378448	0.705289	0.993435
Amplification.Peak.32	rs2274223	G	-0.0185377	0.0492527	-0.376379	0.706825	0.993435
Amplification.Peak.18	rs2274223	G	0.0142461	0.0380223	0.374678	0.708088	0.993435
Amplification.Peak.15	rs9841504	G	0.029705	0.0795583	0.373374	0.709058	0.993435
Amplification.Peak.31	rs2274223	G	-0.020308	0.0544465	-0.372989	0.709344	0.993435
Amplification.Peak.25	rs7712641	T	0.0181158	0.0486832	0.372116	0.709994	0.993435
Amplification.Peak.22	rs7712641	T	0.0133742	0.0365077	0.366338	0.714297	0.993435
Amplification.Peak.35	rs4072037	C	-0.0192359	0.0525148	-0.366294	0.71433	0.993435
Amplification.Peak.18	rs4072037	C	0.0129652	0.0363545	0.356634	0.721545	0.993435
Amplification.Peak.21	rs2494938	A	0.0126364	0.0354654	0.356301	0.721794	0.993435
Amplification.Peak..6	rs80142782	C	0.0611647	0.172049	0.355508	0.722387	0.993435
Amplification.Peak..3	rs9841504	G	-0.0265938	0.0751199	-0.354018	0.723503	0.993435
Amplification.Peak..5	rs80142782	C	0.0585258	0.169957	0.344356	0.73075	0.993435
Amplification.Peak..2	rs7712641	T	-0.0148761	0.0433238	-0.343371	0.731491	0.993435
Amplification.Peak.29	rs2294008	T	-0.00945408	0.0278371	-0.339622	0.734311	0.993435
Amplification.Peak.19	rs9841504	G	-0.0206822	0.0619708	-0.333742	0.738741	0.993435
Amplification.Peak.28	rs13361707	C	-0.0160193	0.0482703	-0.331866	0.740156	0.993435
Amplification.Peak..9	rs13361707	C	-0.0126914	0.0393124	-0.322834	0.746981	0.993435
Amplification.Peak.32	rs2294008	T	0.0149602	0.047305	0.316249	0.75197	0.993435
Amplification.Peak.21	rs13361707	C	0.012699	0.0402662	0.315377	0.752631	0.993435
Amplification.Peak.27	rs2294693	C	-0.0142241	0.0452906	-0.314063	0.753629	0.993435
Amplification.Peak.24	rs2274223	G	0.0134597	0.043291	0.310912	0.756022	0.993435
Amplification.Peak.26	rs9841504	G	0.0203338	0.0669656	0.303646	0.761547	0.993435
Amplification.Peak.30	rs9841504	G	0.019561	0.0644846	0.303344	0.761778	0.993435
Amplification.Peak.13	rs9841504	G	0.0228374	0.075659	0.301846	0.762918	0.993435
Amplification.Peak..5	rs4072037	C	0.0131522	0.0448491	0.293255	0.769472	0.993435
Amplification.Peak.14	rs2285947	A	0.0136864	0.0469055	0.291788	0.770593	0.993435
Amplification.Peak.18	rs2294693	C	0.0113156	0.0388459	0.291294	0.77097	0.993435
Amplification.Peak..8	rs2294008	T	-0.010336	0.0356353	-0.29005	0.771921	0.993435
Amplification.Peak..8	rs4072037	C	-0.010217	0.0354764	-0.287995	0.773492	0.993435
Amplification.Peak.16	rs9841504	G	-0.0152811	0.0531427	-0.287548	0.773834	0.993435
Amplification.Peak.35	rs2494938	A	-0.0140988	0.0490821	-0.28725	0.774063	0.993435
Amplification.Peak.26	rs13361707	C	0.0124175	0.0433537	0.286424	0.774694	0.993435
Amplification.Peak.22	rs2294693	C	-0.0107264	0.0376393	-0.284979	0.7758	0.993435
Amplification.Peak.14	rs2494938	A	-0.0122513	0.0432104	-0.283526	0.776913	0.993435
Amplification.Peak.29	rs1679709	A	-0.0105892	0.03876	-0.273199	0.784834	0.993435
Amplification.Peak..5	rs2274223	G	-0.0128133	0.0469079	-0.273158	0.784866	0.993435
Amplification.Peak.28	rs2294693	C	-0.0131914	0.0486103	-0.271371	0.786239	0.993435
Amplification.Peak.16	rs2494938	A	-0.0082091	0.0303037	-0.270894	0.786605	0.993435
Amplification.Peak.11	rs2294693	C	-0.0129134	0.0479728	-0.269182	0.787921	0.993435
Amplification.Peak.30	rs7712641	T	0.0109727	0.0407788	0.269078	0.788001	0.993435
Amplification.Peak..2	rs2294693	C	-0.0117848	0.0446664	-0.263841	0.792032	0.993435
Amplification.Peak.32	rs2494938	A	-0.0114377	0.0440146	-0.259861	0.795098	0.993435
Amplification.Peak.23	rs4072037	C	0.0087456	0.0339663	0.257479	0.796935	0.993435
Amplification.Peak..8	rs2494938	A	0.00851635	0.0331561	0.256856	0.797415	0.993435
Amplification.Peak.12	rs2294693	C	-0.0131224	0.0516594	-0.254017	0.799607	0.993435
Amplification.Peak.35	rs9841504	G	0.0218276	0.0860765	0.253584	0.799941	0.993435
Amplification.Peak.24	rs2285947	A	0.0106013	0.0419934	0.252451	0.800816	0.993435
Amplification.Peak..7	rs2494938	A	0.010608	0.0420923	0.252019	0.80115	0.993435
Amplification.Peak..3	rs1679709	A	-0.016114	0.0641063	-0.251363	0.801656	0.993435
Amplification.Peak.15	rs7712641	T	-0.0125254	0.0503146	-0.248941	0.803528	0.993435
Amplification.Peak..3	rs2285947	A	-0.0115585	0.0465022	-0.248558	0.803824	0.993435
Amplification.Peak.22	rs2274223	G	-0.00911716	0.0368445	-0.247449	0.804681	0.993435
Amplification.Peak.28	rs80142782	C	-0.0422894	0.172414	-0.245278	0.806361	0.993435
Amplification.Peak.13	rs2294693	C	0.0120001	0.049326	0.243281	0.807907	0.993435
Amplification.Peak..8	rs2294693	C	-0.0091895	0.0379069	-0.242423	0.80857	0.993435
Amplification.Peak.27	rs2294008	T	0.0101326	0.04258	0.237966	0.812023	0.993435
Amplification.Peak.31	rs9841504	G	-0.0202376	0.0853283	-0.237173	0.812638	0.993435
Amplification.Peak..3	rs2494938	A	-0.00973063	0.0428391	-0.227143	0.820422	0.993435
Amplification.Peak.36	rs1679709	A	-0.0112202	0.0497014	-0.225752	0.821504	0.993435
Amplification.Peak.11	rs2274223	G	0.0105619	0.0469599	0.224913	0.822156	0.993435
Amplification.Peak.20	rs2274223	G	-0.00831388	0.0373054	-0.22286	0.823752	0.993435
Amplification.Peak.10	rs2285947	A	-0.00954662	0.0433488	-0.220228	0.8258	0.993435
Amplification.Peak.21	rs2294693	C	-0.00881142	0.0405506	-0.217294	0.828084	0.993435
Amplification.Peak.25	rs13361707	C	0.0107678	0.0498455	0.216023	0.829074	0.993435
Amplification.Peak..6	rs2494938	A	0.00915008	0.0424332	0.215635	0.829377	0.993435
Amplification.Peak.25	rs2285947	A	0.00995647	0.0476589	0.208911	0.834619	0.993435
Amplification.Peak..7	rs9841504	G	0.0143051	0.073819	0.193786	0.846437	0.993435
Amplification.Peak.16	rs4072037	C	0.00628245	0.0324265	0.193744	0.84647	0.993435
Amplification.Peak..9	rs9841504	G	0.0116514	0.0607289	0.191859	0.847945	0.993435
Amplification.Peak.20	rs2494938	A	0.00599196	0.0333356	0.179747	0.857438	0.993435
Amplification.Peak.18	rs9841504	G	-0.010258	0.0595903	-0.172143	0.863408	0.993435
Amplification.Peak.35	rs1679709	A	0.012628	0.0734541	0.171917	0.863585	0.993435
Amplification.Peak..8	rs1679709	A	-0.00825225	0.0496191	-0.166312	0.867991	0.993435
Amplification.Peak.17	rs1679709	A	0.00873251	0.0527214	0.165635	0.868524	0.993435
Amplification.Peak.10	rs2494938	A	-0.00642194	0.0399347	-0.160811	0.872319	0.993435
Amplification.Peak..7	rs2294693	C	-0.00766676	0.0481253	-0.159308	0.873502	0.993435
Amplification.Peak.34	rs80142782	C	0.0227012	0.143012	0.158736	0.873953	0.993435
Amplification.Peak.31	rs2494938	A	-0.00758771	0.0486584	-0.155938	0.876156	0.993435
Amplification.Peak.24	rs2294693	C	0.00687763	0.0442297	0.155498	0.876503	0.993435
Amplification.Peak.33	rs2294008	T	0.00785725	0.0510597	0.153883	0.877775	0.993435
Amplification.Peak.32	rs13361707	C	0.00733727	0.0499737	0.146823	0.883342	0.993435
Amplification.Peak.32	rs1679709	A	0.00967058	0.0658697	0.146814	0.883349	0.993435
Amplification.Peak..6	rs13361707	C	-0.00706062	0.048177	-0.146556	0.883553	0.993435
Amplification.Peak.16	rs7712641	T	-0.00486699	0.0336081	-0.144816	0.884926	0.993435
Amplification.Peak..3	rs80142782	C	0.0246814	0.173718	0.142078	0.887087	0.993435
Amplification.Peak.14	rs13361707	C	0.00685557	0.0490615	0.139734	0.888937	0.993435
Amplification.Peak..2	rs2285947	A	-0.00575555	0.0424125	-0.135704	0.89212	0.993435
Amplification.Peak.25	rs4072037	C	-0.00637236	0.0469791	-0.135642	0.892169	0.993435
Amplification.Peak.19	rs7712641	T	-0.00528306	0.0391926	-0.134797	0.892837	0.993435
Amplification.Peak.35	rs2285947	A	-0.00706392	0.0532837	-0.132572	0.894595	0.993435
Amplification.Peak.15	rs2274223	G	0.00620646	0.0507773	0.122229	0.902776	0.993435
Amplification.Peak..6	rs4072037	C	-0.0054586	0.0454054	-0.120219	0.904367	0.993435
Amplification.Peak.19	rs13361707	C	-0.00459872	0.0401242	-0.114612	0.908807	0.993435
Amplification.Peak.21	rs2294008	T	-0.00435884	0.0381234	-0.114335	0.909027	0.993435
Amplification.Peak..9	rs2294008	T	-0.00406504	0.0372206	-0.109215	0.913084	0.993435
Amplification.Peak..1	rs9841504	G	-0.0052446	0.0509256	-0.102986	0.918023	0.993435
Amplification.Peak.18	rs13361707	C	0.00386985	0.0385793	0.100309	0.920147	0.993435
Amplification.Peak..1	rs2274223	G	0.00315867	0.032498	0.097196	0.922617	0.993435
Amplification.Peak.26	rs4072037	C	0.00390256	0.0408627	0.0955041	0.92396	0.993435
Amplification.Peak.29	rs2285947	A	0.00258595	0.0281183	0.0919666	0.926768	0.993435
Amplification.Peak.22	rs2294008	T	-0.00318075	0.035388	-0.0898824	0.928423	0.993435
Amplification.Peak.10	rs4072037	C	0.00369189	0.0427312	0.086398	0.931191	0.993435
Amplification.Peak.30	rs2294008	T	0.0033911	0.0395252	0.0857958	0.93167	0.993435
Amplification.Peak..7	rs2285947	A	-0.00386932	0.0456951	-0.084677	0.932558	0.993435
Amplification.Peak.19	rs2494938	A	0.0029298	0.0353418	0.0828991	0.933971	0.993435
Amplification.Peak..3	rs2294693	C	-0.00399768	0.0489796	-0.0816193	0.934988	0.993435
Amplification.Peak.17	rs2274223	G	0.00317744	0.0394279	0.0805887	0.935807	0.993435
Amplification.Peak.30	rs4072037	C	-0.00312789	0.0393489	-0.0794911	0.93668	0.993435
Amplification.Peak..5	rs13361707	C	0.00368944	0.0475917	0.0775228	0.938244	0.993435
Amplification.Peak.23	rs7712641	T	0.00245264	0.0352059	0.0696656	0.944493	0.997385
Amplification.Peak.28	rs2285947	A	-0.00254618	0.0461585	-0.0551617	0.956036	0.999094
Amplification.Peak.11	rs9841504	G	0.00375615	0.0735923	0.05104	0.959318	0.999094
Amplification.Peak.35	rs2274223	G	-0.00265943	0.0549334	-0.0484119	0.961411	0.999094
Amplification.Peak.14	rs2274223	G	0.00226532	0.0483616	0.0468412	0.962662	0.999094
Amplification.Peak..4	rs2294008	T	-0.00208036	0.0450535	-0.0461754	0.963192	0.999094
Amplification.Peak.12	rs4072037	C	0.00205447	0.0483522	0.0424897	0.966128	0.999094
Amplification.Peak.10	rs2294693	C	-0.00187501	0.0456577	-0.0410668	0.967262	0.999094
Amplification.Peak..9	rs2274223	G	-0.00155264	0.0387555	-0.0400623	0.968062	0.999094
Amplification.Peak.13	rs4072037	C	0.00171427	0.0461679	0.0371311	0.970398	0.999094
Amplification.Peak.17	rs2294693	C	0.00129309	0.0402796	0.0321028	0.974405	0.999094
Amplification.Peak..9	rs80142782	C	-0.00377285	0.140427	-0.0268671	0.978579	0.999094
Amplification.Peak.20	rs13361707	C	0.000816518	0.0378483	0.0215735	0.982798	0.999094
Amplification.Peak.14	rs1679709	A	-0.000831031	0.0646689	-0.0128506	0.989753	0.999094
Amplification.Peak.22	rs2494938	A	0.000422608	0.0329255	0.0128353	0.989765	0.999094
Amplification.Peak..7	rs80142782	C	0.00173525	0.170696	0.0101657	0.991894	0.999094
Amplification.Peak.11	rs2494938	A	-0.000392196	0.0419645	-0.00934592	0.992548	0.999094
Amplification.Peak.15	rs4072037	C	-0.000438109	0.0485501	-0.00902385	0.992804	0.999094
Amplification.Peak.18	rs2294008	T	0.000232133	0.0365229	0.0063558	0.994932	0.999094
Amplification.Peak.27	rs2274223	G	-0.00015423	0.0443384	-0.00347848	0.997226	0.999094
Amplification.Peak.12	rs1679709	A	-7.86274e-05	0.0676235	-0.00116272	0.999073	0.999094
Amplification.Peak.28	rs2294008	T	5.19296e-05	0.0457028	0.00113625	0.999094	0.999094
EA: effect allele; FDR: false discovery rate.
a The effect size (Beta) and standard error (SE) were calculated using logistic regression with adjustment of age, gender, clinical stage, and the first 10 principal components;
