# Supplementary material for: Germline genetic variants were interactively associated with somatic alterations in gastric cancer
Source: Cancer Med. 2018 Jun 20;7(8):3912–20. doi: 10.1002/cam4.1612 (PMC6089170; doi:10.1002/cam4.1612)
Supplement: Supplementary file 14 [file CAM4-7-3912-s014.xlsx]

## Sheet: Table S13
Table S13. Associations between gastric cancer risk SNPs and significant regions of deletion (N=436).
Significant regions of deletion	SNP	EA	Betaa	SEa	Z_value	Pa	FDR
Deletion.Peak..2	rs1679709	A	-0.874229	0.313762	-2.78628	0.00533168	0.978966
Deletion.Peak.25	rs2294008	T	-0.433116	0.168406	-2.57185	0.0101157	0.978966
Deletion.Peak..9	rs9841504	G	-0.666527	0.272877	-2.44259	0.0145823	0.978966
Deletion.Peak.24	rs2294008	T	-0.358673	0.148035	-2.4229	0.0153973	0.978966
Deletion.Peak.46	rs2274223	G	-0.697413	0.305247	-2.28475	0.0223274	0.978966
Deletion.Peak.30	rs13361707	C	-0.437949	0.195576	-2.23928	0.0251378	0.978966
Deletion.Peak.38	rs80142782	C	1.28391	0.58949	2.178	0.0294063	0.978966
Deletion.Peak.45	rs2294693	C	-0.484515	0.228874	-2.11695	0.0342643	0.978966
Deletion.Peak.33	rs13361707	C	-0.50432	0.238783	-2.11204	0.0346826	0.978966
Deletion.Peak.13	rs2294693	C	-0.330665	0.157902	-2.09412	0.0362493	0.978966
Deletion.Peak..4	rs2285947	A	0.427786	0.20787	2.05795	0.0395947	0.978966
Deletion.Peak.47	rs9841504	G	-0.527853	0.257636	-2.04883	0.0404785	0.978966
Deletion.Peak.52	rs13361707	C	0.436977	0.219648	1.98944	0.0466526	0.978966
Deletion.Peak.21	rs13361707	C	-0.384718	0.194654	-1.97642	0.0481067	0.978966
Deletion.Peak..3	rs7712641	T	-0.73393	0.372947	-1.96792	0.0490772	0.978966
Deletion.Peak..7	rs9841504	G	-0.54903	0.279291	-1.9658	0.0493221	0.978966
Deletion.Peak.23	rs2294008	T	-0.287177	0.146677	-1.95789	0.0502433	0.978966
Deletion.Peak.44	rs13361707	C	-0.322381	0.165443	-1.9486	0.0513436	0.978966
Deletion.Peak.45	rs2494938	A	0.344736	0.181013	1.90447	0.0568484	0.978966
Deletion.Peak.21	rs7712641	T	0.340181	0.180861	1.88089	0.0599864	0.978966
Deletion.Peak..1	rs2494938	A	0.273627	0.145794	1.87681	0.0605438	0.978966
Deletion.Peak.39	rs80142782	C	1.08373	0.57872	1.87263	0.06112	0.978966
Deletion.Peak.25	rs13361707	C	-0.339223	0.182262	-1.86119	0.0627178	0.978966
Deletion.Peak.45	rs2294008	T	0.362132	0.195506	1.85228	0.0639852	0.978966
Deletion.Peak.38	rs2494938	A	0.303875	0.164589	1.84627	0.0648533	0.978966
Deletion.Peak..4	rs9841504	G	-0.760023	0.415105	-1.83092	0.0671132	0.978966
Deletion.Peak.49	rs80142782	C	-1.21077	0.690011	-1.75471	0.0793089	0.978966
Deletion.Peak..5	rs2294008	T	-0.404818	0.231042	-1.75214	0.0797501	0.978966
Deletion.Peak.20	rs2294693	C	-0.395523	0.231498	-1.70854	0.0875366	0.978966
Deletion.Peak.39	rs13361707	C	0.261762	0.154153	1.69806	0.0894956	0.978966
Deletion.Peak.22	rs2494938	A	0.260654	0.153898	1.69368	0.0903264	0.978966
Deletion.Peak..5	rs9841504	G	-0.768595	0.458323	-1.67697	0.0935479	0.978966
Deletion.Peak.31	rs2294693	C	-0.367329	0.219857	-1.67076	0.0947687	0.978966
Deletion.Peak.16	rs80142782	C	0.962838	0.576971	1.66878	0.0951608	0.978966
Deletion.Peak.18	rs2285947	A	-0.336392	0.201646	-1.66823	0.0952695	0.978966
Deletion.Peak.37	rs7712641	T	0.274324	0.166639	1.64621	0.0997196	0.978966
Deletion.Peak.42	rs2285947	A	0.247009	0.150325	1.64317	0.100348	0.978966
Deletion.Peak.17	rs80142782	C	1.02152	0.628402	1.62558	0.10404	0.978966
Deletion.Peak.10	rs9841504	G	-0.745305	0.460022	-1.62015	0.1052	0.978966
Deletion.Peak.15	rs2274223	G	-0.258797	0.160103	-1.61644	0.105999	0.978966
Deletion.Peak.36	rs2494938	A	-0.245694	0.152285	-1.61338	0.106661	0.978966
Deletion.Peak.15	rs13361707	C	-0.265219	0.165065	-1.60676	0.108107	0.978966
Deletion.Peak.13	rs13361707	C	-0.248623	0.155084	-1.60315	0.108902	0.978966
Deletion.Peak.39	rs2494938	A	-0.21858	0.136586	-1.60031	0.10953	0.978966
Deletion.Peak.40	rs2285947	A	-0.243811	0.15239	-1.59991	0.109618	0.978966
Deletion.Peak..9	rs2274223	G	-0.252996	0.159883	-1.58238	0.113562	0.978966
Deletion.Peak.14	rs13361707	C	-0.251475	0.16005	-1.57122	0.116131	0.978966
Deletion.Peak..1	rs1679709	A	-0.356576	0.230279	-1.54845	0.121514	0.978966
Deletion.Peak..6	rs13361707	C	0.317744	0.205263	1.54799	0.121626	0.978966
Deletion.Peak..7	rs2274223	G	-0.253855	0.164312	-1.54496	0.122357	0.978966
Deletion.Peak.36	rs13361707	C	-0.27106	0.177066	-1.53084	0.125809	0.978966
Deletion.Peak.36	rs9841504	G	-0.432382	0.284469	-1.51996	0.128521	0.978966
Deletion.Peak.15	rs1679709	A	-0.334121	0.22046	-1.51557	0.129629	0.978966
Deletion.Peak..7	rs2294008	T	-0.234252	0.155688	-1.50463	0.13242	0.978966
Deletion.Peak.11	rs80142782	C	0.84753	0.563501	1.50404	0.13257	0.978966
Deletion.Peak.39	rs4072037	C	0.219029	0.145833	1.50192	0.133118	0.978966
Deletion.Peak.13	rs2285947	A	-0.220848	0.14798	-1.49241	0.135591	0.978966
Deletion.Peak.28	rs2294693	C	-0.272056	0.18413	-1.47752	0.139536	0.978966
Deletion.Peak.49	rs2494938	A	0.207143	0.140239	1.47707	0.139657	0.978966
Deletion.Peak..8	rs2274223	G	-0.238243	0.161744	-1.47296	0.140761	0.978966
Deletion.Peak.22	rs7712641	T	-0.25339	0.174494	-1.45215	0.146461	0.978966
Deletion.Peak.10	rs2285947	A	-0.35304	0.244794	-1.4422	0.149247	0.978966
Deletion.Peak.49	rs9841504	G	-0.370011	0.256963	-1.43994	0.149885	0.978966
Deletion.Peak.33	rs7712641	T	0.300759	0.211136	1.42448	0.154309	0.978966
Deletion.Peak.27	rs1679709	A	-0.411453	0.294213	-1.39849	0.161967	0.978966
Deletion.Peak.46	rs7712641	T	-0.396191	0.283806	-1.39599	0.162717	0.978966
Deletion.Peak..5	rs2494938	A	-0.302757	0.216921	-1.39571	0.162803	0.978966
Deletion.Peak.26	rs80142782	C	-1.49766	1.07409	-1.39436	0.16321	0.978966
Deletion.Peak.29	rs2494938	A	-0.229457	0.164919	-1.39133	0.164126	0.978966
Deletion.Peak.43	rs2294008	T	-0.202281	0.146009	-1.3854	0.165931	0.978966
Deletion.Peak.44	rs2494938	A	0.197278	0.142536	1.38406	0.166341	0.978966
Deletion.Peak..9	rs2294008	T	-0.210557	0.152222	-1.38322	0.166598	0.978966
Deletion.Peak.21	rs2294693	C	-0.270865	0.196601	-1.37774	0.168284	0.978966
Deletion.Peak.48	rs2294693	C	-0.216705	0.157412	-1.37667	0.168613	0.978966
Deletion.Peak.37	rs9841504	G	-0.383378	0.279201	-1.37312	0.169714	0.978966
Deletion.Peak.25	rs2274223	G	-0.240135	0.176254	-1.36244	0.173059	0.978966
Deletion.Peak..5	rs13361707	C	0.322027	0.237439	1.35625	0.17502	0.978966
Deletion.Peak.44	rs1679709	A	-0.294816	0.217803	-1.35359	0.175866	0.978966
Deletion.Peak..4	rs2294008	T	-0.283363	0.209606	-1.35188	0.176412	0.978966
Deletion.Peak.29	rs9841504	G	-0.426187	0.315877	-1.34922	0.177266	0.978966
Deletion.Peak..4	rs13361707	C	0.289049	0.214531	1.34735	0.177866	0.978966
Deletion.Peak.45	rs13361707	C	-0.282548	0.211677	-1.3348	0.18194	0.978966
Deletion.Peak..3	rs2274223	G	0.400657	0.304078	1.31761	0.187633	0.978966
Deletion.Peak.50	rs80142782	C	0.774569	0.593339	1.30544	0.191743	0.978966
Deletion.Peak..6	rs2494938	A	-0.243466	0.187371	-1.29937	0.193816	0.978966
Deletion.Peak.25	rs2285947	A	-0.221106	0.170828	-1.29432	0.195554	0.978966
Deletion.Peak.18	rs80142782	C	0.808302	0.625076	1.29313	0.195967	0.978966
Deletion.Peak..8	rs2294008	T	-0.198625	0.153726	-1.29207	0.196332	0.978966
Deletion.Peak.31	rs1679709	A	-0.375488	0.291849	-1.28658	0.198239	0.978966
Deletion.Peak..2	rs7712641	T	-0.241517	0.18906	-1.27746	0.201439	0.978966
Deletion.Peak.29	rs1679709	A	0.29536	0.232123	1.27243	0.203221	0.978966
Deletion.Peak.46	rs2494938	A	0.299971	0.236681	1.26741	0.20501	0.978966
Deletion.Peak.37	rs2285947	A	-0.20968	0.16566	-1.26572	0.205613	0.978966
Deletion.Peak.45	rs2285947	A	0.247192	0.195693	1.26316	0.206531	0.978966
Deletion.Peak.20	rs80142782	C	-1.35474	1.07676	-1.25817	0.208331	0.978966
Deletion.Peak..7	rs2285947	A	0.19609	0.156278	1.25475	0.209571	0.978966
Deletion.Peak.13	rs2494938	A	0.170182	0.135651	1.25456	0.20964	0.978966
Deletion.Peak.20	rs2274223	G	-0.265724	0.211943	-1.25375	0.209931	0.978966
Deletion.Peak.22	rs2294008	T	-0.206038	0.164429	-1.25305	0.210188	0.978966
Deletion.Peak.13	rs80142782	C	0.704466	0.563777	1.24955	0.211465	0.978966
Deletion.Peak.47	rs1679709	A	-0.264887	0.212267	-1.2479	0.212069	0.978966
Deletion.Peak.17	rs4072037	C	0.224337	0.180564	1.24243	0.21408	0.978966
Deletion.Peak..8	rs2294693	C	0.199941	0.161198	1.24034	0.214848	0.978966
Deletion.Peak..1	rs2294693	C	-0.210044	0.170269	-1.2336	0.217353	0.978966
Deletion.Peak.46	rs2285947	A	-0.318404	0.2589	-1.22983	0.218759	0.978966
Deletion.Peak.25	rs2494938	A	0.188778	0.154575	1.22127	0.221984	0.978966
Deletion.Peak.43	rs13361707	C	-0.188039	0.154144	-1.21989	0.222506	0.978966
Deletion.Peak.11	rs9841504	G	-0.303912	0.249214	-1.21948	0.222662	0.978966
Deletion.Peak.47	rs13361707	C	0.190595	0.156317	1.21929	0.222736	0.978966
Deletion.Peak.12	rs80142782	C	0.688591	0.565786	1.21705	0.223584	0.978966
Deletion.Peak.37	rs13361707	C	-0.212111	0.174584	-1.21495	0.224386	0.978966
Deletion.Peak.34	rs2294693	C	-0.205507	0.171727	-1.19671	0.231419	0.978966
Deletion.Peak..9	rs80142782	C	-0.810515	0.683942	-1.18507	0.235992	0.978966
Deletion.Peak.28	rs2274223	G	-0.205892	0.174746	-1.17824	0.238703	0.978966
Deletion.Peak.34	rs9841504	G	-0.318768	0.271726	-1.17312	0.240746	0.978966
Deletion.Peak.40	rs2494938	A	0.162124	0.138804	1.168	0.242805	0.978966
Deletion.Peak.26	rs1679709	A	0.293681	0.252004	1.16538	0.243865	0.978966
Deletion.Peak.43	rs2494938	A	0.157051	0.13559	1.15828	0.24675	0.978966
Deletion.Peak.17	rs2494938	A	-0.197926	0.171067	-1.15701	0.247269	0.978966
Deletion.Peak.21	rs1679709	A	-0.296544	0.256487	-1.15618	0.247609	0.978966
Deletion.Peak.43	rs2285947	A	0.170197	0.147369	1.1549	0.248131	0.978966
Deletion.Peak.50	rs2294693	C	0.217802	0.190612	1.14265	0.253185	0.978966
Deletion.Peak.36	rs2285947	A	-0.189838	0.166381	-1.14099	0.253876	0.978966
Deletion.Peak.33	rs1679709	A	-0.365724	0.320976	-1.13941	0.254532	0.978966
Deletion.Peak.24	rs2494938	A	0.153547	0.1357	1.13152	0.257838	0.978966
Deletion.Peak.28	rs2494938	A	-0.175843	0.155472	-1.13102	0.258045	0.978966
Deletion.Peak.31	rs2274223	G	0.220815	0.195776	1.12789	0.259365	0.978966
Deletion.Peak.31	rs4072037	C	0.21361	0.191423	1.11591	0.264462	0.978966
Deletion.Peak.46	rs9841504	G	-0.539085	0.48751	-1.10579	0.268816	0.978966
Deletion.Peak.28	rs1679709	A	-0.266156	0.242061	-1.09954	0.271531	0.978966
Deletion.Peak..2	rs2494938	A	0.181139	0.165669	1.09338	0.274229	0.978966
Deletion.Peak.45	rs7712641	T	0.216719	0.199511	1.08625	0.277369	0.978966
Deletion.Peak.37	rs80142782	C	0.620045	0.574964	1.07841	0.280852	0.978966
Deletion.Peak.26	rs13361707	C	-0.222078	0.206628	-1.07477	0.282477	0.978966
Deletion.Peak.22	rs4072037	C	-0.176755	0.165237	-1.0697	0.284752	0.978966
Deletion.Peak.15	rs9841504	G	-0.273666	0.256248	-1.06797	0.285533	0.978966
Deletion.Peak.40	rs4072037	C	-0.159194	0.149308	-1.06621	0.286328	0.978966
Deletion.Peak.39	rs7712641	T	0.160074	0.150501	1.0636	0.287509	0.978966
Deletion.Peak.25	rs4072037	C	0.177126	0.166746	1.06225	0.28812	0.978966
Deletion.Peak.40	rs1679709	A	-0.224469	0.211511	-1.06126	0.28857	0.978966
Deletion.Peak.42	rs13361707	C	-0.166358	0.157067	-1.05915	0.28953	0.978966
Deletion.Peak.12	rs13361707	C	-0.163071	0.154613	-1.05471	0.29156	0.978966
Deletion.Peak.18	rs13361707	C	-0.222467	0.211607	-1.05132	0.293111	0.978966
Deletion.Peak.11	rs7712641	T	0.159836	0.152469	1.04832	0.294493	0.978966
Deletion.Peak.14	rs2274223	G	-0.161808	0.155142	-1.04297	0.296963	0.978966
Deletion.Peak.30	rs9841504	G	-0.310791	0.299588	-1.0374	0.299552	0.978966
Deletion.Peak.16	rs2285947	A	-0.17706	0.170713	-1.03718	0.299654	0.978966
Deletion.Peak..6	rs2294008	T	-0.20566	0.198622	-1.03544	0.300465	0.978966
Deletion.Peak.12	rs2285947	A	-0.152419	0.147532	-1.03312	0.301547	0.978966
Deletion.Peak.42	rs2294008	T	-0.15282	0.147972	-1.03276	0.301715	0.978966
Deletion.Peak.44	rs2294008	T	-0.156772	0.152376	-1.02885	0.303548	0.978966
Deletion.Peak.14	rs1679709	A	-0.215642	0.210161	-1.02608	0.304854	0.978966
Deletion.Peak..4	rs80142782	C	0.730853	0.718283	1.0175	0.308916	0.978966
Deletion.Peak.32	rs2285947	A	-0.219531	0.217644	-1.00867	0.313133	0.978966
Deletion.Peak.29	rs13361707	C	-0.188656	0.190933	-0.988072	0.323118	0.978966
Deletion.Peak.42	rs80142782	C	-0.554403	0.561161	-0.987958	0.323173	0.978966
Deletion.Peak.28	rs80142782	C	-0.790939	0.805511	-0.98191	0.326144	0.978966
Deletion.Peak.47	rs7712641	T	-0.151601	0.154675	-0.980124	0.327025	0.978966
Deletion.Peak.52	rs7712641	T	-0.225322	0.231214	-0.974517	0.3298	0.978966
Deletion.Peak.26	rs2294008	T	-0.184687	0.190021	-0.971928	0.331087	0.978966
Deletion.Peak.40	rs2294008	T	-0.145115	0.149553	-0.970328	0.331883	0.978966
Deletion.Peak.27	rs7712641	T	-0.193792	0.200751	-0.965334	0.334377	0.978966
Deletion.Peak.45	rs1679709	A	-0.275978	0.287448	-0.960099	0.337005	0.978966
Deletion.Peak.38	rs2294693	C	0.174375	0.182472	0.955627	0.339261	0.978966
Deletion.Peak.35	rs13361707	C	0.157007	0.165249	0.950125	0.342049	0.978966
Deletion.Peak.27	rs2285947	A	-0.183443	0.194494	-0.943178	0.34559	0.978966
Deletion.Peak.35	rs80142782	C	0.523163	0.556162	0.940667	0.346876	0.978966
Deletion.Peak..1	rs9841504	G	-0.246824	0.264036	-0.934813	0.349885	0.978966
Deletion.Peak.22	rs2274223	G	0.158191	0.169843	0.931393	0.35165	0.978966
Deletion.Peak.38	rs13361707	C	0.169378	0.182551	0.927834	0.353494	0.978966
Deletion.Peak.27	rs4072037	C	0.176248	0.190062	0.927316	0.353763	0.978966
Deletion.Peak.22	rs13361707	C	-0.163144	0.176078	-0.926542	0.354164	0.978966
Deletion.Peak.33	rs2494938	A	-0.178942	0.194546	-0.919794	0.35768	0.978966
Deletion.Peak.19	rs13361707	C	-0.174633	0.189871	-0.919744	0.357706	0.978966
Deletion.Peak.51	rs2285947	A	-0.181718	0.197664	-0.919327	0.357925	0.978966
Deletion.Peak.52	rs2294008	T	-0.200563	0.21859	-0.917532	0.358864	0.978966
Deletion.Peak..8	rs13361707	C	-0.147599	0.163114	-0.904883	0.365527	0.978966
Deletion.Peak.36	rs2294008	T	-0.146945	0.162614	-0.903642	0.366185	0.978966
Deletion.Peak.43	rs1679709	A	-0.182462	0.203061	-0.898557	0.368889	0.978966
Deletion.Peak.23	rs7712641	T	0.135048	0.150373	0.898086	0.36914	0.978966
Deletion.Peak..1	rs2285947	A	-0.142681	0.158973	-0.89752	0.369441	0.978966
Deletion.Peak..9	rs13361707	C	-0.144341	0.160855	-0.897336	0.36954	0.978966
Deletion.Peak.17	rs9841504	G	-0.284904	0.319877	-0.890667	0.373108	0.978966
Deletion.Peak.48	rs7712641	T	0.134154	0.150822	0.889484	0.373743	0.978966
Deletion.Peak.14	rs2294693	C	0.13877	0.157243	0.882524	0.377494	0.978966
Deletion.Peak.14	rs2294008	T	-0.130676	0.14861	-0.879327	0.379224	0.978966
Deletion.Peak.23	rs13361707	C	-0.134721	0.154071	-0.874411	0.381895	0.978966
Deletion.Peak.35	rs7712641	T	0.142192	0.163645	0.868904	0.3849	0.978966
Deletion.Peak.33	rs2274223	G	-0.190815	0.220272	-0.866266	0.386344	0.978966
Deletion.Peak.11	rs2294008	T	-0.128257	0.148067	-0.866209	0.386376	0.978966
Deletion.Peak..4	rs2494938	A	-0.167978	0.194399	-0.86409	0.387539	0.978966
Deletion.Peak..5	rs2274223	G	-0.213444	0.247945	-0.860853	0.389319	0.978966
Deletion.Peak.34	rs80142782	C	0.486741	0.567802	0.857237	0.391314	0.978966
Deletion.Peak.10	rs2274223	G	-0.210834	0.245976	-0.857131	0.391372	0.978966
Deletion.Peak.47	rs80142782	C	0.475222	0.556132	0.854513	0.392821	0.978966
Deletion.Peak.36	rs80142782	C	0.481828	0.569379	0.846235	0.397422	0.978966
Deletion.Peak.17	rs2285947	A	-0.155644	0.185191	-0.840449	0.400656	0.978966
Deletion.Peak.12	rs2294008	T	-0.12193	0.145528	-0.837841	0.40212	0.978966
Deletion.Peak.43	rs80142782	C	-0.458346	0.547666	-0.836908	0.402644	0.978966
Deletion.Peak.15	rs2285947	A	0.127397	0.153067	0.832296	0.405242	0.978966
Deletion.Peak.20	rs1679709	A	-0.238278	0.286787	-0.830852	0.406057	0.978966
Deletion.Peak.42	rs2494938	A	0.113883	0.137834	0.826236	0.40867	0.978966
Deletion.Peak.11	rs13361707	C	-0.130071	0.157583	-0.825413	0.409137	0.978966
Deletion.Peak..2	rs2274223	G	0.150739	0.183593	0.82105	0.411618	0.978966
Deletion.Peak.38	rs9841504	G	-0.239278	0.291816	-0.81996	0.412239	0.978966
Deletion.Peak.50	rs1679709	A	-0.21821	0.266155	-0.819861	0.412295	0.978966
Deletion.Peak.28	rs2285947	A	-0.137759	0.168665	-0.81676	0.414066	0.978966
Deletion.Peak.33	rs9841504	G	0.260799	0.32037	0.814054	0.415614	0.978966
Deletion.Peak.39	rs2274223	G	-0.124355	0.153196	-0.811735	0.416944	0.978966
Deletion.Peak.29	rs2294008	T	-0.142304	0.176166	-0.807781	0.419217	0.978966
Deletion.Peak.32	rs1679709	A	-0.246892	0.30665	-0.805128	0.420746	0.978966
Deletion.Peak.41	rs2285947	A	-0.164332	0.20431	-0.804327	0.421208	0.978966
Deletion.Peak.50	rs9841504	G	0.237649	0.295629	0.803874	0.42147	0.978966
Deletion.Peak.36	rs1679709	A	-0.184783	0.230487	-0.801708	0.422722	0.978966
Deletion.Peak.37	rs4072037	C	0.129516	0.161965	0.799653	0.423912	0.978966
Deletion.Peak.46	rs13361707	C	-0.226269	0.283613	-0.797811	0.42498	0.978966
Deletion.Peak.27	rs2494938	A	-0.141129	0.176906	-0.797762	0.425009	0.978966
Deletion.Peak.23	rs4072037	C	0.114206	0.144666	0.789445	0.429852	0.978966
Deletion.Peak.35	rs2294693	C	-0.1342	0.171048	-0.784572	0.432705	0.978966
Deletion.Peak.32	rs2294008	T	-0.166214	0.212067	-0.783781	0.433169	0.978966
Deletion.Peak.26	rs7712641	T	0.154352	0.197163	0.782866	0.433706	0.978966
Deletion.Peak.31	rs2285947	A	0.151971	0.194183	0.782618	0.433851	0.978966
Deletion.Peak.42	rs7712641	T	-0.118692	0.153146	-0.775022	0.438327	0.978966
Deletion.Peak.20	rs13361707	C	-0.165327	0.213357	-0.774886	0.438407	0.978966
Deletion.Peak..8	rs9841504	G	-0.200539	0.261186	-0.767802	0.442605	0.978966
Deletion.Peak..2	rs4072037	C	-0.135477	0.176545	-0.767381	0.442855	0.978966
Deletion.Peak.52	rs2285947	A	-0.173804	0.226654	-0.766823	0.443187	0.978966
Deletion.Peak.41	rs13361707	C	-0.159467	0.208017	-0.766608	0.443315	0.978966
Deletion.Peak.19	rs4072037	C	0.13124	0.171322	0.766044	0.44365	0.978966
Deletion.Peak.29	rs2274223	G	-0.14115	0.185521	-0.760833	0.446757	0.978966
Deletion.Peak.15	rs2294693	C	0.12118	0.160262	0.756141	0.449565	0.978966
Deletion.Peak.48	rs13361707	C	0.116165	0.154206	0.753314	0.451261	0.978966
Deletion.Peak.22	rs1679709	A	0.167227	0.224957	0.743374	0.457255	0.978966
Deletion.Peak.29	rs2285947	A	0.132502	0.178449	0.74252	0.457772	0.978966
Deletion.Peak.26	rs4072037	C	0.139439	0.188361	0.740279	0.45913	0.978966
Deletion.Peak.21	rs2274223	G	-0.13543	0.183426	-0.738339	0.460308	0.978966
Deletion.Peak.19	rs9841504	G	-0.224202	0.303939	-0.737656	0.460724	0.978966
Deletion.Peak.20	rs2294008	T	0.146043	0.198145	0.737053	0.46109	0.978966
Deletion.Peak.33	rs2294008	T	-0.153187	0.208626	-0.734268	0.462785	0.978966
Deletion.Peak.19	rs2294008	T	-0.127818	0.174316	-0.733257	0.463402	0.978966
Deletion.Peak.41	rs2274223	G	0.146059	0.199315	0.732804	0.463678	0.978966
Deletion.Peak.13	rs1679709	A	-0.14827	0.202672	-0.731575	0.464428	0.978966
Deletion.Peak.31	rs80142782	C	0.46996	0.643658	0.730139	0.465305	0.978966
Deletion.Peak.14	rs2285947	A	0.109367	0.150339	0.727467	0.46694	0.978966
Deletion.Peak.14	rs4072037	C	0.108198	0.148824	0.727017	0.467215	0.978966
Deletion.Peak.43	rs4072037	C	-0.104993	0.144458	-0.726807	0.467344	0.978966
Deletion.Peak..3	rs2285947	A	-0.236008	0.324767	-0.7267	0.46741	0.978966
Deletion.Peak.15	rs7712641	T	0.113454	0.156548	0.724726	0.46862	0.978966
Deletion.Peak.24	rs4072037	C	0.104394	0.14492	0.720355	0.471306	0.978966
Deletion.Peak..8	rs2285947	A	0.111206	0.154443	0.720046	0.471496	0.978966
Deletion.Peak..7	rs4072037	C	-0.109908	0.153981	-0.713778	0.475364	0.978966
Deletion.Peak.18	rs2494938	A	0.127906	0.179646	0.711988	0.476472	0.978966
Deletion.Peak.12	rs9841504	G	-0.170224	0.23982	-0.7098	0.477828	0.978966
Deletion.Peak..5	rs2294693	C	0.168439	0.237449	0.70937	0.478095	0.978966
Deletion.Peak.32	rs7712641	T	-0.158435	0.223782	-0.707988	0.478953	0.978966
Deletion.Peak.25	rs1679709	A	-0.167742	0.238162	-0.70432	0.481234	0.978966
Deletion.Peak.39	rs2285947	A	0.103631	0.147422	0.702953	0.482085	0.978966
Deletion.Peak..2	rs2294008	T	-0.124711	0.177418	-0.702921	0.482105	0.978966
Deletion.Peak.43	rs7712641	T	-0.104593	0.1501	-0.696825	0.485913	0.978966
Deletion.Peak.51	rs9841504	G	0.217232	0.316079	0.687269	0.491913	0.978966
Deletion.Peak..6	rs2274223	G	0.138031	0.201379	0.68543	0.493073	0.978966
Deletion.Peak.36	rs7712641	T	0.113851	0.168317	0.676406	0.498783	0.978966
Deletion.Peak.23	rs1679709	A	-0.138267	0.204841	-0.674997	0.499678	0.978966
Deletion.Peak..8	rs2494938	A	-0.0964237	0.142886	-0.674828	0.499785	0.978966
Deletion.Peak..6	rs2294693	C	0.138172	0.205858	0.671203	0.502091	0.978966
Deletion.Peak.47	rs2294693	C	-0.106543	0.158761	-0.671092	0.502162	0.978966
Deletion.Peak.51	rs2294693	C	-0.139871	0.209027	-0.669155	0.503397	0.978966
Deletion.Peak.39	rs2294008	T	0.0966987	0.146159	0.661601	0.508227	0.978966
Deletion.Peak.30	rs80142782	C	0.420463	0.637197	0.659864	0.509341	0.978966
Deletion.Peak.23	rs2494938	A	0.0890764	0.135595	0.656927	0.511228	0.978966
Deletion.Peak.38	rs1679709	A	-0.163759	0.250127	-0.654703	0.512659	0.978966
Deletion.Peak.32	rs2494938	A	0.128452	0.196409	0.654004	0.513109	0.978966
Deletion.Peak..1	rs4072037	C	0.101539	0.155365	0.653553	0.5134	0.978966
Deletion.Peak.16	rs2294008	T	0.109064	0.166956	0.653248	0.513597	0.978966
Deletion.Peak.12	rs7712641	T	-0.0983502	0.150764	-0.652345	0.514178	0.978966
Deletion.Peak.30	rs2294693	C	-0.123081	0.188678	-0.652333	0.514186	0.978966
Deletion.Peak.27	rs80142782	C	-0.529887	0.81475	-0.650368	0.515455	0.978966
Deletion.Peak.12	rs1679709	A	-0.132297	0.203441	-0.650296	0.515501	0.978966
Deletion.Peak.40	rs2294693	C	-0.102141	0.159462	-0.640535	0.521825	0.978966
Deletion.Peak.19	rs7712641	T	0.116381	0.182663	0.637136	0.524037	0.978966
Deletion.Peak.24	rs2294693	C	0.098217	0.15455	0.635502	0.525101	0.978966
Deletion.Peak.47	rs2494938	A	-0.0872789	0.137778	-0.633473	0.526425	0.978966
Deletion.Peak..3	rs2294008	T	-0.203833	0.322568	-0.631908	0.527447	0.978966
Deletion.Peak.42	rs1679709	A	-0.129381	0.20621	-0.627424	0.530381	0.978966
Deletion.Peak.49	rs7712641	T	0.0968001	0.154774	0.625427	0.531691	0.978966
Deletion.Peak..8	rs7712641	T	-0.0994706	0.159783	-0.622537	0.533589	0.978966
Deletion.Peak.23	rs9841504	G	-0.150361	0.241541	-0.622507	0.533608	0.978966
Deletion.Peak..8	rs80142782	C	0.350416	0.565312	0.619863	0.535348	0.978966
Deletion.Peak.24	rs2285947	A	0.091178	0.147154	0.619609	0.535515	0.978966
Deletion.Peak..3	rs1679709	A	-0.295485	0.47729	-0.619089	0.535858	0.978966
Deletion.Peak.31	rs2494938	A	0.111005	0.179816	0.617326	0.53702	0.978966
Deletion.Peak.28	rs2294008	T	0.101703	0.165965	0.612797	0.540011	0.978966
Deletion.Peak.31	rs2294008	T	0.117455	0.192478	0.610227	0.541711	0.978966
Deletion.Peak.50	rs2494938	A	0.105329	0.172954	0.608999	0.542525	0.978966
Deletion.Peak..9	rs4072037	C	-0.0914566	0.150741	-0.606712	0.544042	0.978966
Deletion.Peak.15	rs80142782	C	0.341803	0.565833	0.604069	0.545798	0.978966
Deletion.Peak.40	rs2274223	G	0.0935142	0.155038	0.60317	0.546396	0.978966
Deletion.Peak.51	rs13361707	C	0.120729	0.201634	0.598756	0.549336	0.978966
Deletion.Peak.10	rs1679709	A	-0.205938	0.344123	-0.598442	0.549545	0.978966
Deletion.Peak.30	rs2274223	G	-0.109576	0.183709	-0.596465	0.550865	0.978966
Deletion.Peak.12	rs2494938	A	0.0809107	0.135769	0.595945	0.551212	0.978966
Deletion.Peak.30	rs2494938	A	0.0943274	0.16053	0.587599	0.556802	0.978966
Deletion.Peak.37	rs2274223	G	0.0977552	0.167399	0.583965	0.559244	0.978966
Deletion.Peak.26	rs2274223	G	-0.116183	0.199882	-0.58126	0.561065	0.978966
Deletion.Peak.10	rs2494938	A	-0.125281	0.217045	-0.577209	0.563798	0.978966
Deletion.Peak.30	rs7712641	T	-0.104804	0.181705	-0.576784	0.564085	0.978966
Deletion.Peak.18	rs2274223	G	0.115192	0.199845	0.576408	0.56434	0.978966
Deletion.Peak.21	rs2285947	A	0.102446	0.177855	0.576006	0.564611	0.978966
Deletion.Peak.11	rs2494938	A	0.07899	0.137723	0.573544	0.566276	0.978966
Deletion.Peak.38	rs4072037	C	0.102162	0.178581	0.572076	0.567271	0.978966
Deletion.Peak.36	rs2294693	C	0.0981701	0.171687	0.571796	0.56746	0.978966
Deletion.Peak.11	rs2294693	C	-0.0904108	0.158601	-0.570051	0.568643	0.978966
Deletion.Peak.21	rs2494938	A	-0.0930249	0.163904	-0.567557	0.570336	0.978966
Deletion.Peak..9	rs1679709	A	-0.118851	0.211914	-0.560847	0.574902	0.978966
Deletion.Peak.34	rs2285947	A	0.088656	0.159174	0.556977	0.577543	0.978966
Deletion.Peak.44	rs2294693	C	-0.0907517	0.162982	-0.556821	0.57765	0.978966
Deletion.Peak.32	rs13361707	C	0.122177	0.219832	0.555774	0.578365	0.978966
Deletion.Peak.50	rs2274223	G	-0.105058	0.18922	-0.555215	0.578748	0.978966
Deletion.Peak.32	rs9841504	G	-0.199219	0.362106	-0.550167	0.582205	0.978966
Deletion.Peak.31	rs13361707	C	-0.112333	0.206733	-0.543371	0.586875	0.978966
Deletion.Peak..7	rs7712641	T	-0.0880328	0.162244	-0.542597	0.587408	0.978966
Deletion.Peak.19	rs80142782	C	0.324835	0.598792	0.542484	0.587485	0.978966
Deletion.Peak.23	rs2274223	G	-0.0820096	0.151281	-0.5421	0.58775	0.978966
Deletion.Peak..9	rs2285947	A	-0.0828473	0.153238	-0.540644	0.588753	0.978966
Deletion.Peak.29	rs7712641	T	0.099631	0.18449	0.540036	0.589172	0.978966
Deletion.Peak.34	rs4072037	C	-0.0848555	0.157945	-0.537247	0.591097	0.978966
Deletion.Peak.27	rs2274223	G	-0.106392	0.199657	-0.532871	0.594123	0.978966
Deletion.Peak.36	rs4072037	C	0.0860147	0.162964	0.527815	0.597628	0.978966
Deletion.Peak.17	rs7712641	T	0.100665	0.192469	0.523019	0.600961	0.978966
Deletion.Peak.18	rs4072037	C	0.0999884	0.191368	0.522492	0.601328	0.978966
Deletion.Peak.48	rs2494938	A	-0.070818	0.136024	-0.52063	0.602624	0.978966
Deletion.Peak.25	rs80142782	C	0.294146	0.566667	0.519082	0.603704	0.978966
Deletion.Peak.24	rs13361707	C	-0.0798644	0.154283	-0.51765	0.604702	0.978966
Deletion.Peak..6	rs2285947	A	0.100494	0.197268	0.509431	0.61045	0.978966
Deletion.Peak.13	rs2294008	T	-0.0736904	0.145263	-0.507289	0.611952	0.978966
Deletion.Peak.48	rs80142782	C	0.277768	0.547838	0.507026	0.612137	0.978966
Deletion.Peak.43	rs9841504	G	0.119917	0.236889	0.506218	0.612704	0.978966
Deletion.Peak.51	rs2494938	A	0.0905931	0.179394	0.504996	0.613562	0.978966
Deletion.Peak.27	rs9841504	G	-0.158359	0.314007	-0.504315	0.61404	0.978966
Deletion.Peak..5	rs2285947	A	0.114904	0.228235	0.503446	0.614651	0.978966
Deletion.Peak.49	rs2274223	G	0.078188	0.156207	0.50054	0.616695	0.978966
Deletion.Peak.20	rs7712641	T	0.102658	0.206495	0.497142	0.619089	0.978966
Deletion.Peak..7	rs2294693	C	0.080937	0.163237	0.495826	0.620017	0.978966
Deletion.Peak.51	rs4072037	C	0.0932173	0.189321	0.492377	0.622453	0.978966
Deletion.Peak.51	rs80142782	C	-0.400273	0.81345	-0.492069	0.622671	0.978966
Deletion.Peak.30	rs2285947	A	-0.08601	0.175626	-0.489733	0.624323	0.978966
Deletion.Peak.24	rs2274223	G	-0.0733238	0.151713	-0.483307	0.628878	0.978966
Deletion.Peak.19	rs1679709	A	-0.120273	0.249086	-0.482856	0.629198	0.978966
Deletion.Peak.18	rs2294693	C	0.0957536	0.2002	0.47829	0.632444	0.978966
Deletion.Peak.10	rs2294008	T	-0.110088	0.230647	-0.4773	0.633148	0.978966
Deletion.Peak.25	rs9841504	G	-0.130877	0.274562	-0.476675	0.633594	0.978966
Deletion.Peak.37	rs2294693	C	0.0813389	0.17099	0.475694	0.634292	0.978966
Deletion.Peak.30	rs1679709	A	-0.116604	0.246011	-0.473978	0.635515	0.978966
Deletion.Peak.42	rs2294693	C	-0.0742566	0.158078	-0.469746	0.638536	0.978966
Deletion.Peak.12	rs2294693	C	-0.0728426	0.155346	-0.468907	0.639136	0.978966
Deletion.Peak.24	rs9841504	G	-0.110817	0.240676	-0.46044	0.6452	0.978966
Deletion.Peak.43	rs2274223	G	-0.0693409	0.151147	-0.458765	0.646403	0.978966
Deletion.Peak.28	rs13361707	C	0.0790145	0.173663	0.454986	0.649119	0.978966
Deletion.Peak.10	rs80142782	C	-0.489071	1.08144	-0.452242	0.651094	0.978966
Deletion.Peak.28	rs9841504	G	0.120408	0.267267	0.450515	0.652339	0.978966
Deletion.Peak.48	rs4072037	C	0.0651935	0.145586	0.447801	0.654297	0.978966
Deletion.Peak..9	rs2294693	C	0.0720386	0.16128	0.446669	0.655114	0.978966
Deletion.Peak.10	rs2294693	C	0.106641	0.240522	0.443372	0.657497	0.978966
Deletion.Peak.15	rs2294008	T	-0.066754	0.151838	-0.439639	0.660199	0.978966
Deletion.Peak..8	rs1679709	A	-0.0943206	0.21497	-0.438763	0.660834	0.978966
Deletion.Peak.43	rs2294693	C	0.067656	0.154828	0.436976	0.662129	0.978966
Deletion.Peak.19	rs2294693	C	-0.0809602	0.185944	-0.4354	0.663272	0.978966
Deletion.Peak.17	rs2294008	T	0.0791853	0.182403	0.434122	0.6642	0.978966
Deletion.Peak.23	rs80142782	C	-0.241407	0.558237	-0.432445	0.665418	0.978966
Deletion.Peak..3	rs9841504	G	0.211314	0.494596	0.427246	0.6692	0.978966
Deletion.Peak..6	rs7712641	T	0.0873079	0.205702	0.424439	0.671246	0.978966
Deletion.Peak.49	rs4072037	C	-0.0633698	0.150022	-0.422404	0.67273	0.978966
Deletion.Peak..3	rs4072037	C	-0.134351	0.320167	-0.419627	0.674758	0.978966
Deletion.Peak.25	rs7712641	T	-0.0718904	0.172377	-0.417053	0.676639	0.978966
Deletion.Peak.34	rs2294008	T	-0.0654964	0.15723	-0.416563	0.676998	0.978966
Deletion.Peak.11	rs4072037	C	0.0613298	0.147455	0.415921	0.677468	0.978966
Deletion.Peak.44	rs2285947	A	0.0629568	0.154909	0.406411	0.684441	0.978966
Deletion.Peak.22	rs80142782	C	0.230782	0.571965	0.403491	0.686587	0.978966
Deletion.Peak.48	rs2285947	A	0.0591141	0.147625	0.400435	0.688836	0.978966
Deletion.Peak.44	rs7712641	T	-0.0632862	0.158198	-0.400045	0.689123	0.978966
Deletion.Peak.39	rs1679709	A	-0.0816412	0.204443	-0.399334	0.689647	0.978966
Deletion.Peak.44	rs4072037	C	-0.0607888	0.152759	-0.397938	0.690676	0.978966
Deletion.Peak.44	rs2274223	G	0.0632815	0.159211	0.397471	0.69102	0.978966
Deletion.Peak.17	rs2294693	C	0.0756095	0.191773	0.394266	0.693385	0.978966
Deletion.Peak.52	rs2274223	G	-0.0892774	0.226989	-0.393311	0.69409	0.978966
Deletion.Peak..7	rs1679709	A	0.0840041	0.213666	0.393157	0.694204	0.978966
Deletion.Peak.14	rs7712641	T	0.0601621	0.153365	0.392282	0.69485	0.978966
Deletion.Peak.18	rs2294008	T	0.0739789	0.192386	0.384534	0.700583	0.978966
Deletion.Peak.23	rs2285947	A	0.0562856	0.147078	0.382693	0.701947	0.978966
Deletion.Peak.35	rs9841504	G	-0.100785	0.265012	-0.380302	0.703721	0.978966
Deletion.Peak.40	rs7712641	T	-0.0584132	0.15448	-0.378127	0.705336	0.978966
Deletion.Peak.10	rs7712641	T	-0.0919176	0.244661	-0.375694	0.707144	0.978966
Deletion.Peak..6	rs4072037	C	-0.0731769	0.195659	-0.374002	0.708403	0.978966
Deletion.Peak.52	rs2494938	A	0.0753998	0.202063	0.37315	0.709037	0.978966
Deletion.Peak.30	rs4072037	C	0.0641381	0.171896	0.37312	0.709059	0.978966
Deletion.Peak.41	rs2294008	T	-0.0725027	0.195501	-0.370856	0.710745	0.978966
Deletion.Peak.26	rs2285947	A	0.0710906	0.194544	0.365422	0.714796	0.978966
Deletion.Peak..1	rs80142782	C	-0.211038	0.581061	-0.363195	0.716459	0.978966
Deletion.Peak.14	rs9841504	G	-0.0883157	0.243866	-0.362149	0.717241	0.978966
Deletion.Peak.41	rs9841504	G	0.115798	0.324657	0.356677	0.721333	0.978966
Deletion.Peak..6	rs1679709	A	0.095216	0.267246	0.356286	0.721626	0.978966
Deletion.Peak.48	rs1679709	A	0.0719664	0.203335	0.353931	0.723391	0.978966
Deletion.Peak.40	rs80142782	C	0.194208	0.549385	0.353501	0.723713	0.978966
Deletion.Peak.35	rs2494938	A	0.0519142	0.147117	0.352877	0.724181	0.978966
Deletion.Peak..4	rs1679709	A	-0.102429	0.29353	-0.348954	0.727124	0.978966
Deletion.Peak.35	rs4072037	C	0.0549876	0.157791	0.348485	0.727476	0.978966
Deletion.Peak.52	rs4072037	C	0.0727305	0.211573	0.34376	0.731027	0.978966
Deletion.Peak..4	rs7712641	T	0.0750444	0.219559	0.341796	0.732504	0.978966
Deletion.Peak..5	rs80142782	C	0.278759	0.820706	0.339658	0.734114	0.978966
Deletion.Peak.39	rs9841504	G	-0.0807068	0.23819	-0.338833	0.734736	0.978966
Deletion.Peak..6	rs80142782	C	-0.271557	0.805581	-0.337095	0.736045	0.978966
Deletion.Peak.45	rs2274223	G	-0.0670015	0.198905	-0.336852	0.736228	0.978966
Deletion.Peak.11	rs2274223	G	-0.0518741	0.154189	-0.336432	0.736545	0.978966
Deletion.Peak.26	rs2294693	C	-0.0683203	0.203088	-0.336407	0.736564	0.978966
Deletion.Peak.46	rs4072037	C	-0.0830712	0.249351	-0.333149	0.739022	0.978966
Deletion.Peak.47	rs2274223	G	-0.0513696	0.154351	-0.33281	0.739278	0.978966
Deletion.Peak.34	rs2494938	A	0.0484889	0.146802	0.330302	0.741171	0.978966
Deletion.Peak.32	rs2294693	C	-0.0747665	0.226615	-0.329928	0.741454	0.978966
Deletion.Peak.52	rs80142782	C	0.232422	0.708989	0.327821	0.743047	0.978966
Deletion.Peak.32	rs4072037	C	0.0682881	0.208516	0.327496	0.743293	0.978966
Deletion.Peak.38	rs2294008	T	0.0568451	0.174515	0.325732	0.744627	0.978966
Deletion.Peak..9	rs2494938	A	-0.0455309	0.14028	-0.324571	0.745506	0.978966
Deletion.Peak.49	rs13361707	C	0.0503724	0.157875	0.319066	0.749677	0.978966
Deletion.Peak.30	rs2294008	T	0.0551841	0.173479	0.318103	0.750407	0.978966
Deletion.Peak.24	rs1679709	A	-0.0645339	0.20377	-0.3167	0.751471	0.978966
Deletion.Peak.35	rs1679709	A	0.0685438	0.217067	0.315772	0.752175	0.978966
Deletion.Peak..1	rs7712641	T	0.0508849	0.161172	0.315717	0.752217	0.978966
Deletion.Peak.41	rs7712641	T	-0.0640277	0.203486	-0.314654	0.753024	0.978966
Deletion.Peak.47	rs4072037	C	-0.0463722	0.147595	-0.314184	0.753381	0.978966
Deletion.Peak.37	rs2494938	A	-0.0471095	0.150154	-0.313742	0.753717	0.978966
Deletion.Peak.28	rs4072037	C	-0.0523075	0.167138	-0.31296	0.754311	0.978966
Deletion.Peak.27	rs13361707	C	-0.0625064	0.200119	-0.312346	0.754778	0.978966
Deletion.Peak.20	rs2494938	A	-0.0568734	0.184249	-0.308677	0.757567	0.978966
Deletion.Peak.37	rs1679709	A	-0.0693016	0.225618	-0.307163	0.758719	0.978966
Deletion.Peak.20	rs2285947	A	-0.0621464	0.202743	-0.306528	0.759203	0.978966
Deletion.Peak.50	rs2285947	A	0.0575053	0.187824	0.306165	0.759479	0.978966
Deletion.Peak..4	rs2274223	G	-0.0665467	0.218965	-0.303915	0.761193	0.978966
Deletion.Peak.41	rs2294693	C	0.062367	0.207826	0.300093	0.764106	0.978966
Deletion.Peak.13	rs4072037	C	-0.0433056	0.144891	-0.298883	0.765029	0.978966
Deletion.Peak.49	rs2285947	A	-0.045244	0.152335	-0.297004	0.766463	0.978966
Deletion.Peak.22	rs2294693	C	0.0515879	0.173767	0.29688	0.766558	0.978966
Deletion.Peak.50	rs4072037	C	-0.0541536	0.183015	-0.295897	0.767309	0.978966
Deletion.Peak.22	rs9841504	G	0.0795981	0.270526	0.294235	0.768578	0.978966
Deletion.Peak.18	rs1679709	A	-0.0811473	0.277387	-0.292542	0.769872	0.978966
Deletion.Peak.32	rs80142782	C	0.203897	0.70165	0.290597	0.77136	0.978966
Deletion.Peak.32	rs2274223	G	-0.0626407	0.216982	-0.288691	0.772818	0.978966
Deletion.Peak..2	rs80142782	C	-0.180045	0.625882	-0.287667	0.773602	0.978966
Deletion.Peak.46	rs1679709	A	-0.102255	0.356008	-0.287226	0.773939	0.978966
Deletion.Peak.44	rs9841504	G	0.0706357	0.246844	0.286156	0.774759	0.978966
Deletion.Peak.27	rs2294693	C	-0.0578992	0.202829	-0.285459	0.775293	0.978966
Deletion.Peak.41	rs2494938	A	0.0518637	0.181901	0.28512	0.775552	0.978966
Deletion.Peak.34	rs2274223	G	0.0465738	0.163632	0.284626	0.775931	0.978966
Deletion.Peak.29	rs80142782	C	0.179315	0.632312	0.283586	0.776727	0.978966
Deletion.Peak.41	rs80142782	C	0.180976	0.639005	0.283216	0.777011	0.978966
Deletion.Peak.42	rs4072037	C	-0.0406063	0.146753	-0.276697	0.782012	0.979518
Deletion.Peak.42	rs2274223	G	0.0422834	0.153452	0.275548	0.782895	0.979518
Deletion.Peak.14	rs80142782	C	0.147517	0.547919	0.269232	0.787751	0.979518
Deletion.Peak.51	rs7712641	T	-0.0544376	0.204381	-0.266354	0.789967	0.979518
Deletion.Peak.11	rs1679709	A	-0.0549514	0.206924	-0.265563	0.790576	0.979518
Deletion.Peak.40	rs13361707	C	0.0415676	0.157975	0.263128	0.792452	0.979518
Deletion.Peak.24	rs7712641	T	0.0394535	0.150549	0.262063	0.793273	0.979518
Deletion.Peak.12	rs2274223	G	-0.0395902	0.151737	-0.260914	0.794159	0.979518
Deletion.Peak.23	rs2294693	C	0.0396301	0.154259	0.256906	0.797251	0.979518
Deletion.Peak.12	rs4072037	C	0.0373022	0.145313	0.256702	0.797409	0.979518
Deletion.Peak.48	rs9841504	G	0.0604575	0.238577	0.253409	0.799952	0.979518
Deletion.Peak.52	rs1679709	A	-0.0756123	0.304394	-0.248403	0.803823	0.979518
Deletion.Peak..5	rs4072037	C	-0.0574684	0.232447	-0.247233	0.804728	0.979518
Deletion.Peak..2	rs9841504	G	0.0714745	0.290047	0.246424	0.805354	0.979518
Deletion.Peak.38	rs2274223	G	0.0440944	0.183266	0.240603	0.809863	0.979518
Deletion.Peak.15	rs4072037	C	-0.0364433	0.152408	-0.239117	0.811015	0.979518
Deletion.Peak.38	rs2285947	A	0.0426394	0.180496	0.236235	0.81325	0.979518
Deletion.Peak.16	rs2274223	G	0.0407568	0.173139	0.235399	0.813899	0.979518
Deletion.Peak.34	rs13361707	C	-0.0391286	0.166973	-0.23434	0.814721	0.979518
Deletion.Peak.34	rs7712641	T	0.0383174	0.163537	0.234304	0.814749	0.979518
Deletion.Peak.21	rs4072037	C	0.0406929	0.175043	0.232474	0.81617	0.979518
Deletion.Peak.50	rs7712641	T	0.0434745	0.190972	0.227648	0.81992	0.979518
Deletion.Peak..5	rs1679709	A	0.0698404	0.309301	0.225801	0.821356	0.979518
Deletion.Peak.48	rs2274223	G	-0.0343979	0.152405	-0.2257	0.821435	0.979518
Deletion.Peak..3	rs2294693	C	0.0767921	0.340433	0.225572	0.821535	0.979518
Deletion.Peak..2	rs2294693	C	-0.0423839	0.188366	-0.225008	0.821973	0.979518
Deletion.Peak.26	rs2494938	A	-0.0378693	0.177983	-0.212769	0.831507	0.986632
Deletion.Peak..3	rs13361707	C	0.0695042	0.332117	0.209277	0.834232	0.986632
Deletion.Peak.26	rs9841504	G	0.0638778	0.307383	0.207811	0.835376	0.986632
Deletion.Peak.18	rs9841504	G	0.0656999	0.321993	0.204041	0.838321	0.986632
Deletion.Peak.13	rs7712641	T	0.0304716	0.14988	0.203306	0.838896	0.986632
Deletion.Peak.17	rs2274223	G	0.038601	0.18993	0.203238	0.838949	0.986632
Deletion.Peak.39	rs2294693	C	0.0313748	0.15542	0.201871	0.840017	0.986632
Deletion.Peak.45	rs4072037	C	-0.0389178	0.195552	-0.199015	0.842251	0.987229
Deletion.Peak..9	rs7712641	T	-0.0306164	0.155935	-0.19634	0.844344	0.987658
Deletion.Peak.16	rs7712641	T	-0.0339312	0.174826	-0.194086	0.846109	0.987703
Deletion.Peak..2	rs13361707	C	0.0355647	0.187425	0.189754	0.849502	0.989525
Deletion.Peak.50	rs2294008	T	-0.0344747	0.185195	-0.186154	0.852324	0.989525
Deletion.Peak.16	rs4072037	C	0.0299926	0.166362	0.180286	0.856928	0.989525
Deletion.Peak..5	rs7712641	T	0.0423939	0.236977	0.178895	0.85802	0.989525
Deletion.Peak.16	rs13361707	C	-0.0315616	0.176667	-0.17865	0.858212	0.989525
Deletion.Peak..7	rs13361707	C	0.0289726	0.163245	0.177479	0.859132	0.989525
Deletion.Peak.16	rs2294693	C	0.0311306	0.177988	0.174903	0.861156	0.989525
Deletion.Peak.41	rs4072037	C	0.0337425	0.194505	0.173479	0.862275	0.989525
Deletion.Peak.16	rs9841504	G	0.0458225	0.27478	0.166761	0.867558	0.989525
Deletion.Peak.37	rs2294008	T	-0.0267721	0.161085	-0.166199	0.868	0.989525
Deletion.Peak.21	rs9841504	G	0.0475618	0.286576	0.165966	0.868184	0.989525
Deletion.Peak.11	rs2285947	A	0.0242609	0.14944	0.162345	0.871034	0.989525
Deletion.Peak.20	rs9841504	G	0.0496477	0.31116	0.159557	0.87323	0.989525
Deletion.Peak.48	rs2294008	T	-0.0227717	0.146485	-0.155455	0.876463	0.989525
Deletion.Peak.20	rs4072037	C	-0.0313353	0.201876	-0.155221	0.876647	0.989525
Deletion.Peak.16	rs1679709	A	-0.0349741	0.2342	-0.149334	0.88129	0.989525
Deletion.Peak.51	rs2294008	T	0.0286695	0.193574	0.148106	0.882259	0.989525
Deletion.Peak..4	rs2294693	C	0.0323234	0.220336	0.146701	0.883368	0.989525
Deletion.Peak.33	rs2294693	C	-0.0321439	0.222742	-0.14431	0.885255	0.989525
Deletion.Peak.21	rs2294008	T	-0.024387	0.174541	-0.139721	0.888881	0.989525
Deletion.Peak.51	rs1679709	A	0.0370758	0.265462	0.139665	0.888925	0.989525
Deletion.Peak.31	rs7712641	T	-0.0276971	0.202347	-0.136879	0.891126	0.989525
Deletion.Peak.17	rs1679709	A	-0.0347607	0.255281	-0.136166	0.89169	0.989525
Deletion.Peak.47	rs2285947	A	0.020152	0.149456	0.134836	0.892742	0.989525
Deletion.Peak..3	rs80142782	C	0.150657	1.12026	0.134484	0.89302	0.989525
Deletion.Peak.13	rs9841504	G	-0.0316546	0.237421	-0.133327	0.893935	0.989525
Deletion.Peak..2	rs2285947	A	-0.0240306	0.180999	-0.132767	0.894378	0.989525
Deletion.Peak.28	rs7712641	T	-0.0226511	0.173738	-0.130374	0.89627	0.989704
Deletion.Peak..3	rs2494938	A	0.0376139	0.29717	0.126574	0.899278	0.990172
Deletion.Peak.38	rs7712641	T	0.0221467	0.181761	0.121845	0.903022	0.990172
Deletion.Peak.17	rs13361707	C	-0.0235502	0.194304	-0.121203	0.90353	0.990172
Deletion.Peak.33	rs4072037	C	-0.0241235	0.206435	-0.116858	0.906973	0.990172
Deletion.Peak..4	rs4072037	C	-0.0233212	0.207229	-0.112539	0.910396	0.990172
Deletion.Peak.36	rs2274223	G	0.0189339	0.168343	0.112472	0.910449	0.990172
Deletion.Peak.27	rs2294008	T	0.0211639	0.188877	0.112051	0.910783	0.990172
Deletion.Peak.33	rs2285947	A	0.0228287	0.209068	0.109193	0.91305	0.990172
Deletion.Peak.15	rs2494938	A	0.0152841	0.140938	0.108445	0.913643	0.990172
Deletion.Peak.49	rs1679709	A	-0.0223216	0.20925	-0.106674	0.915047	0.990172
Deletion.Peak.46	rs2294008	T	0.0265557	0.257096	0.103291	0.917732	0.990172
Deletion.Peak.24	rs80142782	C	0.0559339	0.547625	0.102139	0.918646	0.990172
Deletion.Peak.14	rs2494938	A	0.0134868	0.138069	0.097682	0.922185	0.990172
Deletion.Peak.19	rs2285947	A	0.016813	0.177887	0.0945148	0.9247	0.990172
Deletion.Peak..6	rs9841504	G	-0.0309717	0.332185	-0.0932362	0.925716	0.990172
Deletion.Peak..8	rs4072037	C	0.0131262	0.15095	0.0869575	0.930705	0.990172
Deletion.Peak.41	rs1679709	A	0.0228056	0.275619	0.0827431	0.934056	0.990172
Deletion.Peak.25	rs2294693	C	0.0142682	0.175277	0.0814038	0.935121	0.990172
Deletion.Peak.46	rs80142782	C	0.0895198	1.10994	0.080653	0.935718	0.990172
Deletion.Peak.18	rs7712641	T	0.0158062	0.205949	0.0767485	0.938824	0.990172
Deletion.Peak.29	rs2294693	C	-0.0138405	0.186637	-0.074157	0.940885	0.990172
Deletion.Peak.49	rs2294693	C	0.0113919	0.159693	0.071336	0.94313	0.990172
Deletion.Peak..1	rs2294008	T	-0.0104574	0.155407	-0.0672908	0.94635	0.990172
Deletion.Peak.49	rs2294008	T	0.00985333	0.14971	0.0658161	0.947524	0.990172
Deletion.Peak.45	rs9841504	G	-0.0206286	0.318005	-0.0648689	0.948278	0.990172
Deletion.Peak.50	rs13361707	C	-0.0124386	0.194392	-0.0639869	0.948981	0.990172
Deletion.Peak.40	rs9841504	G	-0.0154498	0.244171	-0.0632746	0.949548	0.990172
Deletion.Peak..7	rs80142782	C	0.0356923	0.583567	0.0611623	0.95123	0.990172
Deletion.Peak.35	rs2274223	G	-0.00993682	0.163466	-0.0607884	0.951528	0.990172
Deletion.Peak.29	rs4072037	C	-0.0106399	0.17568	-0.0605639	0.951707	0.990172
Deletion.Peak.52	rs2294693	C	-0.013885	0.230921	-0.0601288	0.952053	0.990172
Deletion.Peak.10	rs13361707	C	0.01464	0.243657	0.0600846	0.952088	0.990172
Deletion.Peak..7	rs2494938	A	0.00761201	0.143991	0.0528644	0.95784	0.993751
Deletion.Peak.21	rs80142782	C	0.0302641	0.621681	0.048681	0.961173	0.993751
Deletion.Peak.44	rs80142782	C	-0.0260583	0.551071	-0.0472867	0.962285	0.993751
Deletion.Peak.13	rs2274223	G	-0.00711558	0.151259	-0.0470425	0.962479	0.993751
Deletion.Peak.51	rs2274223	G	0.00723853	0.196567	0.0368248	0.970625	0.998878
Deletion.Peak.35	rs2294008	T	-0.00483514	0.15782	-0.0306371	0.975559	0.998878
Deletion.Peak.47	rs2294008	T	-0.00386028	0.148566	-0.0259836	0.97927	0.998878
Deletion.Peak.31	rs9841504	G	-0.00806863	0.315257	-0.0255938	0.979581	0.998878
Deletion.Peak.35	rs2285947	A	0.00403561	0.160575	0.0251323	0.979949	0.998878
Deletion.Peak..1	rs2274223	G	0.00403312	0.162658	0.0247951	0.980218	0.998878
Deletion.Peak.45	rs80142782	C	-16.0527	949.738	-0.0169023	0.986515	0.998878
Deletion.Peak.16	rs2494938	A	0.00261814	0.155616	0.0168244	0.986577	0.998878
Deletion.Peak.34	rs1679709	A	-0.00362301	0.219223	-0.0165266	0.986814	0.998878
Deletion.Peak.33	rs80142782	C	-15.5203	954.217	-0.0162649	0.987023	0.998878
Deletion.Peak.19	rs2494938	A	-0.00254191	0.163445	-0.0155521	0.987592	0.998878
Deletion.Peak.42	rs9841504	G	0.00243512	0.240121	0.0101412	0.991909	0.998878
Deletion.Peak..1	rs13361707	C	0.00134827	0.164446	0.00819887	0.993458	0.998878
Deletion.Peak.19	rs2274223	G	0.00137389	0.182708	0.00751956	0.994	0.998878
Deletion.Peak.10	rs4072037	C	-0.00131309	0.23233	-0.00565181	0.995491	0.998878
Deletion.Peak.52	rs9841504	G	0.00151167	0.364012	0.00415281	0.996687	0.998878
Deletion.Peak.46	rs2294693	C	-0.000831728	0.272022	-0.00305757	0.99756	0.998878
Deletion.Peak.22	rs2285947	A	0.00023566	0.167637	0.00140578	0.998878	0.998878
EA: effect allele; FDR: false discovery rate.
a The effect size (Beta) and standard error (SE) were calculated using logistic regression with adjustment of age, gender, clinical stage, and the first 10 principal components;
