# Supplementary material for: Germline genetic variants were interactively associated with somatic alterations in gastric cancer
Source: Cancer Med. 2018 Jun 20;7(8):3912–20. doi: 10.1002/cam4.1612 (PMC6089170; doi:10.1002/cam4.1612)
Supplement: Supplementary file 15 [file CAM4-7-3912-s015.xlsx]

## Sheet: Table S14
Table S14. Association between risk gastric cancer SNPs and COSMIC signature values (N=438).
COSMIC Signatures	SNP	EA	Beta a	SE a	Z_value	P a	FDR
CosmicSig15	rs1679709	A	-0.0226453	0.0101185	-2.238	0.0257407	0.756761
CosmicSig28	rs80142782	C	0.0134475	0.00657254	2.04602	0.0413725	0.756761
CosmicSig21	rs4072037	C	0.00607563	0.00297018	2.04555	0.0414191	0.756761
CosmicSig1	rs4072037	C	0.0348776	0.0171243	2.03674	0.0422987	0.756761
CosmicSig15	rs2294693	C	0.0152491	0.00772875	1.97304	0.0491415	0.756761
CosmicSig5	rs1679709	A	-0.00443975	0.00227906	-1.94806	0.0520684	0.756761
CosmicSig13	rs1679709	A	0.00602684	0.0031196	1.93193	0.0540362	0.756761
CosmicSig5	rs2294008	T	0.00308053	0.00163698	1.88183	0.0605452	0.756761
CosmicSig21	rs13361707	C	-0.00590382	0.00315649	-1.87038	0.0621221	0.756761
CosmicSig5	rs80142782	C	-0.011504	0.00616053	-1.86736	0.0625423	0.756761
CosmicSig5	rs4072037	C	-0.00296106	0.0016275	-1.81939	0.0695582	0.76514
CosmicSig18	rs80142782	C	0.0213846	0.0121024	1.76696	0.0779554	0.786051
CosmicSig17	rs2294693	C	-0.0243654	0.0143326	-1.7	0.089866	0.836445
CosmicSig13	rs2494938	A	-0.00326169	0.00208755	-1.56245	0.11893	0.872861
CosmicSig17	rs13361707	C	0.0218703	0.0142483	1.53494	0.125546	0.872861
CosmicSig1	rs2285947	A	0.0265063	0.017427	1.52099	0.12901	0.872861
CosmicSig2	rs2294008	T	-0.00341469	0.00232873	-1.46633	0.143302	0.872861
CosmicSig5	rs2294693	C	0.00254006	0.00174193	1.45819	0.14553	0.872861
CosmicSig26	rs2274223	G	0.00335683	0.00235914	1.4229	0.155501	0.872861
CosmicSig26	rs2285947	A	0.00324126	0.00228933	1.41581	0.157566	0.872861
CosmicSig2	rs1679709	A	-0.00450834	0.00324393	-1.38978	0.165328	0.872861
CosmicSig1	rs9841504	G	0.0390396	0.0281177	1.38843	0.165735	0.872861
CosmicSig15	rs9841504	G	-0.0161873	0.0118707	-1.36364	0.173406	0.872861
CosmicSig20	rs2274223	G	0.00253872	0.00189505	1.33966	0.181074	0.872861
CosmicSig28	rs2274223	G	-0.0024204	0.00182184	-1.32855	0.184713	0.872861
CosmicSig2	rs80142782	C	-0.0115729	0.00876747	-1.31998	0.187557	0.872861
CosmicSig26	rs4072037	C	-0.00285326	0.00225548	-1.26503	0.206556	0.879023
CosmicSig20	rs2294008	T	-0.00225312	0.0018225	-1.23628	0.21704	0.879023
CosmicSig13	rs80142782	C	0.0101426	0.00845231	1.19998	0.230817	0.879023
CosmicSig17	rs1679709	A	-0.0224749	0.0188212	-1.19413	0.233098	0.879023
CosmicSig18	rs2294008	T	-0.0037385	0.0032228	-1.16002	0.246697	0.879023
CosmicSig1	rs1679709	A	0.0277013	0.0240732	1.15071	0.250501	0.879023
CosmicSig20	rs2494938	A	-0.00193785	0.00169629	-1.1424	0.253933	0.879023
CosmicSig15	rs2285947	A	-0.0083339	0.00736565	-1.13145	0.258505	0.879023
CosmicSig5	rs2285947	A	0.00187067	0.00165667	1.12917	0.259464	0.879023
CosmicSig26	rs2294008	T	-0.00249642	0.00227029	-1.0996	0.27213	0.879023
CosmicSig1	rs2494938	A	-0.0175461	0.0160873	-1.09068	0.276034	0.879023
CosmicSig15	rs7712641	T	0.00809419	0.00751789	1.07666	0.282247	0.879023
CosmicSig1	rs2294693	C	-0.0194594	0.018368	-1.05942	0.290014	0.879023
CosmicSig21	rs2294008	T	0.00314749	0.00299914	1.04946	0.294564	0.879023
CosmicSig18	rs7712641	T	-0.00346124	0.00332065	-1.04234	0.297851	0.879023
CosmicSig13	rs13361707	C	0.00226691	0.00237209	0.955662	0.339789	0.903812
CosmicSig13	rs2294693	C	-0.00226242	0.00238766	-0.94755	0.3439	0.903812
CosmicSig2	rs9841504	G	-0.00357899	0.0037963	-0.94276	0.346342	0.903812
CosmicSig18	rs1679709	A	0.00415843	0.0044908	0.925989	0.35498	0.903812
CosmicSig15	rs80142782	C	-0.0254117	0.0274752	-0.924896	0.355547	0.903812
CosmicSig26	rs80142782	C	-0.00752606	0.00854771	-0.880476	0.379101	0.903812
CosmicSig13	rs4072037	C	0.00192351	0.00223432	0.860895	0.389783	0.903812
CosmicSig28	rs1679709	A	-0.00208946	0.00244225	-0.855548	0.392732	0.903812
CosmicSig17	rs2274223	G	0.0120002	0.0140687	0.852969	0.394159	0.903812
CosmicSig1	rs80142782	C	0.0553659	0.0650951	0.850539	0.395507	0.903812
CosmicSig26	rs13361707	C	-0.00202651	0.00239754	-0.845245	0.398452	0.903812
CosmicSig1	rs2294008	T	0.0143676	0.0172989	0.83055	0.406696	0.903812
CosmicSig28	rs2494938	A	0.00134838	0.0016319	0.826261	0.409122	0.903812
CosmicSig20	rs13361707	C	-0.00153992	0.00192555	-0.799733	0.424314	0.903812
CosmicSig15	rs4072037	C	-0.00572657	0.00725892	-0.7889	0.430612	0.903812
CosmicSig2	rs2294693	C	0.00193235	0.00247842	0.779673	0.43602	0.903812
CosmicSig15	rs2294008	T	-0.00536235	0.00730393	-0.734174	0.463249	0.903812
CosmicSig13	rs2294008	T	0.00164149	0.0022485	0.730038	0.465771	0.903812
CosmicSig20	rs7712641	T	-0.00136847	0.00187947	-0.728117	0.466945	0.903812
CosmicSig2	rs2274223	G	0.00171408	0.00242691	0.706281	0.480402	0.903812
CosmicSig2	rs4072037	C	0.00162875	0.00231913	0.70231	0.482872	0.903812
CosmicSig13	rs2274223	G	0.00162465	0.00233888	0.694624	0.487672	0.903812
CosmicSig2	rs2494938	A	-0.00148979	0.00217119	-0.686163	0.492987	0.903812
CosmicSig20	rs80142782	C	0.00469659	0.00686683	0.683953	0.494379	0.903812
CosmicSig18	rs2285947	A	-0.00221681	0.00325627	-0.680782	0.496382	0.903812
CosmicSig21	rs2294693	C	-0.00215019	0.00318855	-0.674349	0.500458	0.903812
CosmicSig28	rs13361707	C	-0.00122252	0.00185154	-0.660271	0.509439	0.906503
CosmicSig17	rs9841504	G	-0.0142642	0.0220251	-0.647634	0.517573	0.907628
CosmicSig20	rs2294693	C	0.00118476	0.00193876	0.61109	0.541468	0.935967
CosmicSig26	rs9841504	G	0.00211053	0.00369938	0.57051	0.568635	0.939044
CosmicSig1	rs2274223	G	-0.0101804	0.0180011	-0.565547	0.572001	0.939044
CosmicSig17	rs7712641	T	-0.00788269	0.013939	-0.565514	0.572024	0.939044
CosmicSig20	rs1679709	A	0.0014289	0.00254172	0.56218	0.574291	0.939044
CosmicSig28	rs2294008	T	0.000923733	0.00175462	0.526458	0.598846	0.965441
CosmicSig15	rs13361707	C	0.00387374	0.00771144	0.502337	0.615692	0.965441
CosmicSig21	rs7712641	T	0.00153892	0.00309237	0.49765	0.618989	0.965441
CosmicSig21	rs9841504	G	-0.00233123	0.00488697	-0.477029	0.633588	0.965441
CosmicSig20	rs4072037	C	-0.000859991	0.00181423	-0.474025	0.635727	0.965441
CosmicSig5	rs9841504	G	-0.00125532	0.00267508	-0.469263	0.639123	0.965441
CosmicSig17	rs2294008	T	-0.0061015	0.0135342	-0.45082	0.65235	0.965441
CosmicSig18	rs2494938	A	-0.00134578	0.00300289	-0.448162	0.654266	0.965441
CosmicSig2	rs7712641	T	-0.0010414	0.00240426	-0.433149	0.665128	0.967079
CosmicSig17	rs2285947	A	-0.00580012	0.0136609	-0.424578	0.671361	0.967079
CosmicSig13	rs7712641	T	0.000955857	0.00231706	0.41253	0.68016	0.968227
CosmicSig5	rs7712641	T	-0.000676171	0.00169289	-0.399417	0.689787	0.970515
CosmicSig20	rs2285947	A	-0.0007124	0.0018425	-0.386648	0.699211	0.972466
CosmicSig18	rs9841504	G	-0.00184418	0.00525358	-0.351032	0.725739	0.995349
CosmicSig2	rs13361707	C	0.000770432	0.00246378	0.312703	0.754661	0.995349
CosmicSig28	rs9841504	G	-0.000891197	0.00285674	-0.311963	0.755222	0.995349
CosmicSig20	rs9841504	G	-0.000906597	0.00297165	-0.305082	0.760454	0.995349
CosmicSig15	rs2494938	A	-0.00194118	0.00680003	-0.285466	0.775427	0.995349
CosmicSig26	rs1679709	A	-0.000856972	0.00316595	-0.270684	0.786766	0.995349
CosmicSig26	rs2294693	C	-0.000637188	0.00241507	-0.263838	0.792033	0.995349
CosmicSig13	rs2285947	A	-0.000581023	0.00227074	-0.255874	0.798173	0.995349
CosmicSig17	rs4072037	C	0.00342739	0.0134544	0.254742	0.799046	0.995349
CosmicSig17	rs80142782	C	-0.0125705	0.0509393	-0.246774	0.805203	0.995349
CosmicSig28	rs4072037	C	0.000352559	0.00174447	0.202101	0.839935	0.995349
CosmicSig28	rs2285947	A	0.000350397	0.00177149	0.197797	0.843299	0.995349
CosmicSig5	rs2494938	A	0.000301445	0.00152952	0.197085	0.843856	0.995349
CosmicSig18	rs2294693	C	-0.000654257	0.00342902	-0.1908	0.848774	0.995349
CosmicSig15	rs2274223	G	0.0014488	0.00760158	0.190592	0.848937	0.995349
CosmicSig28	rs7712641	T	-0.000289238	0.00180788	-0.159988	0.872967	0.995349
CosmicSig26	rs2494938	A	0.000314387	0.00211548	0.148612	0.88193	0.995349
CosmicSig18	rs2274223	G	-0.000476555	0.0033574	-0.141942	0.887193	0.995349
CosmicSig13	rs9841504	G	-0.000511451	0.00366228	-0.139654	0.889	0.995349
CosmicSig21	rs1679709	A	0.000509115	0.00418209	0.121737	0.903165	0.995349
CosmicSig5	rs13361707	C	-0.000210606	0.00173492	-0.121392	0.903438	0.995349
CosmicSig18	rs13361707	C	0.000381941	0.00340682	0.112111	0.910789	0.995349
CosmicSig18	rs4072037	C	-0.000247295	0.00320833	-0.0770791	0.938597	0.995349
CosmicSig21	rs2494938	A	0.000177096	0.00279434	0.0633766	0.949497	0.995349
CosmicSig1	rs7712641	T	-0.00109733	0.0178331	-0.0615329	0.950964	0.995349
CosmicSig2	rs2285947	A	-0.000139756	0.00235642	-0.0593084	0.952735	0.995349
CosmicSig1	rs13361707	C	-0.000882081	0.0182727	-0.0482731	0.961521	0.995349
CosmicSig17	rs2494938	A	-0.000595797	0.0125967	-0.0472979	0.962298	0.995349
CosmicSig28	rs2294693	C	-8.69165e-05	0.00186462	-0.0466136	0.962843	0.995349
CosmicSig21	rs80142782	C	0.000422741	0.0113007	0.0374082	0.970177	0.995349
CosmicSig21	rs2285947	A	6.54482e-05	0.00303107	0.0215925	0.982783	0.995349
CosmicSig21	rs2274223	G	5.93881e-05	0.00312356	0.0190129	0.98484	0.995349
CosmicSig26	rs7712641	T	1.57816e-05	0.00234185	0.00673894	0.994626	0.995349
CosmicSig5	rs2274223	G	-9.97263e-06	0.00170979	-0.00583265	0.995349	0.995349
EA: effect allele; FDR: false discovery rate.
a The effect size (Beta) and standard error (SE) were calculated using linear regression with adjustment of age, gender, clinical stage, and the first 10 principal components;
