# Supplementary material for: Germline genetic variants were interactively associated with somatic alterations in gastric cancer
Source: Cancer Med. 2018 Jun 20;7(8):3912–20. doi: 10.1002/cam4.1612 (PMC6089170; doi:10.1002/cam4.1612)
Supplement: Supplementary file 16 [file CAM4-7-3912-s016.xlsx]

## Sheet: Table S15
Table S15. Association between rs1679709 and MMR related gene copy number values (N=436).
SNP	EA	Somatic	Beta a	SE a	Z_value	P a	FDR
rs1679709	A	RFC4	-0.0716344	0.0285637	-2.50789	0.0125209	0.325544
rs1679709	A	LIG1	-0.0433116	0.0224383	-1.93026	0.0542464	0.699974
rs1679709	A	MSH5	0.0522373	0.0312945	1.66922	0.0958175	0.699974
rs1679709	A	RFC5	-0.0279323	0.0179781	-1.55369	0.12101	0.699974
rs1679709	A	POLD1	-0.0347177	0.0247372	-1.40346	0.161216	0.699974
rs1679709	A	PMS2	0.0456291	0.0347983	1.31124	0.19049	0.699974
rs1679709	A	MLH1	-0.0288783	0.0232469	-1.24224	0.214839	0.699974
rs1679709	A	MSH4	-0.0208732	0.0173047	-1.20622	0.22841	0.699974
rs1679709	A	MSH3	-0.0253599	0.0220902	-1.14802	0.251613	0.699974
rs1679709	A	MSH6	-0.0167103	0.0160005	-1.04436	0.296918	0.699974
rs1679709	A	RPA4	-0.0146601	0.0149943	-0.977716	0.328776	0.699974
rs1679709	A	MSH2	-0.0172218	0.0188392	-0.914146	0.361163	0.699974
rs1679709	A	RPA3	0.0283554	0.0322331	0.879701	0.379523	0.699974
rs1679709	A	RPA1	-0.0190743	0.0220298	-0.865842	0.38707	0.699974
rs1679709	A	RFC1	-0.0154712	0.0185142	-0.83564	0.403831	0.699974
rs1679709	A	RFC3	-0.0288928	0.0388645	-0.743424	0.45764	0.743665
rs1679709	A	PCNA	0.0231548	0.0416218	0.556314	0.578292	0.833613
rs1679709	A	RPA2	0.0100116	0.0189505	0.528303	0.597567	0.833613
rs1679709	A	RFC2	0.0149155	0.029153	0.51163	0.609178	0.833613
rs1679709	A	MLH3	0.0108857	0.0250665	0.434274	0.664312	0.863605
rs1679709	A	PMS1	-0.00752128	0.0212157	-0.354515	0.72313	0.895304
rs1679709	A	POLD2	0.00815811	0.031105	0.262276	0.793237	0.910763
rs1679709	A	SSBP1	0.00568526	0.0230954	0.246165	0.805675	0.910763
rs1679709	A	POLD4	-0.00500787	0.0374197	-0.13383	0.893601	0.936152
rs1679709	A	EXO1	0.00350682	0.027931	0.125553	0.900146	0.936152
rs1679709	A	POLD3	-0.000687047	0.0427296	-0.0160789	0.987179	0.987179
EA: effect allele; FDR: false discovery rate.
a The effect size (Beta) and standard error (SE) were calculated using linear regression with adjustment of age, gender, clinical stage, and the first 10 principal components;
